# Supplementary material for: Genetic Dissection of Acute Ethanol Responsive Gene Networks in Prefrontal Cortex: Functional and Mechanistic Implications
Source: PLoS One. 2012 Apr 12;7(4):e33575. doi: 10.1371/journal.pone.0033575 (PMC3325236; doi:10.1371/journal.pone.0033575)
Supplement: Table S1 — Regional Differential Expression Results. (A) Affymetrix probeset IDs, gene symbols, Entrez gene identifiers and differential expression q-values for genes significantly regulated by ethanol in PFC across BXD strains. (B) Values for NAc. (C) Values for VMB. (XLS) [file pone.0033575.s008.xls]

## Sheet: PFC
Table S1a: PFC Differential Expression Analysis Results
ProbeSetID	Symbol	Entrez	q-value
1415697_at	G3bp2	23881	0.0344344
1415712_at	Zranb1	360216	0.00545454
1415716_a_at	Rps27	57294	0.02005
1415728_at	Pabpn1	54196	0.0265328
1415746_at	Cic	71722	0.0290035
1415753_at	D10Bwg1364e	216169	0.0221017
1415760_s_at	Atox1	11927	0.0224694
1415763_a_at	2510006D16Rik	76799	0.0306905
1415784_at	Vps35	65114	0.0350679
1415792_at	AL033326	24105	0.0441606
1415801_at	Gja1	14609	0
1415804_at	Cx3cl1	20312	0.0161743
1415824_at	Scd2	20250	0.00374312
1415834_at	Dusp6	67603	0.0153442
1415879_a_at	Rplp2	67186	0.0267516
1415899_at	Junb	16477	0.00193478
1415903_at	Slc38a1	105727	0.00877049
1415956_a_at	Pctk1	18555	0.00314976
1415974_at	Map2k2	26396	0
1416038_at	Snd1	56463	0.00825513
1416074_a_at	Rpl28	19943	0.00571053
1416102_at	Ywhaz	22631	0.0196822
1416113_at	Fkbp8	14232	0
1416125_at	Fkbp5	14229	0.00577778
1416131_s_at	C920006C10Rik	76740	0.0198228
1416134_at	Aplp1	11803	0.0449687
1416147_at	Hspa4	15525	0.00879022
1416184_s_at	Hmga1	15361	0.00764078
1416188_at	Gm2a	14667	0.0039638
1416250_at	Btg2	12227	0.00111111
1416331_a_at	Nfe2l1	18023	0.0424576
1416365_at	Hsp90ab1	15516	0.0262112
1416371_at	Apod	11815	0.0452241
1416388_at	Pip5k2c	117150	0.0329992
1416437_a_at	Mapk8ip3	30957	0.0121768
1416442_at	Ier2	15936	0.0398996
1416467_at	Ddx3x	13205	0.00361111
1416473_a_at	Nope	56741	0.043062
1416482_at	Ttc3	22129	0.0297476
1416491_at	Numbl	18223	0.0130324
1416497_at	Cai	53059	0.0080739
1416501_at	Pdpk1	18607	0.0136382
1416504_at	Ulk1	22241	0.0197418
1416505_at	Nr4a1	15370	0.00396476
1416515_at	Fscn1	14086	0
1416516_at	Fscn1	14086	5.93e-05
1416520_x_at	Rpl36	54217	0.0204256
1416521_at	Sepw1	20364	0.0103614
1416577_a_at	Rbx1	56438	0.0110253
1416660_at	Eif3s10	13669	0
1416754_at	Prkar1b	19085	0.0192785
1416762_at	S100a10	20194	0.0311186
1416770_at	Stk25	59041	0.0433759
1416790_a_at	Tdg	21665	0.0296235
1416900_s_at	Lass1	93898	0.034654
1416902_a_at	Cox5b	12859	0.0324485
1416924_at	Bri3	55950	0.00957596
1416953_at	Ctgf	14219	0.0114444
1416959_at	Nr1d2	353187	0.0116638
1416960_at	B3gat3	72727	0.000453333
1416965_at	Pcsk1n	30052	3.45e-05
1416979_at	Pomp	66537	0.0295744
1416986_a_at	Sirpa	19261	0.0270414
1417029_a_at	Trim2	80890	0.00626791
1417050_at	C1qtnf4	67445	0.0126737
1417055_at	Sf3b14	66055	0.0329992
1417065_at	Egr1	13653	0.0166569
1417084_at	Eif4ebp2	13688	0.00654217
1417087_at	Glg1	20340	0.0208852
1417089_a_at	Ckmt1	12716	0.0121058
1417128_at	Plekho1	67220	0.0335516
1417135_at	Srpk2	20817	0.00339337
1417136_s_at	Srpk2	20817	5.93e-05
1417181_a_at	Kifap3	16579	0.0126737
1417184_s_at	Hbb-b2	15130	0.00611321
1417219_s_at	Tmsb10	19240	0.00764078
1417262_at	Ptgs2	19225	0.0243842
1417326_a_at	Anapc11	66156	0.0392681
1417330_at	Slc23a2	54338	0.0164268
1417355_at	Peg3	18616	0
1417377_at	Igsf4a	54725	0.0142704
1417385_at	Npepps	19155	0.00120245
1417409_at	Jun	16476	0.00877049
1417414_at	Sept3	24050	0.00963306
1417416_at	Kcna1	16485	0.00825513
1417419_at	Ccnd1	12443	0.0437825
1417423_at	Grina	66168	0.00671765
1417425_at	Prkrip1	66801	0.0475671
1417432_a_at	Gnb1	14688	0.0198574
1417461_at	Cap1	12331	0.00562807
1417513_at	Evi5	14020	0
1417524_at	Cnih2	12794	0.0128263
1417560_at	Sfxn1	14057	0.0408778
1417575_at	Otub2	68149	0.0290035
1417619_at	Gadd45gip1	102060	0.0311186
1417672_at	Slc4a10	94229	0.0444628
1417705_at	Otub1	107260	0
1417708_at	Syt3	20981	0.0149057
1417714_x_at	Hba-a1	15122	0.00545454
1417716_at	Got2	14719	0.0273405
1417764_at	Ssr1	107513	0.0130052
1417879_at	Nenf	66208	0.0161103
1417890_at	Pdxp	57028	0.0437654
1417897_at	Brms1	107392	0.00877049
1417922_at	Kbtbd4	67136	0.00890253
1417928_at	Pdlim4	30794	0.0337442
1417949_at	Ilf2	67781	0.00817391
1417963_at	Pltp	18830	0
1417984_at	Ube2v2	70620	0.0121219
1418015_at	Pum2	80913	5.93e-05
1418016_at	Pum2	80913	0.0420232
1418018_at	Cpd	12874	0.0116775
1418024_at	Narg1	74838	0.0183032
1418042_a_at	Abcc5	27416	0.0107795
1418053_at	Sncb	104069	0.008
1418141_at	Dcx	13193	0.00669048
1418149_at	Chga	12652	0.0234031
1418157_at	Nr2f1	13865	0.0431648
1418170_a_at	Zcchc14	142682	0.0430472
1418174_at	Dbp	13170	0.00632298
1418180_at	Sp1	223921	0.00164444
1418181_at	Ptp4a3	19245	0.00439834
1418188_a_at	Malat1	72289	0.000112676
1418189_s_at	Malat1	72289	0.0048254
1418206_at	Sdf2l1	64136	0.00890253
1418245_a_at	Rbm9	93686	0.000191781
1418387_at	4930548G07Rik	75339	0.0328112
1418414_at	Kcnh1	16510	0.00240816
1418428_at	Kif5b	16573	0.0313707
1418429_at	Kif5b	16573	0.0365631
1418430_at	Kif5b	16573	0.0062375
1418452_at	Gng2	14702	0.0288947
1418468_at	Anxa11	11744	0.0383874
1418469_at	Nrip1	268903	0.0408569
1418508_a_at	Grb2	14784	0.0369939
1418516_at	Mtf2	17765	0.043101
1418544_at	Kcnip3	56461	0.0107934
1418562_at	Sf3b1	81898	0.00323809
1418623_at	Rab2	59021	0.0107416
1418646_at	Gna-rs1	14670	0.00688
1418655_at	Galgt1	14421	0.0231159
1418683_at	Lin7b	22342	0.00940278
1418687_at	Arc	11838	0
1418701_at	Comt	12846	0
1418738_at	Scn1b	20266	0.0198573
1418743_a_at	Tesc	57816	0.008
1418764_a_at	Bpnt1	23827	0.00665075
1418768_at	Opa1	74143	0.00890253
1418784_at	Grik5	14809	0.00129341
1418819_at	Arl10c	67166	0.0384996
1418823_at	Arf6	11845	0.0373364
1418865_at	Zfp385	29813	0.00439834
1418887_a_at	D11Wsu99e	28081	0.045867
1418889_a_at	Csnk1d	104318	0.032802
1418901_at	Cebpb	12608	0.022006
1418911_s_at	Acsl4	50790	0.0149057
1418980_a_at	Cnp1	12799	0.0137121
1419027_s_at	Gltp	74782	0.00980875
1419038_a_at	Csnk2a1	12995	0
1419045_at	Slc25a23	66972	0.00890253
1419066_at	Ier5l	72500	0.0252348
1419111_at	Ing1l	69260	0.0183254
1419112_at	Nlk	18099	0.00695751
1419200_at	Fxyd7	57780	0.0263553
1419244_a_at	Rab14	68365	0.0267092
1419251_at	Eps15	13858	0.0358786
1419256_at	Spnb2	20742	0.000217687
1419289_a_at	Syngr1	20972	0.0105292
1419305_a_at	Fbxo36	66153	0.0109113
1419356_at	Klf7	93691	0.00245098
1419383_at	S100b	20203	0.0430578
1419389_at	Pde10a	23984	0.0305324
1419394_s_at	S100a8	20201	0.00798095
1419398_a_at	Dp1	13476	0.0248447
1419414_at	Gng13	64337	0.00475806
1419425_at	Cnr1	12801	0.00884
1419429_at	Cntfr	12804	0.00101863
1419449_a_at	Gnai2	14678	0.00798109
1419522_at	Zmynd19	67187	0.0133807
1419581_at	Dlg4	13385	0.00163128
1419640_at	Purb	19291	0.008
1419641_at	Purb	19291	0.00644377
1419663_at	Ogn	18295	0.0378529
1419665_a_at	Nupr1	56312	0.0391091
1419734_at	Actb	11461	0.00235052
1419743_s_at	Carm1	59035	0.0297285
1419835_s_at	Plec1	18810	0.00957596
1419913_at	Strap	20901	0.0346888
1419918_at	Tmed7	66676	0.0151408
1419946_s_at	Rab2	59021	0.0131148
1419964_s_at	Hdgf	15191	0.00890253
1419975_at	Scp2	20280	0.0270647
1420037_at	Atp5a1	11946	0.0377738
1420275_at	Tap1	21354	0.014552
1420286_at	Gnb2-rs1	12286	0.00129412
1420287_at	Cacna1a	12286	0
1420342_at	Pbef1	59027	0.0237618
1420354_at	Cnnm1	83674	0.00407017
1420357_s_at	Xlr3a	22445	0.00571053
1420402_at	Atp2b2	11941	0
1420403_at	Atp2b2	11941	0.00558865
1420506_a_at	Stxbp1	20910	0.0413556
1420575_at	Mt3	17751	0
1420610_at	Prkacb	18749	0.00890253
1420619_a_at	Aes	14797	5.93e-05
1420651_at	Ate1	11907	0.02005
1420652_at	Ate1	11907	0.00764078
1420669_at	Arnt2	11864	0.0171956
1420720_at	Nptx2	53324	0.00526718
1420752_at	Dtx3	80904	0.00843341
1420772_a_at	Tsc22d3	14605	0.00558865
1420816_at	Ywhag	22628	0
1420833_at	Vamp2	22318	0
1420834_at	Vamp2	22318	0.00751613
1420856_a_at	Lancl2	71835	0.0106707
1420867_at	Tmed2	56334	0.00546377
1420868_s_at	Tmed2	56334	0.00590968
1420901_a_at	Hk1	15275	0.0354851
1420940_x_at	Rgs5	19737	0.0183254
1420941_at	Rgs5	19737	0.0109222
1420946_at	Atrx	22589	0.00728691
1420947_at	Atrx	22589	0.0143495
1420950_at	Znrf1	170737	0
1420964_at	Enc1	13803	0.00890253
1420985_at	Ash1l	192195	0.0020215
1420998_at	Etv5	104156	0.0048254
1421024_at	Agpat1	55979	0.00149425
1421026_at	Gna12	14673	0.0142704
1421027_a_at	Mef2c	17260	0.00439834
1421028_a_at	Mef2c	17260	0.0164268
1421042_at	Arhgef2	16800	0.00439834
1421053_at	Kif1a	16560	0.0098075
1421090_at	Epb4.1l1	13821	0.0189839
1421123_at	Cdk5r1	12569	0.0107053
1421124_at	Cdk5r1	12569	0.0339086
1421142_s_at	Foxp1	108655	0.0392681
1421149_a_at	Drpla	13498	0.0288517
1421160_a_at	Rfng	19719	0.02005
1421176_at	Rasgrp1	19419	0.0122755
1421180_at	Lix1	66643	0.00890253
1421181_at	Nptxr	504193	0.00556834
1421189_at	Gabrb3	14402	0.0102
1421200_at	Dlg2	23859	5.93e-05
1421216_a_at	Ids	15931	0.00132558
1421255_a_at	Cabp1	29867	0.000696774
1421263_at	Gabra3	14396	0.00909804
1421267_a_at	Cited2	17684	0.0104297
1421268_at	Ugcg	22234	0.00798095
1421269_at	Ugcg	22234	0.0133942
1421276_a_at	Dst	13518	0.0240952
1421280_at	Gabra1	14394	0.026138
1421312_a_at	Kifc2	16581	0.0277981
1421327_at	Mtap2	17756	0.000166667
1421328_at	Mtap2	17756	0.00877049
1421339_at	Extl3	54616	0.0445546
1421340_at	Map3k5	26408	0.0246667
1421348_a_at	Bm66	57754	0.00890253
1421349_x_at	Bm88	57754	0.02428
1421360_at	Inpp4a	269180	0.0140639
1421375_a_at	S100a6	20200	0.0309611
1421448_at	Garnl1	56784	0.0107515
1421477_at	Cplx2	12890	0
1421500_at	Prdm16	70673	0.0116149
1421610_at	Cx3cl1	20312	0.00890253
1421673_s_at	Stx1b2	56216	0.0184502
1421738_at	Gabra2	14395	0.0302295
1421789_s_at	Arf3	11842	0.00520463
1421845_at	Golph3	66629	0.0424576
1421850_at	Mtap1b	17755	0.00562807
1421851_at	Mtap1b	17755	0.012841
1421895_at	Eif2s3x	26905	0.00890253
1421907_at	Pparbp	19014	0.00225907
1421910_at	Tcf20	21411	0.0342268
1421924_at	Slc2a3	20527	0.00791367
1421928_at	Epha4	13838	0.0358786
1421929_at	Epha4	13838	0.00157303
1421955_a_at	Nedd4	17999	0.00681739
1421959_s_at	Adcy3	104111	0.0116638
1421961_a_at	Dnajb5	56323	0.0288947
1422009_at	Atp1b2	11932	0.0192971
1422017_s_at	KIAA1191	97820	0.00877049
1422034_a_at	Palm	18483	0.00771014
1422044_at	Ndst1	15531	0.0386299
1422053_at	Inhba	16323	0.0265328
1422068_at	Pou3f1	18991	0.0498457
1422073_a_at	Celsr2	53883	0.00851214
1422119_at	Rab5b	19344	0.00890253
1422136_at	Uhmk1	16589	0.0075188
1422145_at	Mgat3	17309	0.0267177
1422197_at	Kcna2	16490	0.0200126
1422407_s_at	Hras1	15461	0.00744262
1422444_at	Itga6	16403	0.024186
1422451_at	Mrps21	66292	0.0242045
1422500_at	Idh3a	67834	0.0226771
1422537_a_at	Id2	15902	0.00836281
1422553_at	Pten	19211	0
1422554_at	Ndnl2	66647	0.0344268
1422564_at	Actl6b	83766	0.0359876
1422565_s_at	Nfic	18029	0.0430918
1422586_at	Ecel1	13599	0.0409278
1422605_at	Ppp1r1a	58200	0.0127028
1422625_at	Ly6h	23934	0.0148639
1422694_at	Ttyh1	57776	0.0217051
1422705_at	Tmepai	65112	0.00676023
1422733_at	Fjx1	14221	0.008
1422748_at	Zfhx1b	24136	0
1422791_at	Pafah1b2	18475	0.00923404
1422793_at	Pafah1b2	18475	0.0482072
1422799_at	Bat2	53761	0.0135567
1422807_at	Arf5	11844	0.0220559
1422845_at	Canx	12330	0.0346888
1422903_at	Ly86	17084	0.0265328
1422945_a_at	Kif5c	16574	0
1422966_a_at	Tfrc	22042	0.0166569
1422967_a_at	Tfrc	22042	0.0362906
1422984_at	Cyln2	269713	0.031398
1422993_s_at	Refbp2	56009	0
1423007_a_at	Gfra2	14586	0.0159677
1423034_at	Txnl5	52700	0.0329771
1423035_s_at	Txnl5	52700	0.0110253
1423054_at	Wdr1	22388	0.0227765
1423087_a_at	1110002E23Rik	66119	5.93e-05
1423090_x_at	Sec61g	20335	0.0245403
1423100_at	Fos	14281	0
1423117_at	Pum1	80912	0.0102
1423125_at	Dcamkl1	13175	0.00355349
1423142_a_at	Gtpbp4	69237	0.014538
1423179_at	Kcnb1	16500	0.00351402
1423180_at	Kcnb1	16500	0
1423194_at	Arhgap5	11855	0.00447934
1423201_at	Ncor1	20185	0.00571053
1423221_at	Tubb4	22153	0.00537313
1423231_at	Nrgn	64011	0.000575163
1423255_at	Atp6v1g1	66290	0.0377738
1423271_at	Gjb2	14619	0.0114444
1423295_at	Tm9sf2	68059	0.033342
1423306_at	2010002N04Rik	106878	0.00931459
1423370_a_at	Csnk1g2	103236	0.00983522
1423414_at	Ptgs1	19224	0.0377738
1423432_at	Phip	83946	0.0121219
1423506_a_at	Nnat	18111	0.0075188
1423557_at	Ifngr2	15980	0.00764078
1423559_at	Kcnc1	16502	0.00396396
1423560_at	Nell2	54003	3.45e-05
1423561_at	Nell2	54003	0.00244
1423588_at	Arpc4	68089	0.0296808
1423597_at	Atp8a1	11980	0.000191781
1423598_at	Atp8a1	11980	0.0374212
1423630_at	Cygb	114886	0.00851214
1423754_at	Ifitm3	66141	0.0116149
1423816_at	Cxx1a	66158	0.00899642
1423839_a_at	Btf3	218490	0.0234468
1423845_at	Csdc2	105859	0.0114783
1423872_a_at	Dag1	13138	0.028127
1423967_at	Palm	18483	5.93e-05
1423978_at	Sbk1	104175	0.00890253
1423985_at	Gng5	14707	0.0314205
1423989_at	2210010N04Rik	70381	0.0480437
1423995_at	Kif1b	16561	0.00703099
1424054_at	Btbd2	208198	0.00374429
1424078_s_at	Pex6	224824	0.0134817
1424101_at	Hnrpl	15388	0.00129341
1424132_at	Hras1	15461	0.0106544
1424270_at	Dcamkl1	13175	0.02005
1424345_s_at	Ube2m	22192	0.016369
1424349_a_at	Lpgat1	226856	0
1424350_s_at	Lpgat1	226856	0.0224348
1424365_at	1810037I17Rik	67704	0.0246292
1424384_a_at	Znrf1	170737	0.0339086
1424386_at	Reep2	225362	0.0137121
1424398_at	Dhx36	72162	0.0043234
1424402_at	Rufy3	52822	0
1424490_at	Zfp428	232969	0.00890253
1424514_at	Rnf126	70294	0.009291
1424528_at	Cgref1	68567	0.0118993
1424598_at	Ddx6	13209	0
1424607_a_at	LOC432823	432823	0.0114593
1424609_a_at	Xdh	22436	0.013258
1424640_at	Arl8a	68724	0.0133621
1424657_at	Taok1	216965	0
1424663_at	BC017647	216971	0.0121219
1424684_at	Rab5c	19345	0.0307572
1424718_at	Mapt	17762	0.0353496
1424757_at	Lppr2	235044	0.00751613
1424848_at	Kcnma1	16531	0
1424880_at	Trib1	211770	0.0114783
1424922_a_at	Brd4	57261	0
1424955_at	Ccdc5	225745	0.0312596
1424956_at	D030015G18Rik	230793	0.0191444
1425014_at	Nr2c2	22026	0.00890253
1425019_at	Ubxd4	217379	0.00571053
1425068_a_at	Tex264	21767	0.0205644
1425097_a_at	Zfp106	20402	0.0186523
1425111_at	Sorcs3	66673	0.0311395
1425162_at	Rorb	225998	0.0148057
1425170_a_at	Adam15	11490	0.00957596
1425175_at	C1ql3	227580	0.0117627
1425176_at	C1ql3	227580	0.0048254
1425187_at	Sel1h	20338	0.0444628
1425213_at	6430514L14Rik	76886	0.00603195
1425227_a_at	Atp6v0a1	11975	0.00845434
1425263_a_at	Mbp	17196	0.0499175
1425264_s_at	Mbp	17196	0.0406819
1425274_at	Asph	65973	0.0273327
1425281_a_at	Tsc22d3	14605	0.00121951
1425326_at	Acly	104112	0.0390015
1425337_at	Slc12a5	57138	0.00884
1425339_at	Plcb4	18798	0.0177831
1425382_a_at	Aqp4	11829	0.00571053
1425405_a_at	Adar	56417	0.0276619
1425461_at	Fbxw11	103583	0.0441212
1425467_a_at	Plp1	18823	0.013258
1425512_at	Map2k7	26400	0.0318239
1425514_at	Pik3r1	18708	0.00983522
1425517_s_at	Ogt	108155	0.011544
1425519_a_at	Ii	16149	0.023312
1425523_at	Rbm25	67039	0.00251707
1425532_a_at	Bin1	30948	0.00733518
1425546_a_at	Trf	22041	0.0487451
1425573_a_at	Ddef1	13196	0.0222222
1425578_a_at	Gfra2	14586	0.0180984
1425597_a_at	Qk	19317	0.00944578
1425599_a_at	Gatad1	67210	0.0240952
1425600_a_at	Plcb1	18795	0.0316974
1425622_at	Edil3	13612	0.0205567
1425671_at	Homer1	26556	0.00574426
1425679_a_at	Mapk8ip	19099	0.00408734
1425711_a_at	Akt1	11651	0.0075188
1425732_a_at	Mxi1	17859	0.0269837
1425760_a_at	Pitpnm1	18739	0.0226771
1425805_a_at	Usp12	22217	0.0098075
1425834_a_at	Gpam	14732	0.0419869
1425870_a_at	Kcnip2	80906	0.0138232
1425885_a_at	Kcnab2	16498	0.000112676
1425940_a_at	Ssbp3	72475	0.0129713
1425964_x_at	Hspb1	15507	0.00884
1425987_a_at	Kcnma1	16531	0.00877049
1426010_a_at	Epb4.1l3	13823	0.0210337
1426024_a_at	Dbn1	56320	0.00556834
1426060_at	Acvrinp1	11481	3.45e-05
1426061_x_at	BC007159		0.00213757
1426086_a_at	Fmr1	14265	0.0183922
1426114_at	E030013G06Rik	233813	0
1426118_a_at	Tomm40	53333	0.0173998
1426226_at	Dyrk1a	13548	0.00225907
1426242_at	Polr2a	20020	0.0126984
1426301_at	Alcam	11658	0.00849778
1426343_at	Stt3b	68292	0.00838009
1426346_at	Prepl	213760	0.0495501
1426366_at	Eif2c2	239528	0
1426370_at	Mlstd2	67420	0.0357494
1426379_at	Eif4b	75705	0.0100787
1426389_at	Camk1d	227541	0.00890253
1426464_at	Thra	217166	0.0116638
1426479_a_at	Tnrc5	72029	0.0119721
1426508_at	Gfap	14580	3.45e-05
1426509_s_at	Gfap	14580	0
1426541_a_at	Endod1	71946	0.0364981
1426544_a_at	Ttc14	67120	0.0075188
1426559_at	Sbno1	243272	0.00654655
1426562_a_at	Olfm1	56177	0.000556291
1426593_a_at	Fbxo22	71999	0.0477811
1426617_a_at	Ttyh1	57776	0.008
1426702_at	4632419K20Rik	74349	0.0198573
1426738_at	Dgkz	104418	0.00940278
1426744_at	Srebf2	20788	0.0328609
1426745_at	D11Bwg0434e	52898	0.0141252
1426756_at	Galnt2	108148	0.0369939
1426777_a_at	Wasl	73178	0.00638769
1426791_at	Rusc2	100213	0.000875
1426792_s_at	Rusc2	100213	0.00810092
1426805_at	Smarca4	20586	0
1426873_s_at	Jup	16480	0.0141934
1426888_at	Ehmt2	110147	0.011395
1426930_at	Brunol4	108013	0.0297285
1426951_at	Crim1	50766	0.000675325
1426963_at	Pacs2	217893	0.00952122
1426980_s_at	E130012A19Rik	103551	0.00688
1426993_at	Xpr1	19775	0.0427593
1427037_at	Eif4g1	208643	0.00890253
1427038_at	Penk	18619	0.0306905
1427039_at	Epn1	13854	0.00772048
1427079_at	Mapre3	100732	0.0129713
1427099_at	Maz	17188	0.0159677
1427100_at	Metrn	70083	0.0100474
1427122_at	Copg2as2	54158	0.00422609
1427136_s_at	Sfrs12	218543	0.014552
1427143_at	Jarid1b	75605	0.00877049
1427145_at	Iqsec1	232227	0.0075188
1427150_at	Mll3	231051	0.0130052
1427183_at	Efemp1	216616	0.0335133
1427225_at	Epn2	13855	0.0275227
1427254_at	Zfp445	235682	0.00734986
1427261_at	BC037006	211652	0.0109222
1427285_s_at	Malat1	72289	0.0378529
1427286_at	Hrnbp3	52897	0.00890253
1427307_a_at	C630028C02Rik	320776	0.0128263
1427310_at	Falz	207165	0.0277232
1427321_s_at	Cxadr	13052	0.0425556
1427328_a_at	Clasp2	76499	0.0484578
1427344_s_at	Rasd2	75141	0.0213709
1427345_a_at	Sult1a1	20887	0.0116638
1427351_s_at	Ighg	380794	0.00890253
1427385_s_at	Actn1	109711	0.016369
1427408_a_at	Thrap3	230753	0.0216586
1427437_at	Tmprss3	140765	0.0376901
1427481_a_at	Atp1a3	232975	0.00568493
1427559_a_at	Atf2	11909	0.00890253
1427564_at	Diap2	54004	0.0342268
1427573_at	Chic1	12212	0.0430712
1427580_a_at	Rian	75745	0.014552
1427592_at	Pcdh7	381720	0.00245098
1427652_x_at	Synj2	20975	0.0166569
1427672_a_at	Utx	22289	0.0100787
1427674_a_at	Sez6	20370	0.0110682
1427682_a_at	Egr2	13654	0.00508235
1427683_at	Egr2	13654	5.93e-05
1427688_a_at	Ptprs	19280	0
1427742_a_at	Klf6	23849	0.00216842
1427747_a_at	Lcn2	16819	5.93e-05
1427754_a_at	Dnm1	13429	0.0246667
1427770_a_at	Slc2a3	20527	0.026138
1427820_at	BC021831		0.0133621
1427838_at	Bphl	68021	0.0192785
1427844_a_at	Cebpb	12608	0.0427593
1428003_s_at	Thtpa	105663	0.039645
1428031_at	Mchr1	207911	0.0384996
1428055_at	Rian	75745	0
1428118_at	Lrrn6a	235402	0.0043234
1428157_at	Gng2	14702	0.0402916
1428158_at	Akt1s1	67605	0.0362906
1428177_at	Trappc6b	78232	0.0118317
1428204_at	Gabrb2	14401	0.021808
1428205_x_at	Gabrb2	14401	0.0453897
1428224_at	Hnrpdl	50926	0.0296897
1428240_at	Nrxn1	18189	5.93e-05
1428306_at	Ddit4	74747	0.00639024
1428361_x_at	Hba-a1	15122	0.0246111
1428406_s_at	Hcfc1r1	353502	0.011544
1428554_a_at	Skiip	380773	0.0147919
1428607_at	Araf	11836	0.0159166
1428679_s_at	0610010K14Rik	104457	0.00890253
1428707_at	Ptms	69202	3.45e-05
1428708_x_at	Ptms	69202	0.00154546
1428717_at	Scrn1	69938	0.00728492
1428721_at	Btbd5	66689	0.0128871
1428723_at	2310047M10Rik	71923	0.0446867
1428729_at	Ccm1	79264	0.00927434
1428764_at	Gtl2	17263	0.00568707
1428793_at	Slc36a1	215335	0.0342474
1428848_a_at	Macf1	11426	0.00965017
1428850_x_at	2410026K10Rik	66478	0.0149031
1428864_at	Dusp8	18218	0.014552
1428888_at	Tmem33	67878	0.0143406
1428936_at	Atp2b1	67972	0
1428939_s_at	Gnaq	14682	0.0351678
1428942_at	Mt2	17750	0.0362078
1428954_at	Slc9a3r2	65962	0.0237967
1428986_at	Slc17a7	72961	0.0123338
1429009_at	Snrp70	20637	0.0075188
1429038_at	1500034J01Rik	66498	0.0233986
1429040_at	Cdh11	12552	0.00980875
1429042_at	2010200O16Rik	67495	0.031399
1429088_at	Lbh	77889	0.00890253
1429093_at	1700027M01Rik	69453	0.00516279
1429204_at	Camk2n2	73047	0.00936126
1429257_at	Gtl2	17263	0
1429298_at	Ddah1	69219	0.00884
1429330_at	Gabra4	14397	0.0094906
1429362_a_at	Sf3b2	319322	0.00890253
1429369_at	Tnpo3	320938	0.00778846
1429385_at	Wdr68	71833	0.0113805
1429410_at	Eny2	78488	0.0176992
1429415_at	Prkcbp1	228880	0.0217297
1429416_at	2900074C18Rik	73032	0.00877049
1429433_at	Bat2d1	66504	0.0117913
1429452_x_at	Pisd	236604	0.0135253
1429463_at	Prkaa2	108079	0.00562807
1429488_at	Zdhhc21	68268	0.0126737
1429521_at	Alkbh8	67667	0.00314976
1429537_at	Srrp130	66625	3.45e-05
1429560_at	Zfp422-rs1	77652	0.00571053
1429590_at	Tacc1	320165	0.0430578
1429685_at	Gabrb2	14401	0.00890253
1429696_at	D7Ertd680e	330668	0.00958403
1429719_at	Foxp4	74123	0.0140639
1429729_at	Il6ra	16194	0.0238199
1429764_at	1500005K14Rik	76566	0.00764078
1429882_at	Cdh11	12552	0.00439834
1430111_a_at	Bcat1	12035	0.00877049
1430128_a_at	Dp1l1	70335	0.00845434
1430151_at	Nisch	64652	0.00915098
1430309_at	Nipbl	321000	0.00128485
1430395_at	4933409K03Rik	73844	0.0276729
1430442_at	Nos1ap	70729	0.00877049
1430449_at	Kidins220	77480	0.035778
1430514_a_at	Cacna1d	12289	0.00877049
1430529_at	Csnk1a1	93687	0.0208738
1430543_at	Clip3	76686	0.00963306
1430561_at	5730496F10Rik	70604	0
1430579_at	Tnik	69014	0.0065509
1430600_at	Cmtm5	67272	0.0171956
1430615_at	4921517B04Rik	70892	0.00671386
1430634_a_at	Pfkp	56421	0.0150787
1430649_at	Baalc	118452	0.0094906
1430667_at	Pcdh10	18526	0.0467299
1430820_a_at	Bbx	70508	0.0487451
1430829_s_at	Fto	26383	0.0342034
1430869_a_at	Habp4	56541	0.00764078
1430980_a_at	Eif4a1	13681	0.0113501
1430989_a_at	1700020I14Rik	66602	0.0408569
1430996_at	Etnk1	75320	0.0100474
1431028_a_at	Pank1	75735	0.0329992
1431045_at	Fam49a	76820	0.0100446
1431057_a_at	Prss23	76453	0.0203892
1431064_at	Dpp8	74388	0.0129713
1431182_at	Hspa8	15481	5.93e-05
1431191_a_at	Syt1	20979	0.00801856
1431196_at	Atp2c1	235574	0.0270414
1431197_at	Arl6ip2	56298	0.009291
1431213_a_at	LOC433762	433762	0.00568707
1431214_at	LOC433762	433762	0.0365092
1431216_s_at	Dnajc6	72685	0.0311186
1431229_at	Cry1	12952	0.0279682
1431232_a_at	Mga	29808	0.010527
1431326_a_at	Tmod2	50876	3.45e-05
1431339_a_at	Efhd2	27984	0.0452147
1431402_at	Kirrel3	67703	0.0319801
1431403_a_at	2900002G04Rik	78283	0.00610726
1431405_a_at	4930413O22Rik	67986	0.0230127
1431530_a_at	Tspan5	56224	0.000243243
1431686_a_at	Gmfb	63985	0.0100474
1431749_a_at	Rasgrp1	19419	0.00909804
1431804_a_at	Sp3	20687	0.0123929
1432189_a_at	Sox5	20678	0.00890253
1432344_a_at	Aplp2	11804	0.0241709
1432418_a_at	Ckmt1	12716	0.00695455
1432430_a_at	1700081L11Rik	76719	0.0437313
1432478_a_at	Ibrdc3	75234	0.0296235
1432499_a_at	Ube4b	63958	0.0288947
1432646_a_at	2900097C17Rik	347740	0
1432705_at	Syt1	20979	0.00564706
1432713_at	Syt1	20979	0.0423162
1432839_at	Ptprd	19266	0.0494753
1432947_at	4921519G19Rik	70872	0.0275227
1433032_at	2900064K03Rik		0.031192
1433110_at	Kcnq5	226922	0
1433205_at	Ndfip2	76273	0.0351577
1433300_at	Il1rapl1	331461	0.00639024
1433413_at	Nrxn1	18189	0.0147919
1433462_a_at	Pi4k2a	84095	0.0126737
1433468_at	Irf2bpl	238330	3.45e-05
1433469_at	Lrrn2	16980	0.0140494
1433485_x_at	Gpr56	14766	0.0263553
1433494_at	Dos	20869	0.014552
1433549_x_at	Rps21	66481	0.0174994
1433556_at	Centa1	231821	0.0470549
1433598_at	9430010O03Rik	234023	0.0053633
1433634_at	Irf2bp2	270110	0.00343396
1433665_at	Vps41	218035	0.0166569
1433686_at	Susd2	71733	0.0271842
1433712_at	AW555464	217882	0.0098075
1433802_at	Tmem151	381199	0.00545454
1433847_at	Fam40b	320609	0.040168
1433931_at	Thrap5	216154	0.0175446
1433932_x_at	Thrap5	216154	0.0423162
1434020_at	Pdap1	231887	0.008
1434032_at	Centg3	213990	0.0242987
1434055_at	Galnt9	231605	0.00984863
1434095_at	Unc5a	107448	0.0036129
1434101_at	Nfib	18028	0.0329681
1434106_at	Epm2aip1	77781	0.0319403
1434177_at	Ece1	230857	0.00396476
1434222_at	Sipa1l1	217692	0.00851214
1434249_s_at	Trim9	94090	0.0183254
1434358_x_at	Rps21	66481	0.0409116
1434369_a_at	Cryab	12955	0.0116775
1434415_at	MGC15476	381851	0.018915
1434455_at	Fbxo44	230903	0.0165973
1434465_x_at	Vldlr	22359	0.0143495
1434480_at	4930402E16Rik	319518	0.037848
1434491_a_at	Cox6c	12864	0.0269837
1434498_at	Gm1673	381633	0.0482072
1434555_at	Anp32a	11737	0.00890253
1434578_x_at	Ran	19384	0.0212392
1434635_at	Rph3a	19894	0.0311186
1434643_at	Tbl1x	21372	0.00845434
1434652_at	Cdc42bpb	217866	0.00890253
1434661_at	Syngr1	20972	0.037976
1434755_at	Coro2b	235431	0.0100474
1434773_a_at	Slc2a1	20525	0.0341378
1434825_at	2810442I22Rik		0.00884
1434854_a_at	Rps10	67097	0.0162377
1434872_x_at	Rpl37	67281	0.0322376
1434908_at	AI480556	233208	3.45e-05
1434920_a_at	Evl	14026	0.00196757
1434935_at	Aak1	269774	0.00887026
1434942_at	Esf1	66580	0.0212392
1435026_at	Spock2	94214	0.014552
1435083_at	Ctxn	330695	0.0286999
1435105_at	1110061N23Rik	68846	0.0106707
1435135_at	Aadacl1	268480	0
1435146_s_at	Cadm2	239857	0.0137121
1435163_at	9030612M13Rik	208292	5.93e-05
1435188_at	Gm129	229599	0.00764078
1435238_x_at	Rab27a	11891	0.0212392
1435267_at	Cdh11		0.0212392
1435268_at	Gnaz	14687	0.0461876
1435305_at	C030027L06Rik	77471	0.00976683
1435432_at	Centg2	347722	0.0438477
1435433_at	Centg2	347722	0.00205348
1435453_at	A930011O12Rik	268755	0.0414971
1435495_at	Adora1	11539	0.00588312
1435505_at	Dmwd	13401	0.00529278
1435520_at	Msi2h	76626	0.0181179
1435521_at	Msi2h	76626	0.0133521
1435527_at	Nfic	18029	0.0138263
1435539_at	Hdh	15194	0.0075188
1435558_at	Bai2	230775	0.0147795
1435583_at	AU067633	108069	0
1435589_at	Ccdc85b	240514	0.0335464
1435598_at	CB056542		0.0126737
1435607_at	Grm2	108068	0.0165306
1435635_at	Pcmtd1	319263	0.0328609
1435652_a_at	Gnai2	14678	0.0100446
1435699_at	Ppm1l	242083	0.014552
1435700_at	Tln2	70549	0.0173998
1435702_s_at	Ywhae	22627	0.00890253
1435770_at	Txndc13	52837	0.00896403
1435780_at	Psd	73728	0.00571053
1435790_at	Olfm2	244723	3.45e-05
1435868_at	AI505652	433667	0.0130453
1435889_at	Mark2	13728	0.0075188
1435918_at	BC055107	268709	0.00915098
1435928_at	6430548M08Rik	234797	0.0104938
1435974_at	Arhgef9	236915	0.040677
1436084_at	Scrt1	170729	0.0283304
1436094_at	Vgf		5.93e-05
1436114_at	2900024M11Rik	225743	0.0123929
1436152_a_at	Hbxip	68576	0.0138263
1436157_at	Ccar1	67500	0.01938
1436169_at	Paqr9	75552	0.0303009
1436202_at	Malat1	72289	0.0114593
1436221_at	D1Ertd471e	27877	0.0152094
1436229_at	BC049806	213056	0.00877049
1436306_at	Saps1	243819	0.0241934
1436308_at	Zfp292	30046	0.0178643
1436320_at	3110018A08Rik		0.0043234
1436326_at	Rora	19883	0.00685058
1436334_at	1110004E09Rik	68001	0.0344268
1436362_x_at	Iap	15598	0.0369374
1436377_at	Gpr137	107173	0.0043234
1436381_at	Dlgap3	242667	3.45e-05
1436387_at	Homer1	26556	0.0139406
1436448_a_at	Ptgs1	19224	0.0496899
1436513_at	Tanc2	77097	0.0433045
1436519_a_at	C2orf43	68832	0.0170836
1436533_at	Trove2	20822	0.00890253
1436535_at	Ssa2	20822	0.00845434
1436577_at	Arhgef9	236915	0.00877049
1436646_at	A230052E19Rik	241424	0.00571053
1436703_x_at	Snapc2	102209	0.0445298
1436713_s_at	Gtl2	17263	0.0461781
1436736_x_at	C5orf13	27528	0.0335133
1436737_a_at	Sorbs1	20411	0.0355953
1436746_at	Prkwnk1	232341	5.93e-05
1436750_a_at	Oxct1	67041	0.0126737
1436761_s_at	1200015N20Rik	71721	0.0174994
1436763_a_at	Bteb1	26363	0.00677907
1436766_at	Luc7l2	192196	0.00241624
1436767_at	Luc7l2	192196	0.00601282
1436780_at	Ogt	108155	5.93e-05
1436838_x_at	Cotl1	72042	0.037848
1436842_at	B230380D07Rik	235461	0.00427706
1436850_at	Creg2	263764	0.0189839
1436858_at	Mbnl2	105559	0.0297285
1436875_at	Dnm3	103967	0.0126737
1436878_at	Baalc	118452	0.0226771
1436892_at	Spred2	114716	0.00701695
1436894_at	5330438I03Rik	381325	0.0075188
1436895_at	Centd1	212285	0.00957596
1436898_at	Sfpq	71514	0
1436902_x_at	Tmsb10	19240	0.0101505
1436915_x_at	Laptm4b	114128	0.0336908
1436917_s_at	Gpsm1	67839	0.00533835
1436919_at	Tp53i11	277414	0.0195673
1436946_s_at	Gng5	14707	0.0482049
1436964_at	Snrpn	20646	0.0075188
1436976_a_at	Yod1	226418	0.0246667
1436981_a_at	Ywhaz	22631	3.45e-05
1436983_at	Crebbp	12914	0
1436985_at	Zfp644	52397	0.00890253
1436989_s_at	Slc12a6	107723	0.00078481
1436994_a_at	Hist1h1c	50708	0.0198567
1436996_x_at	Lzp-s	17110	0.0492374
1437001_at	Gsk3b	56637	0
1437078_at	Vps52	224705	0.0203892
1437082_at	Akap9	100986	0.0358786
1437107_at	Rab6b	270192	0.0447866
1437110_at	2810474O19Rik	67246	0.0152094
1437125_at	Camk2a	12322	0.0319801
1437149_at	Slc6a6	21366	0.00601282
1437163_x_at	Gtf2h4	14885	0.0419869
1437164_x_at	Atp5o	28080	0.0362906
1437172_x_at	Hadhb	231086	0.0333874
1437177_at	Larp4	207214	0.0365517
1437179_at	Rif1	51869	0.00244
1437183_at	Lrrc4b	272381	0
1437210_a_at	Brd2	14312	0.0075188
1437216_at	Ccdc88a	108686	0.040883
1437262_x_at	Bcas2	68183	0.00909804
1437288_at	Impad1	242291	0.0075188
1437311_at	Snhg11	319317	0
1437343_x_at	Atad3a	108888	0.0288517
1437372_at	4733401N12Rik	432508	0
1437422_at	Sema5a	20356	0.0116332
1437455_a_at	Btg1	12226	0.0075188
1437478_s_at	Efhd2	27984	0.0125156
1437526_x_at	Hnrpr	74326	0.00941177
1437543_at	Fubp1	51886	0.0425489
1437548_at	Bicd1	12121	0.032802
1437628_s_at	Rhoa	11848	0.0103975
1437633_at	Ankrd11	77087	0
1437638_at	Srrm2	75956	0.0109477
1437671_x_at	Prss23	76453	0.00980875
1437675_at	Slc8a1	20541	0
1437690_x_at	Csnk1d	104318	0.022664
1437726_x_at	C1qb	12260	0.0183254
1437729_at	Tnpo1	238799	0.00936126
1437765_at	Cpeb3	208922	0.000375839
1437774_at	Spint1	20732	0.000166667
1437787_at	Lrrtm2	107065	0.024523
1437796_at	A230091C01		0.0301921
1437801_at	Morf4l1	21761	0.0410262
1437841_x_at	AI481750	105859	0.0185254
1437850_a_at	Cnbp1	12785	0.0269837
1437852_x_at	Cpsf3	54451	0.0174027
1437862_at	Rbm25	67039	3.45e-05
1437878_s_at	Ttc14	67120	0.00952703
1437920_at	Epha5	13839	0.0348228
1437929_at	Dact2	240025	0.0148057
1437966_at	B230206N24Rik	210673	0.0289183
1437968_at	Grin1	14810	0.00677551
1437991_x_at	Rusc1	72296	0.013258
1437994_x_at	2700087H15Rik	70427	0.046449
1438009_at	Hist1h2ab	665433	0.00845434
1438012_at	Ppm1l	242083	0.00568493
1438034_at	Fam82b	66302	0.0302994
1438039_at	Hectd1	207304	0
1438058_s_at	Ptov1	84113	0.00854626
1438069_a_at	Rbm5	83486	0.0321521
1438089_a_at	Bclaf1	72567	0.0243513
1438157_s_at	Nfkbia	18035	0.00877049
1438211_s_at	Dbp	13170	0.00351174
1438214_at	Trps1	83925	0.0217275
1438258_at	Vldlr	22359	0.00558865
1438265_at	4930413O22Rik	67986	0.0245296
1438268_at	D930043C02Rik	319817	0
1438294_at	Atxn1	20238	0.0435329
1438301_at	Ddef1	13196	0.0161699
1438360_x_at	Slc25a5	11740	0.0269755
1438397_a_at	Rnpc2	170791	0.0384996
1438401_at	Ubn1	170644	0.0112485
1438403_s_at	2310043N10Rik	66961	0
1438420_at	Rnpc2	170791	0.0222222
1438441_at	Idb4	15904	0.0395115
1438451_at	Rics	330914	0.0075188
1438454_at	B430203M17Rik	19211	0.0123338
1438458_a_at	Sfpq	71514	0.0364188
1438487_s_at	Zzz3	108946	0.0104297
1438496_a_at	Ddx26b	236790	0.00154546
1438500_at	B230206N24Rik	210673	0.0235256
1438519_at	4930429H24Rik	75785	0.00877049
1438559_x_at	Slc44a2	68682	0.0359876
1438563_s_at	Mrps24	64660	0.00957596
1438565_at	A830010M20Rik	231570	3.45e-05
1438623_x_at	Rbx1	56438	0.0156376
1438628_x_at	Cntn3	18488	0.022297
1438646_x_at	2510039O18Rik	77034	0.0212392
1438663_at	Bat2d1	66504	0.00685058
1438677_at	Pkp4	227937	0.0075188
1438688_at	Srrm2	75956	0
1438702_at	Flrt2	399558	0.00074359
1438735_at	Hbxap	233532	0.00711236
1438736_at	Thoc2	331401	0.00132558
1438739_at	Cnbp1	12785	0.00930986
1438788_at	Ankrd17	81702	0.0170836
1438796_at	Nr4a3	18124	0.0142704
1438807_at	Hnrpr	74326	0.00897666
1438838_at	Ftx	78878	0.0167003
1438908_at	Map3k12	26404	0.0238392
1438931_s_at	Sesn1	140742	0.0075188
1438992_x_at	Atf4	11911	0.00884
1439005_x_at	Ywhaz	22631	0.00890253
1439021_at	Centb5	140500	0.0210387
1439041_at	Slc39a10	227059	0.0201497
1439083_at	Ahi1	52906	0.0186839
1439086_at	A930009L07Rik		0.030799
1439108_at	Mll5	69188	0.0107515
1439117_at	Clmn	94040	0.0311186
1439122_at	Ddx6	13209	0
1439170_at	2610509I15Rik	75029	0.017622
1439173_at	Hook1	77963	0.0133521
1439180_at	A430093A21Rik	227195	0.0275027
1439184_s_at	Txnl5	52700	0.00879022
1439196_at	Hook3	320191	0.0075188
1439216_at	9430047G12Rik	102344	0.0121494
1439265_at	BC024502	219149	0.00798086
1439300_at	Chic1	12212	3.45e-05
1439304_at	Pam	18484	0.0358786
1439336_at	Tcf4	21413	0.0362078
1439359_x_at	Nrxn1		0.0356928
1439368_a_at	Slc9a3r2	65962	0.00936126
1439411_a_at	Xpo7	65246	0.0142704
1439450_x_at	A230046K03Rik	319277	0.0336084
1439463_x_at	Hmgb1	15289	0.0207071
1439477_at	Ube2b	22210	0.0107416
1439554_at	Scmh1	29871	0.00868122
1439557_s_at	Ldb2	16826	0.0152625
1439612_at	Cacna1b	12287	0.0118317
1439643_at	Acvr2	269275	0.0116775
1439651_at	Lmo4	16911	0.0286999
1439678_at	Gls	14660	0.0352956
1439704_at	Hdac2	15182	0.0107795
1439709_at	Schip1	30953	0.0210387
1439757_s_at	Epha4	13838	0.00566897
1439776_at	4930415J21Rik	270086	0.0159306
1439846_at	Klf12	16597	0.00571053
1439847_s_at	Klf12	16597	3.45e-05
1439872_at	Kcna2	16490	0.00244776
1439940_at	Slc1a2	20511	0
1439946_at	Mef2c	17260	0
1439972_at	Etnk1	75320	0.000112676
1440013_at	Trim44	80985	0.0263553
1440031_at	Ick	56542	0.00174586
1440037_at	Pbx1	18514	0.00884
1440097_at	Mirg		0.0437911
1440104_at	Ranbp2	19386	0.0241709
1440163_at	6030490B17Rik		0.031399
1440193_at	Ankrd12	67107	0.00129412
1440207_at	Agpat7	99010	0.00545454
1440305_at	9530048I21Rik		0.0109612
1440342_at	BB276544		0.0118028
1440350_at	Panx2	406218	0.0282005
1440376_at	Fbxo41	330369	0.0382515
1440393_at	Odz2	23964	0.0448808
1440461_at	Fam63b	223601	0.0116775
1440551_at	Dnajc1	13418	0.0358786
1440771_at	Zkscan1	74570	0.0212167
1440807_at	Magi2	50791	0.00564706
1440862_at	2810406C15Rik	382162	0.0212944
1440901_at	Dgkb	217480	3.45e-05
1440940_at	Cacnb1	12295	0.0430578
1441064_at	E330039K12Rik	270109	0.0408778
1441071_at	Kcnq5	226922	0.00951701
1441081_a_at	1110038B12Rik	68763	0.0473996
1441197_at	9530059O14Rik	319626	0.00890253
1441253_at	Rfx3	19726	0.0275227
1441266_at	Strn3	94186	0.0422361
1441312_at	Cnnm1	83674	0.0254207
1441331_at	A230061C15Rik		0.0207071
1441467_at	Tspan5	56224	0.0075188
1441502_at	Lrfn5	238205	3.45e-05
1441567_at	D130076G13Rik	270163	0.0460663
1441573_at	Scmh1	29871	0.0406819
1441606_at	Nrg3	18183	0
1441704_at	Plekha5	109135	0.0459682
1441728_at	Scn2a2		0.0193624
1441771_at	Atrx	22589	0.0364188
1441801_at	Gtf2f2	68705	0.0485119
1441894_s_at	Grasp	56149	0.0124196
1441930_x_at	Vat1	26949	0.0309331
1441945_s_at	Abhd14a	68644	0.0319104
1441955_s_at	Paip1	218693	0.0365092
1441970_at	Gprasp1	67298	0.00942759
1441988_at	Ppm1k	243382	0.00890253
1442025_a_at	AI467657	235320	0.00947079
1442026_at	AI467657	235320	0.035178
1442027_at	Nbeal1	269198	0.000112676
1442029_at	Kcnq1	16535	0.0138232
1442066_at	C530028O21Rik	319352	3.45e-05
1442109_at	Fubp1	51886	0.0423162
1442121_at	Arpp21	74100	0.0363274
1442248_at	LOC214424		0.0427593
1442276_at	Lphn3	319387	0.00751613
1442277_at	Chka	12660	0.0121219
1442341_at	A630029F06		0.0133621
1442358_at	AA409587	101447	0.014552
1442370_at	Set7		0.0139406
1442426_at	BC037674	218914	0.0237038
1442435_at	AI317223	103677	0.0151981
1442701_at	Lrrtm4	243499	0.0153193
1442707_at	Camk2a	12322	0
1442760_x_at	Rtn4	68585	0.0101099
1442837_at	Ptprd	19266	0.0378529
1442880_at	Immt	76614	0.0237658
1442883_s_at	D10Bwg1364e	216169	0.0129713
1442950_at	Nrg3	18183	0
1443017_at	Cpeb2	231207	0.0134684
1443037_at	Nptn	20320	0.00735165
1443053_at	Ptprd	19266	0.00244
1443088_at	9930031P18Rik	319589	0.00751613
1443160_at	B430219L04Rik	319934	0.00764078
1443170_at	Cnnm1	83674	0.0222597
1443201_at	Gpc6	23888	0.00879022
1443205_at	D5Buc30e		0
1443225_at	Acvr1c	269275	0.00439834
1443285_at	Gria4	14802	0.00396476
1443337_at	Grip1	74053	0.00845434
1443516_at	Atxn2	20239	0.00890253
1443521_at	Ggnbp2	217039	0.0369848
1443522_s_at	Phip	83946	0.0126737
1443526_at	Phf21a	192285	0.0446182
1443589_at	Gpm6b	14758	0.00890253
1443603_at	A030012M09Rik	319263	0.0460663
1443705_at	Erc2	238988	0.00396476
1443728_at	9030605E16Rik		0.00734986
1443744_at	Dcc	13176	0.0262096
1443805_at	MGC15476	381851	0.000112676
1443905_at	A530058O07Rik	231769	0.0339035
1443968_at	Adarb1	110532	0.0293818
1444001_at	Rabgap1	227800	0.00877049
1444004_at	Thoc2	331401	0.00564706
1444058_at	2310047C04Rik	224170	0.00502362
1444096_at	9430069I07Rik	22763	0.00877049
1444147_at	Pcsk2	18549	0.00890253
1444151_at	Elavl3	15571	0.00751613
1444298_at	A130090K04Rik	320495	0.00890253
1444387_at	Nmt2	18108	0.00890253
1444492_at	Ptprd	19266	0.0324942
1444651_at	Map2k4	26398	0.00877049
1444669_at	Lrfn1		0.0183254
1444671_at	A530021K05	226525	0.0412586
1444746_at	Ptbp2	56195	0.0126737
1444811_at	Tloc1	69276	0.0316406
1444952_a_at	Nucks1	98415	0.0278761
1445081_at	A930041I02Rik	320271	0.00545454
1445108_at	Lphn3	319387	0.0277981
1445259_at	Scn2a2		0.011562
1445282_at	Mkln1	27418	0.0282005
1445340_at	Phr1	105689	0.0346888
1445427_at	Nlk	18099	0.00396476
1445473_at	Diras2	68203	0.0290928
1445492_at	Mapre2	212307	0.0239809
1445531_at	Csmd1	94109	0.00980875
1445534_at	Flnb	286940	0
1445539_at	Pde7b	29863	0.0103975
1445676_at	Kcnn2	140492	0.00764078
1445713_at	9630041G16Rik		0.00890253
1445805_x_at	Kcnh3	16512	0.0212392
1445837_at	Kcnq5	226922	0.0118317
1445928_at	2011-03-06	223455	0.0159677
1446065_at	Kcnd2	16508	0.00890253
1446102_at	D9Ertd292e	52208	0.00952703
1446144_at	Pex2	58869	0
1446190_at	Dcamkl1	13175	0.00884
1446212_at	Kcnq5	226922	0.0328203
1446234_at	Utx	22289	0.0167848
1446265_at	Dnm3	103967	0
1446272_at	Pctk2	237459	0.043062
1446324_at	Cacna2d1	12293	0.00986495
1446592_at	Creb1	12912	0.0391335
1446652_at	Reps2	194590	0.00219895
1446670_at	Cugbp2	14007	0.0138232
1446720_at	Alcam	11658	0.0229326
1446957_s_at	BC004022	80750	0.0205567
1447040_at	Alcam	11658	0.0198995
1447150_at	Phr1	105689	0.0130453
1447559_at	AI834762		0.0107053
1447602_x_at	Sulf2	72043	0.00671386
1447723_at	BE955100		0.00942759
1447724_x_at	Opa3	403187	0.0444628
1447725_at	C030034E14Rik	245545	0.0482072
1447763_at	Snap25		0.00890253
1447771_at	Shank1	217116	0.0100943
1447825_x_at	Pcdh8	18530	0.0212392
1447880_x_at	Edg5	14739	0.0302142
1447898_s_at	Sfrs6	67996	0.0246667
1447922_at	Stxbp5l	207227	0.00695157
1447938_at	4933409K07Rik	108816	0.0188405
1448005_at	Sash1	70097	0.0165527
1448028_at	Tdb1d24	224617	0.0198573
1448101_s_at	Trim27	19720	0.0365902
1448138_at	Ppp2r4	110854	0.0233786
1448152_at	Igf2	16002	0.0122428
1448155_at	Pdcd6ip	18571	0.0207967
1448207_at	Lasp1	16796	0.00870282
1448231_at	Fkbp5	14229	0.00969737
1448235_s_at	Hmgb1	15289	0.0109113
1448298_at	Tnk2	51789	0.0269837
1448300_at	Mgst3	66447	0.0399735
1448333_at	Adprh	11544	0.0423792
1448346_at	Cfl1	12631	0.0162199
1448416_at	Mglap	17313	0.0075188
1448428_at	Nbl1	17965	0.0094906
1448458_at	Top2b	21974	0.0174994
1448471_a_at	Ctla2a	13024	0.0224694
1448534_at	Ptpns1	19261	0.016369
1448538_a_at	Npd014	27981	0.0419869
1448540_a_at	0610012G03Rik	106264	0.0446867
1448548_at	Tulp4	68842	0.0235174
1448603_at	Srpk2	20817	0.0164268
1448619_at	Dhcr7	13360	0.0223581
1448656_at	Cacnb3	12297	0.0144232
1448673_at	Pvrl3	58998	0.0126737
1448692_at	Ubqln4	94232	0.0273327
1448695_at	Prkci	18759	0.0114593
1448718_at	2400001E08Rik	66508	0.0374112
1448756_at	S100a9	20202	0.00874459
1448784_at	Taf10	24075	0.0270099
1448803_at	Golga4	54214	0.00868845
1448817_at	Otub1	107260	0.0109222
1448830_at	Dusp1	19252	3.45e-05
1448844_at	Cyp5b	66427	0.0311186
1448849_at	Mrpl40	18100	0.0452147
1448885_at	Rap2b	74012	0.00474797
1448907_at	Thop1	50492	0.011395
1448941_at	B4galt2	53418	0.0075188
1448960_at	Cxxc5	67393	0.0378448
1448972_at	Gria1	14799	0.0369519
1449009_at	Tgtp	21822	0.00941177
1449018_at	Pfn1	18643	0.0075188
1449025_at	Ifit3	15959	0.0221511
1449030_at	Syn2	20965	0.00185792
1449054_a_at	Pcbp4	59092	0.0221511
1449069_at	Zfp148	22661	0.0387242
1449089_at	Nrip1	268903	0.0252348
1449151_at	Pctk3	18557	0.0226771
1449168_a_at	Akap2	11641	0.0166056
1449172_a_at	Lin7b	22342	0.008
1449173_at	Mpp2	50997	0.00245098
1449184_at	Pglyrp1	21946	0.00558865
1449214_a_at	Opa1	74143	0.0099328
1449245_at	Grin2c	14813	0.0333073
1449258_at	D11Wsu99e	28081	0.0363981
1449262_s_at	Lin7c	22343	0.00654217
1449289_a_at	B2m	12010	0.0275227
1449296_a_at	Cnp1	12799	0.00235897
1449298_a_at	Pde1a	18573	0.0192971
1449401_at	C1qg	12262	0.023423
1449503_at	Kpna1	16646	0.0251222
1449504_at	Kpna1	16646	0.0133621
1449511_a_at	Ssbp4	76900	0.0409278
1449515_at	Zfp292	30046	0.00610726
1449523_at	Bcl7c	12055	0.00952703
1449615_s_at	Hdlbp	110611	0.0125203
1449676_at	Rab2	59021	0.0449136
1449731_s_at	Nfkbia	18035	0.0342268
1449936_at	8430419L09Rik	74525	0.0283758
1449961_at	Rph3a	19894	3.45e-05
1449999_a_at	Cacna2d1	12293	0.00890253
1450019_at	Cx3cr1	13051	0.00984863
1450020_at	Cx3cr1	13051	3.45e-05
1450037_at	Usp9x	22284	0.0228258
1450038_s_at	Usp9x	22284	0.0464397
1450056_at	Apc	11789	0.00478715
1450082_s_at	Etv5	104156	0.0103151
1450088_a_at	Mobp	17433	0.0339086
1450097_s_at	Gna12	14673	0.00147977
1450104_at	Adam10	11487	0.0248691
1450106_a_at	Evl	14026	0.0075188
1450120_at	Scn1a	20265	0.0133621
1450146_at	Freq	14299	0.0135567
1450147_at	Nptxr	73340	0.00502362
1450166_at	Ids	15931	0.00638769
1450184_s_at	Tef	21685	0.00940278
1450202_at	Grin1	14810	0.00958403
1450208_a_at	Elmo1	140580	0.0424576
1450228_a_at	Pip5k1c	18717	0
1450243_a_at	Dscr1l1	53901	0.00936126
1450249_s_at	Kif5a	16572	0.00213757
1450319_at	Gabrb2	14401	0
1450326_at	Shc3	20418	0.00890253
1450339_a_at	Bcl11b	58208	0.00564706
1450397_at	Mtap1b	17755	0
1450401_at	Ncoa6ip	116940	0.00526718
1450407_a_at	Anp32a	11737	0
1450459_at	2010106G01Rik	66552	0.0131148
1450500_at	Uhmk1	16589	0.00545454
1450519_a_at	Prkaca	18747	0.00951701
1450632_at	Rhoa	11848	0.0130324
1450662_at	Tesk1	21754	0.0104062
1450688_at	Rgl2	19732	0.034303
1450747_at	Keap1	50868	0.00533835
1450754_at	Cacna2d2	56808	0.0248691
1450771_at	Fut9	14348	0
1450779_at	Fabp7	12140	0.0287203
1450792_at	Tyrobp	22177	0.0306905
1450804_at	Kif5c	16574	0.000575163
1450833_at	Chrm1	12669	0.00798109
1450840_a_at	Rpl39	67248	0.0286999
1450849_at	Hnrpu	51810	0.00855263
1450903_at	Rad23b	19359	0.0408778
1450924_at	Hdgfrp3	29877	0.0138263
1450925_a_at	Rps27l	67941	0.0118711
1450927_at	Lztr1	66863	0.00957596
1450978_at	Dvl1	13542	0.0445598
1450982_at	Slc9a3r1	26941	0.0075188
1451015_at	Tkt	21881	0.0189839
1451020_at	Gsk3b	56637	0.00685058
1451098_at	Pcoln3	234852	0.0235053
1451110_at	Egln1	112405	0.0374212
1451131_at	Arl6ip1	54208	0.014538
1451147_x_at	Csdc2	105859	0.00890253
1451158_at	Trip12	14897	0.0328609
1451168_a_at	Arhgdia	192662	0.0245296
1451234_at	BC021381	212483	0.035778
1451251_at	Appbp2	66884	0.0252373
1451275_at	E030041M21Rik	75089	0.0398996
1451289_at	Dcamkl1	13175	0.00129412
1451290_at	Map1lc3a	66734	0.0146492
1451294_s_at	Snrpe	51902	0.046586
1451313_a_at	Hspc159	216551	0.0286999
1451331_at	Ppp1r1b	19049	5.93e-05
1451348_at	Depdc6	97998	0.0311711
1451359_at	Aytl2	210992	0.0075188
1451386_at	Blvrb	233016	0.0269091
1451387_s_at	Cuta	67675	0.0325926
1451403_at	Lrrc68	232947	0.00475806
1451465_at	Ubl7	69459	0.00877049
1451485_at	Crop	67684	0.0470693
1451506_at	Mef2c	17260	0.0351577
1451542_at	Ssbp2	66970	0.00861269
1451569_at	Nr2c2	22026	5.93e-05
1451580_a_at	Ttr	22139	0.00764
1451667_at	C530043G21Rik	215015	0.0360652
1451689_a_at	Sox10	20665	0.0378905
1451718_at	Plp1	18823	0.0311186
1451734_a_at	Dbn1	56320	0.00508949
1451737_at	Pik3r1	18708	0.0075188
1451738_at	Ogt	108155	0.00610726
1451762_a_at	Kif1b	16561	0.00078481
1451769_s_at	Pcdha1	116731	0.00671386
1451795_at	Tom1l2	216810	0.0126737
1451803_a_at	Vegfb	22340	0.00810092
1451808_at	Kcnj4	16520	0.0175446
1451834_at	Cacnb1	12295	0.00810092
1451888_a_at	Odz4	23966	0.00526718
1451908_a_at	Sec14l1	74136	0.00764078
1451917_a_at	Dcamkl1	13175	0.00155932
1451992_at	Adrbk1	110355	0.0309153
1452008_at	1810054D07Rik	66819	0.0230117
1452009_at	1810054D07Rik	69863	0.00884
1452024_a_at	Ldb1	16825	0.0487902
1452034_at	Prepl	213760	0.0365092
1452089_at	Cacnb4	12298	0.00545454
1452097_a_at	Dusp7	235584	0.0297285
1452125_at	Thrap3	230753	0.0239924
1452226_at	2610510H01Rik	108911	0.00875162
1452248_at	Plekhg5	232855	0.0198228
1452267_at	Flywch1	224613	0.0452241
1452290_at	2310036D22Rik	71900	0.0189936
1452292_at	Ap2b1	71770	0
1452318_a_at	Hspa1b	15511	0.0198228
1452333_at	Smarca2	67155	0.0170836
1452370_s_at	B230208H17Rik	227624	0.00676023
1452406_x_at	CR517518		0
1452453_a_at	Camk2a	12322	0
1452490_a_at	Ap2a2	11772	0.00733518
1452524_a_at	Elavl3	15571	0.0210387
1452601_a_at	Acbd6	72482	0.0126737
1452638_s_at	Dnm1l	74006	0.00890253
1452646_at	Trp53inp2	68728	0.0125156
1452652_at	Ris1	72309	0.0098075
1452666_a_at	Tmcc2	68875	0.0128263
1452680_at	Snrpd2	107686	0.0413556
1452684_at	Akt1s1	67605	0.00870282
1452690_at	Khsrp	16549	0.0099328
1452742_at	Trak1	67095	0.0248749
1452745_at	Nibp	76510	0.0177237
1452747_at	Atp13a2	74772	0.0150153
1452757_s_at	Hba-a1	15122	0.0270603
1452782_a_at	Txn2	56551	0.0100064
1452789_at	Snn	20621	0.0329992
1452806_at	1500016O10Rik	68952	0.00638769
1452885_at	Sfrs2ip	72193	0.0423162
1452899_at	Rian	75745	0.0382202
1452906_at	Meg3	17263	0.0384996
1452926_at	Ttc14	67120	0.0280883
1452958_at	Asphd2	72898	0.046586
1453008_at	2300002D11Rik	228801	0.0376067
1453135_at	Fndc5	384061	0.0446867
1453144_at	4933439C20Rik	66776	0.0170836
1453185_at	5730406M06Rik	66625	0.0107073
1453186_at	5730406M06Rik	66625	0.00877049
1453240_a_at	Gcap14	72972	3.45e-05
1453287_at	5730557B15Rik	67434	0.0162377
1453313_at	Sesn3	75747	0
1453365_at	8430421H08Rik	29809	0.0348585
1453507_at	C030040A15Rik	77539	0.0210143
1453512_at	Mbnl2	105559	0.0166921
1453556_x_at	Dhrsx	236082	0.00890253
1453578_at	Pter	19212	0.0150787
1453582_at	Chka	12660	0.0269837
1453766_a_at	4931407K02Rik	77627	0.0193277
1453787_at	Txndc13	52837	0.0123338
1453791_at	2810449C10Rik		0.00323809
1453956_a_at	Pftk1	18647	0.00571053
1454023_a_at	D1Bwg1363e	74241	0.0231167
1454032_at	Neto2	74513	0.0375746
1454051_at	2600011E07Rik	72125	0.0228051
1454487_at	Lrrtm3	216028	0.00798109
1454592_at	Dcamkl1	13175	0.0366142
1454608_x_at	Ttr	22139	0
1454696_at	Gnb1	14688	0.0114428
1454700_at	Lrfn4	225875	0.0126737
1454759_at	Git1	216963	0.00764078
1454761_at	BC005764	216152	0.0475866
1454784_at	6430516N12Rik	101860	0.0116332
1454791_a_at	Rbbp4	19646	0
1454823_at	Wdr37	207615	0.00969737
1454869_at	Wdr40b	245404	0.00951701
1454878_at	Dzip3	224170	0.0423792
1454891_at	Cds2	110911	0.0198573
1454931_at	Eid2	386655	0.0123338
1454972_at	Atcay	16467	0.0273554
1455033_at	B430201A12Rik	329739	0.000112676
1455044_at	Tmem44	224090	0.0212392
1455057_at	Gmps	229363	0.0075188
1455079_at	Dcun1d4	100737	0.0260092
1455129_at	Mtdh	67154	0.0100474
1455131_at	Opa3	403187	0.00963306
1455143_at	Nlgn2	216856	0.011395
1455165_at	Rora	19883	0.0140494
1455172_at	AU020094	105596	0.0435329
1455176_a_at	Syt11	229521	0.0471248
1455215_at	C530028O21Rik	319352	0.0136
1455231_s_at	Apc2	23805	0.0144232
1455246_at	Smarcc1	20588	0.0200791
1455298_at	Id4	15904	0.0203485
1455311_at	Dgcr8	94223	0.0240952
1455345_at	Phf15	76901	0.0230175
1455363_at	Bai1	107831	0.00474797
1455394_at	Pias4	59004	0.0431648
1455432_at	Taok1	216965	0
1455443_at	Gdap1l1	228858	0.00748774
1455463_at	Phyhip	105653	0.00890253
1455482_at	Ap2a2	11772	0.00474797
1455499_at	Nrxn2	18190	0.00877049
1455537_at	AK046405	320521	0.0334057
1455609_at	Cit	12704	0.00649697
1455622_at	Podxl2	319655	0.000855346
1455701_at	Snx26	233071	0.00895856
1455757_at	Acad9	229211	0.00877049
1455758_at	Cpeb1	12877	0.00508949
1455799_at	Rorb	225998	0
1455812_x_at	Vasn	246154	0.0369939
1455836_at	Papola	18789	0.0345957
1455840_at	Rapgef5	217944	0.0099328
1455886_at	Cbl	12402	0
1455913_x_at	Ttr	22139	0
1455917_at	Ntrk3	18213	0.0322376
1455930_at	1110001P04Rik	76296	0
1455938_x_at	Rad21	19357	0.0115022
1455960_at	Egfl5	230316	0.0443519
1456022_at	Hipk2	15258	0.00957596
1456029_a_at	Ttc7b	104718	0.0358031
1456032_x_at	H2afz	51788	0.0201994
1456043_at	Usp22	216825	0.00610726
1456054_a_at	Pum1	80912	0.00764078
1456058_at	Rbm27	225432	0.0386994
1456102_a_at	Cul5	75717	0.0424903
1456112_at	Tpr	108989	0
1456119_at	Grm5	108071	0.00890253
1456120_at	C630011I23	214470	0.00590968
1456131_x_at	Dag1	13138	0.013755
1456149_at	Hrnbp3	52897	0.0112485
1456214_at	Pcdh7	54216	0.0362881
1456216_at	Csnk1a1	93687	0.00717087
1456244_x_at	Txnl2	30926	0.0157773
1456262_at	Rbm5	83486	0.0080463
1456279_a_at	Bcap31	27061	0.0335464
1456292_a_at	Vim	22352	0.0444628
1456309_x_at	Lasp1	16796	0.0265328
1456310_a_at	2610002J02Rik	67513	0.0159908
1456357_at	5430439G14Rik		0.00533333
1456379_x_at	Dner	227325	0.00877049
1456424_s_at	Pltp	18830	0.00877049
1456444_at	Fbxo41	330369	0
1456492_at	9130404D08Rik	74549	0.0243698
1456499_at	Rnf130	59044	0.0141934
1456505_at	Braf	109880	0.0333593
1456610_at	Jmjd3	67020	0.0075188
1456637_at	Lrrtm2	107065	0.0114593
1456642_x_at	S100a10	20194	0.0213709
1456656_at	Lin7A	108030	0.0172475
1456727_a_at	Csnk1d	104318	0.0270217
1456786_at	Ldb2	16826	0.00390909
1456800_a_at	D130029J02Rik	234695	0.00771014
1456838_at	BC072620	237403	0.0241709
1456911_at	Clasp2	76499	0.0213709
1457142_at	Efcbp1	69352	0.0189839
1457161_at	Enth	399629	0.0126737
1457184_at	4930488L10Rik	319710	0.0152383
1457212_at	Nrxn3	18191	0.00743014
1457218_at	6430510M02Rik	319517	0
1457233_at	Dnaja2	56445	0.0126984
1457264_at	Phf20l1	239510	0.00877049
1457297_at	Mef2a	17258	0.0279682
1457316_at	Mtap6	17760	0.0364831
1457324_at	Sox12	20667	0
1457409_at	AI746471	100195	0
1457508_at	C430003N24Rik	320358	0.00890253
1457553_at	Cugbp2	14007	0
1457637_at	Prickle1	106042	5.93e-05
1457639_at	Atp6v1h	108664	0.0333593
1457706_at	BC030336	233812	0.0292756
1457765_at	Psmd14	59029	0.0275227
1457800_at	Slc1a2	20511	5.93e-05
1457984_at	Crh	12918	0.0364188
1458053_at	Abi2	329165	0.0365631
1458114_at	A830094I09Rik	320679	0.00182418
1458123_at	Car10	72605	0.0398996
1458147_at	Mamdc1	320772	0.0126495
1458263_at	Cugbp2	14007	0.0235877
1458307_at	B230334C09Rik		0.00474797
1458408_at	Samd8	67630	0.00832727
1458410_at	Garnl1	56784	0.0459696
1458439_a_at	2310047C04Rik	224170	0.00890253
1458443_at	Crtc1	382056	0.0133621
1458508_at	Matr3	17184	0.0305324
1458518_at	Cpeb2	231207	0.0314205
1458539_at	R3hdm1	226412	0.0428261
1458685_at	Garnl1	56784	0.0385604
1458874_at	D9Ertd115e	52108	0.00890253
1459008_at	Pcdhga6	237943	0
1459072_at	D630028G08Rik		0.0314205
1459107_at	Kcnh3	51812	0.0121058
1459214_at	Odz2	23964	0.0221511
1459288_at	Kcnd2	16508	0.0130324
1459307_at	Sec24b	99683	0.0170302
1459372_at	Npas4	225872	0
1459388_at	Dcc	13176	0.0487902
1459430_at	Gpr158	241263	0.00639024
1459488_at	3110050K21Rik	67302	0
1459639_at	Brsk2	75770	0.00623197
1459670_at	Hnrpll	72692	0.0209867
1459733_at	Pea15	18611	0.0123338
1459737_s_at	Ttr	22139	0
1459746_at	R3hdm1	226412	0.0140567
1459750_s_at	Gpr123	52389	0.0126737
1459766_x_at	Zfp162	22668	0.0248749
1459783_s_at	Cno	117197	0.0204219
1459791_at	Dnajc1	13418	0.0159306
1459857_at	0610009O04Rik		0.0246667
1459860_x_at	Trim2	80890	0.0140591
1459861_s_at	Fbxl10	30841	0.00855263
1459869_x_at	4930402E16Rik	319518	0.0246667
1460005_at	A230054D04Rik	100563	0.0058241
1460086_at	MGC28728		0.0369939
1460097_at	Gria4	14802	0.0344738
1460116_s_at	Spred1	114715	0.0153201
1460159_at	C130067A03Rik	320713	0.0236651
1460169_a_at	Pctk1	18555	0.00890253
1460206_at	Grasp	56149	0.0110253
1460214_at	Pcp4	18546	0.0454137
1460237_at	Trim8	93679	0.0444628
1460293_at	Freq	14299	0.00963306
1460304_a_at	Ubtf	21429	0.0144232
1460328_at	Brd3	67382	0.0171581
1460385_a_at	Zfp179	22671	0.0281551
1460426_at	9430063L05Rik	229622	0.0321092
1460449_at	Anks1b	77531	0.0148028
1460462_at	Med18	67219	0.0329992
1460482_at	B830017A01Rik	319807	0.00890253
1460486_at	Rabgap1	227800	0.0307572
1460498_a_at	Dnajc5	13002	0.0305985
1460567_at	Rfxdc2	319758	0.0435329
1460633_at	Prp19	28000	0.0131237
1460635_at	Fastk	66587	0.000112676
1460641_a_at	Rbm42	68035	0.0116775
1460646_at	Csnk2a2	13000	0.0243842
1460648_at	Nr2f6	13864	0.0277052
1460654_at	Slc30a3	22784	0.0408778
1460675_at	Igsf8	140559	0.0124789
1460711_at	9930116P15Rik		0.0311711
1460717_at	Tspyl1	22110	0.00323809
1460724_at	Ap2a1	11771	0
1460739_at	D11Bwg0280e	52915	0.0352956

## Sheet: NAc
Table S1b: NAc Differential Expression Analysis Results
ProbeSetID	Symbol	Entrez	q-value
1415687_a_at	Psap	19156	0.0119274
1415743_at	Hdac5	15184	0.0110705
1415760_s_at	Atox1	11927	0.0398069
1415784_at	Vps35	65114	0.0365245
1415797_at	Ddr1	12305	0.0154312
1415801_at	Gja1	14609	0.00915112
1415824_at	Scd2	20250	0.00638164
1415859_at	Eif3s8	56347	0.0133538
1415877_at	Dpysl3	22240	0.0157363
1415903_at	Slc38a1	105727	0.0203967
1415976_a_at	Carhsp1	52502	0.00899073
1416034_at	Cd24a	12484	0.00595349
1416041_at	Sgk	20393	0.0490412
1416062_at	Tbc1d15	66687	0.0114951
1416113_at	Fkbp8	14232	0.000107463
1416134_at	Aplp1	11803	0.0166388
1416147_at	Hspa4	15525	0
1416239_at	Ass1	11898	0
1416250_at	Btg2	12227	0.00892021
1416437_a_at	Mapk8ip3	30957	0.010969
1416467_at	Ddx3x	13205	0.0119274
1416491_at	Numbl	18223	0.00594752
1416501_at	Pdpk1	18607	0.0107615
1416504_at	Ulk1	22241	0.036981
1416505_at	Nr4a1	15370	0.000874735
1416515_at	Fscn1	14086	0
1416516_at	Fscn1	14086	0
1416521_at	Sepw1	20364	0.000100313
1416660_at	Eif3s10	13669	0.000629213
1416682_at	Ube3a	22215	0.0147323
1416701_at	Rhoe	74194	0.0133476
1416726_s_at	Ube2s	77891	1.53e-05
1416770_at	Stk25	59041	0.0483222
1416900_s_at	Lass1	93898	0.0163982
1416953_at	Ctgf	14219	0.0102864
1416959_at	Nr1d2	353187	0.00522188
1417067_s_at	Cabc1	67426	0.0444332
1417084_at	Eif4ebp2	13688	0
1417086_at	Pafah1b1	18472	0.00169944
1417135_at	Srpk2	20817	0.000180791
1417136_s_at	Srpk2	20817	0.000211699
1417187_at	Hip2	53323	0.043669
1417215_at	Rab27b	80718	0.0422803
1417225_at	Arl6ip5	65106	0.00947287
1417330_at	Slc23a2	54338	0.00632184
1417355_at	Peg3	18616	0.00189744
1417377_at	Igsf4a	54725	0
1417385_at	Npepps	19155	0
1417409_at	Jun	16476	0.0117713
1417416_at	Kcna1	16485	0.000979253
1417419_at	Ccnd1	12443	0.0291121
1417461_at	Cap1	12331	0
1417462_at	Cap1	12331	0
1417513_at	Evi5	14020	0
1417526_at	Pcbp3	59093	0.0055
1417544_a_at	Flot2	14252	0.0444747
1417628_at	Supt6h	20926	0.0434321
1417632_at	Atp6v0a1	11975	0.00875472
1417653_at	Pvalb	19293	0.036981
1417655_a_at	Ars2	76920	0.0444332
1417714_x_at	Hba-a1	15122	0.0264245
1417716_at	Got2	14719	0
1417849_at	Gig1	109822	0.000258065
1417858_at	Rasal1	19415	0.0490565
1417924_at	Pak3	18481	0.014656
1417943_at	Gng4	14706	0.0162483
1417963_at	Pltp	18830	0.00988447
1417988_at	Resp18	19711	0.022341
1417996_at	Ngb	64242	0.01612
1418018_at	Cpd	12874	0.000690265
1418047_at	Neurod6	11922	0.0448152
1418053_at	Sncb	104069	0.0180193
1418078_at	Psme3	19192	0
1418079_at	Psme3	19192	0.00594752
1418139_at	Dcx	13193	0.0483222
1418141_at	Dcx	13193	0
1418154_at	BC004022	80750	0.0434822
1418170_a_at	Zcchc14	142682	0.000107463
1418172_at	Hebp1	15199	1.53e-05
1418180_at	Sp1	223921	0.0107615
1418188_a_at	Malat1	72289	0
1418189_s_at	Malat1	72289	1.53e-05
1418230_a_at	Lims1	110829	0.0125976
1418245_a_at	Rbm9	93686	0.000163743
1418263_at	Ddx25	30959	0.033646
1418304_at	Pcdh21	170677	0
1418326_at	Slc7a5	20539	0.0329939
1418373_at	Pgam2	56012	0.0417547
1418430_at	Kif5b	16573	0.000334177
1418450_at	Islr	26968	0.0483222
1418456_a_at	Cxcl14	57266	0.00169944
1418485_at	Slc4a3	20536	0.0436282
1418508_a_at	Grb2	14784	0.00232983
1418532_at	Fzd2	57265	0.0184661
1418562_at	Sf3b1	81898	0.040154
1418570_at	Ncstn	59287	0.0433494
1418573_a_at	Raly	19383	0
1418595_at	S3-12	268686	0.0129952
1418628_at	Khdrbs1	20218	0.0256795
1418655_at	Galgt1	14421	0.0483222
1418687_at	Arc	11838	0
1418784_at	Grik5	14809	0.000100313
1418794_at	Cds2	110911	0.000107463
1418865_at	Zfp385	29813	0.0317935
1418950_at	Drd2	13489	0.00721238
1419037_at	Csnk2a1	12995	0.0340428
1419038_a_at	Csnk2a1	12995	0
1419045_at	Slc25a23	66972	0.011619
1419064_a_at	Ugt8	22239	0.0159599
1419112_at	Nlk	18099	0.00215986
1419137_at	Shank3	58234	0.0363573
1419173_at	Acy1	109652	0.0302644
1419191_at	Hipk3	15259	0.0471604
1419256_at	Spnb2	20742	0.000547564
1419257_at	Tcea1	21399	0.0270781
1419280_at	Pip5k2a	18718	0.00121357
1419289_a_at	Syngr1	20972	0.0273101
1419356_at	Klf7	93691	0.00516129
1419372_at	Gosr2	56494	0.0284601
1419389_at	Pde10a	23984	0.0262602
1419390_at	Pde10a	23984	0.000258065
1419398_a_at	Dp1	13476	0.00853045
1419414_at	Gng13	64337	0.0485723
1419429_at	Cntfr	12804	0
1419580_at	Dlg4	13385	9.15e-05
1419581_at	Dlg4	13385	0
1419606_a_at	Tnnt1	21955	1.53e-05
1419710_at	Nxph3	104079	0.0442833
1419742_at	1700037H04Rik	67326	0.001167
1419835_s_at	Plec1	18810	0.0131122
1419903_at	Dbndd2	52840	0.0452644
1419913_at	Strap	20901	0.0434321
1419918_at	Tmed7	66676	0.00198185
1419924_at	A730024A03Rik	216742	0.0212851
1419946_s_at	Rab2	59021	0.00910436
1419968_at	C77370	245555	0.0205336
1419975_at	Scp2	20280	0.00563556
1420098_s_at	Jarid2	16468	0.00775589
1420175_at	AI591476	231986	0.0136404
1420286_at	Gnb2-rs1	12286	0.000341709
1420287_at	Cacna1a	12286	0
1420354_at	Cnnm1	83674	0.000413793
1420357_s_at	Xlr3a	22445	0
1420402_at	Atp2b2	11941	0
1420506_a_at	Stxbp1	20910	0.0147945
1420533_at	Gucy1a3	60596	0.0394037
1420575_at	Mt3	17751	0.0363573
1420610_at	Prkacb	18749	0.0051933
1420652_at	Ate1	11907	0.000258065
1420667_at	Doc2b	13447	0.0177864
1420752_at	Dtx3	80904	0.0294727
1420772_a_at	Tsc22d3	14605	0.00562018
1420816_at	Ywhag	22628	0
1420833_at	Vamp2	22318	0
1420841_at	Ptprf	19268	0.0198148
1420934_a_at	Srrm1	51796	0.000713656
1420941_at	Rgs5	19737	0.00628242
1420946_at	Atrx	22589	0.0134184
1420947_at	Atrx	22589	0
1420950_at	Znrf1	170737	0.000427184
1420981_a_at	Lmo4	16911	0.0234537
1420982_at	Rnpc2	170791	0.0157363
1420985_at	Ash1l	192195	0
1421011_at	Dhrs8	114664	0.0273626
1421025_at	Agpat1	55979	0.0226363
1421027_a_at	Mef2c	17260	0
1421042_at	Arhgef2	16800	0.021988
1421053_at	Kif1a	16560	0.0010225
1421054_at	Xpo4	57258	0.0293966
1421090_at	Epb4.1l1	13821	0.0169803
1421123_at	Cdk5r1	12569	1.53e-05
1421124_at	Cdk5r1	12569	0.000220386
1421149_a_at	Drpla	13498	0.0010813
1421176_at	Rasgrp1	19419	0.0253195
1421180_at	Lix1	66643	0.0024083
1421189_at	Gabrb3	14402	0.00274403
1421200_at	Dlg2	23859	0
1421215_a_at	Slmap	83997	0.0373728
1421216_a_at	Ids	15931	0
1421225_a_at	Slc4a4	54403	0.00169944
1421255_a_at	Cabp1	29867	0.0202416
1421276_a_at	Dst	13518	0.00112551
1421311_at	Pcdh10	18526	0.011619
1421327_at	Mtap2	17756	0.000430622
1421339_at	Extl3	54616	0.0268471
1421350_a_at	Grip1	74053	0.0150682
1421477_at	Cplx2	12890	0
1421493_a_at	Rgs20	58175	0.00333113
1421508_at	Odz1	23963	5.42e-05
1421545_a_at	Syne1	64009	0.000317136
1421580_at	Cntnap1	53321	0.0239767
1421610_at	Cx3cl1	20312	0
1421738_at	Gabra2	14395	0.00791701
1421754_at	AY036118		0.0159955
1421789_s_at	Arf3	11842	0.000100313
1421813_a_at	Psap	19156	0
1421850_at	Mtap1b	17755	0.0311232
1421860_at	Clstn1	65945	0.00282712
1421869_at	Trim44	80985	0.0138483
1421881_a_at	Elavl2	15569	0.0282759
1421905_at	Ncoa6ip	116940	0.0380541
1421907_at	Med1	19014	0.00169811
1421924_at	Slc2a3	20527	0.0355488
1421928_at	Epha4	13838	0.0126723
1421929_at	Epha4	13838	1.53e-05
1421933_at	Cbx5	12419	0.0339588
1421941_at	Camk4	12326	0.0491408
1421955_a_at	Nedd4	17999	0.0207586
1421959_s_at	Adcy3	104111	0.000295515
1421961_a_at	Dnajb5	56323	0.0290171
1421972_s_at	Hcfc1	15161	0.00889544
1421978_at	Gad2	14417	0.000180791
1421990_at	Syt1	20979	0.0442833
1422009_at	Atp1b2	11932	0.0112522
1422034_a_at	Palm	18483	0.0454184
1422044_at	Ndst1	15531	0.0357886
1422051_a_at	Gabbr1	54393	0
1422053_at	Inhba	16323	0.0477794
1422068_at	Pou3f1	18991	0.0413723
1422073_a_at	Celsr2	53883	0.0475791
1422135_at	Zfp146	26465	0.0241734
1422136_at	Uhmk1	16589	0.000405941
1422145_at	Mgat3	17309	0.0363573
1422164_at	Pou3f4	18994	0.0384736
1422230_s_at	Cyp2a4	13086	0.0413723
1422335_at	Adra2c	11553	0.0198014
1422342_at	Nmbr	18101	0.00828261
1422451_at	Mrps21	66292	0.0051933
1422522_at	Fxr2h	23879	0.0245983
1422553_at	Pten	19211	0
1422596_at	C030019F02Rik	58237	0.0335772
1422718_at	Ap3s2	11778	0.0082449
1422748_at	Zfhx1b	24136	0
1422751_at	Tle1	21885	0.0143016
1422799_at	Bat2	53761	0.000107463
1422868_s_at	Gda	14544	0.0109181
1422884_at	Snrpd3	67332	0.0412964
1422910_s_at	Smc6l1	67241	0
1422945_a_at	Kif5c	16574	0
1422964_at	Rad23a	19358	0.0286968
1422967_a_at	Tfrc	22042	0.0256876
1423065_at	Dnmt3a	13435	0.025264
1423100_at	Fos	14281	0
1423117_at	Pum1	80912	0.025264
1423125_at	Dcamkl1	13175	0.0298522
1423152_at	Vapb	56491	1.53e-05
1423179_at	Kcnb1	16500	0.00297987
1423180_at	Kcnb1	16500	0
1423194_at	Arhgap5	11855	0.00363279
1423201_at	Ncor1	20185	0.0383412
1423231_at	Nrgn	64011	0.000180791
1423240_at	Src	20779	0.0190482
1423325_at	Pnn	18949	0.0476301
1423333_at	Ergic1	67458	0.000650334
1423334_at	1200007D18Rik	67458	0
1423365_at	Cacna1g	12291	0.00966495
1423368_at	Laptm4a	17775	0
1423396_at	Agt	11606	1.53e-05
1423415_at	Gpr83	14608	0.0151973
1423433_at	Ssa2	20822	0.000152941
1423442_a_at	Fbxw2	30050	0.000593607
1423477_at	Zic1	22771	1.53e-05
1423501_at	Max	17187	0
1423559_at	Kcnc1	16502	0.00883758
1423560_at	Nell2	54003	0
1423561_at	Nell2	54003	0.0184661
1423597_at	Atp8a1	11980	0
1423630_at	Cygb	114886	0.00759104
1423653_at	Atp1a1	11928	0
1423690_s_at	Gpsm1	67839	0.0284601
1423816_at	Cxx1a	66158	0.0329703
1423854_a_at	Rasl11b	68939	0.0175844
1423859_a_at	Ptgds	19215	7.89e-05
1423860_at	Ptgds	19215	0.000107463
1423872_a_at	Dag1	13138	0.000827292
1423967_at	Palm	18483	0.00466038
1423978_at	Sbk1	104175	0.0441975
1423995_at	Kif1b	16561	0.000163743
1424028_at	5830457O10Rik	214987	4.18e-05
1424044_at	Jmjd2b	193796	0.0459638
1424112_at	Igf2r	16004	0.0444747
1424134_at	Rspry1	67610	0
1424137_at	Gprin1	26913	0.00347368
1424142_at	Ikbkap	230233	0.00288027
1424159_at	1300010M03Rik	67998	0.000610478
1424178_at	Tmem38a	74166	0.000220386
1424179_at	Plekhj1	78670	0.00803283
1424222_s_at	Rad23b	19359	0.047221
1424270_at	Dcamkl1	13175	0.0314561
1424349_a_at	Lpgat1	226856	0
1424367_a_at	Homer2	26557	0.00676312
1424398_at	Dhx36	72162	0.000413793
1424402_at	Rufy3	52822	0
1424442_a_at	Pja2	224938	4.18e-05
1424454_at	Tmem87a	211499	0.000766885
1424476_at	Camkk2	207565	0.000979253
1424500_at	Utp6	216987	0.00146154
1424561_at	Ece2	107522	0.0150034
1424598_at	Ddx6	13209	0
1424607_a_at	LOC432823	432823	0.00298158
1424609_a_at	Xdh	22436	0.00389644
1424633_at	Camk1g	215303	0.0253471
1424657_at	Taok1	216965	0
1424663_at	BC017647	216971	0.00149425
1424668_a_at	Cutl1	13047	0.0471604
1424684_at	Rab5c	19345	0
1424848_at	Kcnma1	16531	0
1424922_a_at	Brd4	57261	0.00017192
1425014_at	Nr2c2	22026	0.0248421
1425019_at	Ubxd4	217379	0
1425067_at	Celsr3	107934	0.00470846
1425075_at	Gatad2b	229542	0.0335938
1425097_a_at	Zfp106	20402	0.0166689
1425130_a_at	Ptpn5	19259	0.0153431
1425162_at	Rorb	225998	0.0234537
1425175_at	C1ql3	227580	0.0136479
1425176_at	C1ql3	227580	0.00198551
1425213_at	Fam81a	76886	0.000152941
1425227_a_at	Atp6v0a1	11975	0
1425249_a_at	Tyro3	22174	0.016942
1425263_a_at	Mbp	17196	0.000107463
1425270_at	Kif1b	16561	0.0475791
1425281_a_at	Tsc22d3	14605	0.00627417
1425337_at	Slc12a5	57138	0.00046729
1425382_a_at	Aqp4	11829	0.0097892
1425426_a_at	Mef2a	17258	0.0357378
1425457_a_at	Grb10	14783	0.0207862
1425511_at	Mark1	226778	0.0233216
1425514_at	Pik3r1	18708	0.0446514
1425515_at	Pik3r1	18708	0
1425522_at	2610015J01Rik	70221	0.00605515
1425523_at	Rbm25	67039	0
1425563_s_at	Pcdh10	18526	0.0291121
1425597_a_at	Qk	19317	0.0445745
1425600_a_at	Plcb1	18795	0.025264
1425660_at	Btbd3	228662	0.0264815
1425679_a_at	Mapk8ip	19099	2.94e-05
1425690_at	B3gat1	76898	0.021948
1425691_at	B3gat1	76898	0.01
1425710_a_at	Homer1	26556	0.025264
1425760_a_at	Pitpnm1	18739	0.0244453
1425795_a_at	Map3k7	26409	0.0230206
1425805_a_at	Usp12	22217	0.0239846
1425885_a_at	Kcnab2	16498	0.000100313
1425964_x_at	Hspb1	15507	0.0174407
1426009_a_at	Pip5k1b	18720	0.000593607
1426053_a_at	Xpr1	19775	0
1426060_at	Acvrinp1	11481	0
1426061_x_at	BC007159		0
1426114_at	E030013G06Rik	233813	0
1426259_at	Pank3	211347	0.0274698
1426301_at	Alcam	11658	0.0490412
1426329_s_at	Baalc	118452	0.0068102
1426366_at	Eif2c2	239528	0
1426370_at	Mlstd2	67420	0.0394037
1426379_at	Eif4b	75705	0.00303172
1426432_a_at	Slc4a4	54403	0.00508025
1426454_at	Arhgdib	11857	0.0258263
1426458_at	Slmap	83997	0.0335169
1426508_at	Gfap	14580	0.00291582
1426509_s_at	Gfap	14580	4.18e-05
1426541_a_at	Endod1	71946	0.0256876
1426544_a_at	Ttc14	67120	0.00401926
1426545_at	Tnrc6b	213988	0.000334177
1426559_at	Sbno1	243272	0.0198148
1426597_s_at	LOC126917	212632	0.00396135
1426699_at	AU040320	100317	0.0239846
1426702_at	Fam160a2	74349	0.0334523
1426744_at	Srebf2	20788	0.000766885
1426777_a_at	Wasl	73178	0
1426791_at	Rusc2	100213	0
1426792_s_at	Rusc2	100213	0.00846071
1426805_at	Smarca4	20586	0
1426861_at	Aftph	216549	0.0131905
1426873_s_at	Jup	16480	0.00189358
1426888_at	Ehmt2	110147	0.000879493
1426951_at	Crim1	50766	0.00559403
1426963_at	Pacs2	217893	0.00146154
1426998_at	Tex27	21769	0.0377639
1427006_at	Rapgef1	107746	0.00660399
1427037_at	Eif4g1	208643	0.0499374
1427045_at	Synpo	104027	0.0270781
1427053_at	Abi3bp	320712	0.020473
1427054_s_at	Abi3bp	320712	0.0179398
1427077_a_at	Ap2b1	71770	0.0134434
1427099_at	Maz	17188	0.0288685
1427100_at	Metrn	70083	0.00254295
1427126_at	Hspa1b	193740	0.00398714
1427127_x_at	Hspa1b	193740	0.00169944
1427143_at	Jarid1b	75605	0.0219379
1427150_at	Mll3	231051	0.000258065
1427188_at	Arih1	23806	0.00145174
1427189_at	Arih1	23806	0.00692655
1427246_at	Baiap1	210933	0.0102864
1427254_at	Zfp445	235682	0
1427261_at	BC037006	211652	0.00528485
1427265_at	Bcr	110279	0.00169944
1427275_at	Smc4l1	70099	0
1427285_s_at	Malat1	72289	0.0107615
1427293_a_at	A730011F23Rik	330203	0.0444332
1427300_at	Lhx8	16875	0.00920419
1427307_a_at	C630028C02Rik	320776	0.0444747
1427310_at	Falz	207165	0.0387338
1427319_at	A230046K03Rik	319277	0.0167772
1427334_s_at	2810474O19Rik	67246	0.00169944
1427343_at	Rasd2	75141	0
1427344_s_at	Rasd2	75141	0.000623025
1427345_a_at	Sult1a1	20887	0.00892021
1427379_at	2610204M12Rik		0.0198148
1427385_s_at	Actn1	109711	0
1427408_a_at	Thrap3	230753	0.00760948
1427437_at	Tmprss3	140765	0.000767241
1427456_at	Wdfy3	72145	0.00203936
1427481_a_at	Atp1a3	232975	0.0253195
1427490_at	Abcb7	11306	0.0383039
1427509_at	Gnptg	214505	5.42e-05
1427519_at	Adora2a	11540	0.000623025
1427526_at	Fgfr1op2	67529	0.00567799
1427564_at	Diap2	54004	0.00212811
1427573_at	Chic1	12212	0.0119274
1427580_a_at	Rian	75745	0
1427672_a_at	Utx	22289	0.0093022
1427674_a_at	Sez6	20370	0.0471604
1427682_a_at	Egr2	13654	0.0322902
1427683_at	Egr2	13654	0.00892021
1427688_a_at	Ptprs	19280	0.0348998
1427742_a_at	Klf6	23849	0.00017192
1427747_a_at	Lcn2	16819	0.00296471
1427797_s_at	Rsrc1	66880	0.0454962
1427809_at	Lphn3	319387	0.0103405
1427820_at	BC021831		0.0124536
1427877_at	Lerepo4	69082	0.00931088
1427902_at	Srrm2	75956	0.0459638
1427978_at	4732418C07Rik	230648	0.0489108
1428055_at	Rian	75745	0
1428083_at	2310043N10Rik	66961	0.04224
1428173_at	Eml2	72205	0
1428184_at	C8orf46	76982	0.0257607
1428240_at	Nrxn1	18189	0.000430622
1428306_at	Ddit4	74747	0.00134638
1428377_at	Btbd11	74007	0.0349517
1428383_a_at	2310021P13Rik	268721	0.0194906
1428523_at	Lphn3	319387	0.0402843
1428538_s_at	Rarres2	71660	0.000493023
1428697_at	Dpp8	74388	0.00928999
1428721_at	Btbd5	66689	0.0184161
1428729_at	Krit1	79264	0
1428741_at	Elavl4	15572	0.0180728
1428764_at	Gtl2	17263	0.0483222
1428850_x_at	2410026K10Rik	66478	0.00179742
1428864_at	Dusp8	18218	0.000427184
1428936_at	Atp2b1	67972	0
1428951_at	Nol8	70930	0.00258904
1428967_at	Igf1r	16001	0.0010225
1428986_at	Slc17a7	72961	0
1429009_at	Snrp70	20637	0
1429093_at	1700027M01Rik	69453	0.03642
1429109_at	Msl2	77853	0
1429239_a_at	Stard4	170459	0.014656
1429241_at	9130020G22Rik	74552	0.025264
1429257_at	Gtl2	17263	0.000130564
1429369_at	Tnpo3	320938	0.0354941
1429385_at	Wdr68	71833	0.035738
1429410_at	Eny2	78488	0.0154543
1429413_at	Cpm	70574	0.0459622
1429415_at	Prkcbp1	228880	0.00144681
1429433_at	Bat2d1	66504	0.000592593
1429440_at	1810041L15Rik	72301	0.0469406
1429521_at	Alkbh8	67667	0.0112522
1429537_at	Srrp130	66625	0
1429555_at	1110019C08Rik	224250	0.0402496
1429560_at	Zfp422-rs1	77652	0.00282513
1429566_a_at	Hipk2	15258	0.0344526
1429607_at	Als2cr3	70827	0.0357378
1429624_at	Sltm	66660	0.000443396
1429696_at	D7Ertd680e	330668	0.000633929
1429764_at	1500005K14Rik	76566	0.00142636
1429870_at	C630040K21Rik	78708	0.0197057
1429882_at	Cdh11	12552	0
1429951_at	Ssbp2	66970	0.00515254
1430128_a_at	Reep6	70335	0.0384736
1430151_at	Nisch	64652	0
1430177_at	Ube2b	22210	0
1430183_at	Pbx1	18514	0.000211699
1430197_a_at	Pitpnm2	19679	0.0434321
1430309_at	Nipbl	321000	0
1430395_at	4933409K03Rik	73844	0.031403
1430436_at	3321401G04Rik	77574	0.0407548
1430449_at	Kidins220	77480	0.00169944
1430514_a_at	Cacna1d	12289	0.00660399
1430529_at	Csnk1a1	93687	0.0019964
1430552_a_at	Sbf1	77980	0.0227668
1430561_at	5730496F10Rik	70604	0
1430599_at	Myt1l	17933	0.00915859
1430615_at	4921517B04Rik	70892	0.00280068
1430634_a_at	Pfkp	56421	0.00928999
1430648_at	Scn2b	72821	0.00101848
1430649_at	Baalc	118452	0
1430680_a_at	1500041I23Rik	69001	0.0334523
1430752_at	C330006D17Rik	77616	0.00165909
1430820_a_at	Bbx	70508	0
1430829_s_at	Fto	26383	0.000422604
1430869_a_at	Habp4	56541	0.0394037
1430969_at	Mtch2	56428	0.0143268
1430980_a_at	Eif4a1	13681	0.0211722
1430989_a_at	1700020I14Rik	66602	0.0175775
1430991_at	1810014B01Rik	66263	0.0175662
1430996_at	Etnk1	75320	0.00135937
1431045_at	Fam49a	76820	0.00660399
1431064_at	Dpp8	74388	0.0440741
1431164_at	Rragd	52187	0.0024083
1431182_at	Hspa8	15481	0
1431191_a_at	Syt1	20979	0.00233159
1431212_a_at	3300001M20Rik	66926	0.0397907
1431213_a_at	LOC433762	433762	0
1431214_at	LOC433762	433762	0.00759161
1431216_s_at	Dnajc6	72685	0.0251897
1431218_at	Zdhhc20	75965	0.000450704
1431225_at	Sox11	20666	0.000798283
1431229_at	Cry1	12952	4.18e-05
1431254_at	2900016B01Rik	67262	0
1431293_a_at	1110019C08Rik	224250	0.000100313
1431326_a_at	Tmod2	50876	0.00316943
1431385_a_at	Mbtps1	56453	0.010148
1431402_at	Kirrel3	67703	1.53e-05
1431403_a_at	2900002G04Rik	78283	0.0103405
1431405_a_at	4930413O22Rik	67986	0.0285931
1431597_a_at	Nrip3	78593	0.00762117
1431686_a_at	Gmfb	63985	0.0128335
1431711_a_at	9030409G11Rik	71529	0.00760948
1431717_at	3526401B18Rik	70774	0.0351878
1431749_a_at	Rasgrp1	19419	0.0193975
1432007_s_at	Ap2a2	11772	0.0399518
1432184_a_at	Inf2	70435	0
1432344_a_at	Aplp2	11804	0.0176519
1432411_a_at	Fbxw2	30050	0.0239846
1432430_a_at	1700081L11Rik	76719	0.0292652
1432589_at	Plcg1	18803	0.048552
1432646_a_at	2900097C17Rik	347740	0
1432705_at	Syt1	20979	1.53e-05
1432757_at	2900011L18Rik		0.0398392
1432839_at	Ptprd	19266	0.0145
1433032_at	2900064K03Rik		0.014656
1433050_at	Dcc	13176	0.000317136
1433110_at	Kcnq5	226922	0
1433205_at	Ndfip2	76273	0.023057
1433300_at	Il1rapl1	331461	0.0375862
1433325_at	Dbccr1	56710	0.0201926
1433387_at	2900022M07Rik	72951	0.0427396
1433388_at	Bai3	210933	0.0256398
1433413_at	Nrxn1	18189	0.000317136
1433434_at	Vwa5a	67776	0
1433462_a_at	Pi4k2a	84095	0.0276175
1433468_at	Irf2bpl	238330	0
1433469_at	Lrrn2	16980	0.0101809
1433485_x_at	Gpr56	14766	0.0260596
1433496_at	Glt25d1	234407	0.0124536
1433551_at	Kiaa1576	270097	0.00133071
1433598_at	9430010O03Rik	234023	4.18e-05
1433633_at	Irf2bp2	270110	0.00699155
1433642_at	Arfrp2	218639	0.00589474
1433652_at	Igsf1	209268	0.0418665
1433662_s_at	Timp2	21858	0.00581765
1433712_at	AW555464	217882	0.0331523
1433765_at	Ube2o	217342	0.0160311
1433802_at	Tmem151	381199	0.00222928
1433804_at	Jak1	16451	0.0446514
1433989_at	Gabt4	243616	0.0200287
1434020_at	Pdap1	231887	2.94e-05
1434055_at	Galnt9	231605	0.0153853
1434094_at	6330530A05Rik	230678	0.043669
1434095_at	Unc5a	107448	0.00562018
1434101_at	Nfib	18028	0.00897211
1434106_at	Epm2aip1	77781	0.025288
1434178_at	Mll3	231051	0.000430622
1434222_at	Sipa1l1	217692	0
1434379_at	Mxd4	17122	0.0268413
1434421_at	Islr2	320563	0
1434467_at	Atcay	16467	0.00112551
1434475_at	Ppig	228005	0.00178598
1434498_at	Gm1673	381633	0.0239923
1434531_at	GnT-IX	268510	0.0480179
1434610_at	Plec1	18810	0.029777
1434622_at	Iqce	74239	0.0406279
1434639_at	Kbtbd9	208439	0.023433
1434643_at	Tbl1x	21372	0
1434652_at	Cdc42bpb	217866	0.00891031
1434679_at	Cspg3	13004	0.0335938
1434751_at	Ids	15931	0.040138
1434755_at	Coro2b	235431	0
1434783_at	D15Ertd405e	380967	0.00816894
1434908_at	AI480556	233208	0.0019964
1435026_at	Spock2	94214	0.00892021
1435068_at	Pip5k2b	108083	0.0163898
1435105_at	Rnf208	68846	0.00236522
1435119_at	4933424N09Rik		0.00585337
1435135_at	Aadacl1	268480	0
1435152_at	Leng8	232798	0.0332139
1435163_at	9030612M13Rik	208292	0
1435166_at	Cntn2	21367	0.00367374
1435188_at	Gm129	229599	0.0239767
1435199_at	Apc2	23805	0.0190827
1435305_at	C030027L06Rik	77471	0.011619
1435340_at	Jmjd2a	230674	0.0347438
1435366_at	Kiaa0556	233865	0.0188541
1435432_at	Centg2	347722	0.0141535
1435433_at	Centg2	347722	0
1435438_at	Sox8	20681	0.0483222
1435520_at	Msi2h	76626	0.00567799
1435521_at	Msi2h	76626	0.00333884
1435539_at	Htt	15194	0.0445168
1435558_at	Bai2	230775	0.0498028
1435564_at	C230078M08Rik	319749	0.0182564
1435583_at	AU067633	108069	0
1435635_at	Pcmtd1	319263	0.00196721
1435666_at	Mast3	234385	0.00482866
1435699_at	Ppm1l	242083	0.00184559
1435766_at	Pphln1	223828	0.031403
1435770_at	Txndc13	52837	0.00559403
1435868_at	Ankrd13c	433667	0.0406279
1435889_at	Mark2	13728	0.0105729
1435918_at	BC055107	268709	1.53e-05
1435928_at	Kiaa0513	234797	0.00228471
1435974_at	Arhgef9	236915	0
1435984_at	1110033F14Rik	68699	0.00470846
1436021_at	A930031D07Rik	213006	0
1436026_at	1110032O19Rik	384791	0.0406279
1436077_a_at	Fcho1	74015	0.0239846
1436078_at	Fcho1	74015	0.00432484
1436111_at	E030011K20Rik	208613	0.0373728
1436221_at	D1Ertd471e	27877	0
1436240_at	Tra2a	101214	0.0197184
1436261_at	A130052D22	330177	0.00251035
1436320_at	3110018A08Rik		0.0225278
1436381_at	Dlgap3	242667	0
1436383_at	Cplx2	12890	0.0185581
1436403_at	BC025575	217219	0.00169944
1436470_at	Rims2	116838	0.027547
1436498_at	Arih1	23806	0.00559403
1436505_at	Ppig	228005	0.000130564
1436519_a_at	C2orf43	68832	0
1436533_at	Trove2	20822	0.000378109
1436577_at	Arhgef9	236915	0
1436646_at	A230052E19Rik	241424	0.000180791
1436688_x_at	Rpl14	67115	0.0483222
1436746_at	Prkwnk1	232341	0
1436766_at	Luc7l2	192196	0
1436767_at	Luc7l2	192196	0.0224135
1436780_at	Ogt	108155	0
1436842_at	B230380D07Rik	235461	0.00516129
1436855_at	Ptprs	19280	0.0100026
1436875_at	Dnm3	103967	0.00455962
1436878_at	Baalc	118452	0
1436892_at	Spred2	114716	0.0352899
1436894_at	5330438I03Rik	381325	0.00612446
1436895_at	Centd1	212285	0.0119274
1436898_at	Sfpq	71514	0
1436910_at	Rasal2	320357	0.000107463
1436920_at	C030033F14Rik	382924	0.0179052
1436948_a_at	6430550H21Rik	245386	0.0281962
1436952_at	Klf9	16601	0.0137684
1436983_at	Crebbp	12914	0
1436985_at	Zfp644	52397	0.000258065
1437001_at	Gsk3b	56637	0
1437066_at	7330412A13Rik	56490	0.000100313
1437082_at	Akap9	100986	0
1437107_at	Rab6b	270192	4.18e-05
1437110_at	2810474O19Rik	67246	0
1437118_at	Usp7	252870	0.0362879
1437125_at	Camk2a	12322	0
1437129_at	E330018D03Rik	320319	0.000211699
1437137_at	6430550H21Rik	245386	0.00901587
1437149_at	Slc6a6	21366	0
1437179_at	Rif1	51869	0.000100313
1437183_at	Lrrc4b	272381	0.0177322
1437210_a_at	Brd2	14312	0.0183088
1437213_at	Nudt21	68219	0
1437224_at	Rtn4	68585	0.0056131
1437257_at	Wdr47	99512	0.03
1437288_at	Impad1	242291	0.000443396
1437311_at	Snhg11	319317	0
1437322_at	Rbm4	19653	0.0164768
1437372_at	Cpsf6	432508	0
1437390_x_at	Stx1a	20907	0.0195083
1437422_at	Sema5a	20356	0.00309484
1437502_x_at	Cd24a	12484	0.0208768
1437543_at	Fubp1	51886	0.0268181
1437633_at	Ankrd11	77087	0
1437638_at	Srrm2	75956	0
1437675_at	Slc8a1	20541	0
1437729_at	Tnpo1	238799	0.00360591
1437733_at	Eif4ebp2	13688	0.0016862
1437745_at	Chd7	320790	0.00421725
1437765_at	Cpeb3	208922	0.0294727
1437774_at	Spint1	20732	0.000258065
1437862_at	Rbm25	67039	0.0010449
1437902_s_at	Rarres2	71660	0.00129389
1437910_at	Tmem39b	230770	0.0303546
1437923_at	Csnk1a1	93687	0.0180728
1437927_at	Dlg2	23859	0
1437929_at	Dact2	240025	0.025264
1437958_at	Xpr1	19775	0.00466038
1437968_at	Grin1	14810	0.0295143
1438009_at	Hist1h2ab	665433	0
1438012_at	Ppm1l	242083	0.00913984
1438039_at	Hectd1	207304	0
1438063_at	9630025B04Rik	384337	0.0360369
1438069_a_at	Rbm5	83486	0.00233159
1438126_at	Exoc5	105504	0.0495684
1438130_at	Taf15	70439	0.0239184
1438207_at	Gbf1	107338	0.0130275
1438214_at	Trps1	83925	0.000107463
1438239_at	Mid1	17318	0.0084559
1438244_at	Nfib	18028	0.0498307
1438246_at	Csnk1g1	214897	0
1438258_at	Vldlr	22359	0
1438265_at	4930413O22Rik	67986	0.000341709
1438268_at	Rc3h2	319817	0
1438284_at	9530014D17Rik	320634	0.0140768
1438294_at	Atxn1	20238	0.000301299
1438355_at	Tmem90a	217026	0.036433
1438363_at	LOC434128	434128	0.00385065
1438399_at	Pex2	58869	0
1438401_at	Ubn1	170644	0.0051933
1438403_s_at	2310043N10Rik	66961	0
1438443_at	Zbtb20	56490	0.0182583
1438451_at	Rics	330914	0.0135312
1438473_at	Arfrp2	218639	0
1438496_a_at	Ddx26b	236790	0
1438507_x_at	Rpl14	67115	0.0490565
1438515_at	Zfp207	22680	0.00233159
1438519_at	4930429H24Rik	75785	0.000427184
1438565_at	A830010M20Rik	231570	0.00125692
1438660_at	Gcnt2	14538	0.0208768
1438663_at	Bat2d1	66504	0.000438095
1438677_at	Pkp4	227937	0.000180791
1438682_at	Pik3r1	18708	0
1438686_at	Eif4g1	208643	0.0402496
1438688_at	Srrm2	75956	0
1438691_at	Zzef1	195018	2.94e-05
1438702_at	Flrt2	399558	0.0161598
1438735_at	Hbxap	233532	0
1438736_at	Thoc2	331401	1.53e-05
1438739_at	Cnbp1	12785	0.0251897
1438783_at	Tmepai	65112	0.0351092
1438796_at	Nr4a3	18124	0.0305274
1438807_at	Hnrpr	74326	0.0109118
1438891_at	Catnd2	109748	0
1438892_at	Qk	19317	0.000100313
1438929_at	Actr1a	54130	0.00236522
1439005_x_at	Ywhaz	22631	0.0167385
1439021_at	Centb5	140500	0.000107463
1439108_at	Mll5	69188	0.0137684
1439111_at	Tgfb1i4	21807	0.00138791
1439122_at	Ddx6	13209	0
1439163_at	4732486I23Rik	99003	0.000623025
1439180_at	A430093A21Rik	227195	0.0195301
1439192_at	Nova2	384569	0.0417463
1439195_at	9230110G02Rik		0.00627417
1439196_at	Hook3	320191	0.00801648
1439215_at	Atp2c1	235574	0.0348377
1439216_at	9430047G12Rik	102344	0.00125692
1439220_at	Ank3	11735	0.00241796
1439224_at	Ankib1	70797	2.94e-05
1439265_at	BC024502	219149	0.0354941
1439272_at	Lcorl	209707	0.0365245
1439300_at	Chic1	12212	1.53e-05
1439336_at	Tcf4	21413	0.0483222
1439434_x_at	Sh2d5	230863	0.0171191
1439477_at	Ube2b	22210	1.53e-05
1439501_at	Cbara1	216001	0.000459016
1439554_at	Scmh1	29871	6.73e-05
1439566_at	Gprin3	243385	0
1439569_at	Gpr83	14608	0.025288
1439612_at	Cacna1b	12287	0.0117268
1439627_at	Zic1		0
1439629_at	9130025P16Rik		0.00801648
1439634_at	4930505D03Rik	74694	0.0402496
1439635_at	Rgs9	19739	0.014656
1439643_at	Acvr2	269275	0.0273626
1439650_at	Rtn4	68585	0.00808731
1439651_at	Lmo4	16911	0.0204331
1439664_at	1700012F10Rik	76567	0
1439672_at	MGC38548		0.0260874
1439691_at	D5Ertd579e	320661	0.0305274
1439704_at	Hdac2	15182	0.000475524
1439748_at	Dpp6	13483	0.0188025
1439757_s_at	Epha4	13838	1.53e-05
1439767_at	Dlgap2	244310	0.0428781
1439772_at	D1Bwg0212e	52846	0.0417547
1439776_at	4930415J21Rik	270086	0.0327511
1439832_at	Wasl	73178	0.00218761
1439846_at	Klf12	16597	0.000258065
1439847_s_at	Klf12	16597	0.000879493
1439872_at	Kcna2	16490	0.000979253
1439940_at	Slc1a2	20511	0
1439946_at	Mef2c	17260	0.00790028
1439972_at	Etnk1	75320	0
1440001_at	C130089L09Rik	403349	0.00017192
1440013_at	Trim44	80985	0.00163947
1440037_at	Pbx1	18514	9.15e-05
1440067_at	Ncam1	17967	0.0348377
1440078_at	Brd4	57261	0.0157312
1440091_at	Mrg1	17536	0.00558797
1440104_at	Ranbp2	19386	0.00341351
1440132_s_at	Prkar1b	19085	0.0422696
1440161_at	Mmp16	17389	0.019568
1440163_at	6030490B17Rik		0
1440193_at	Ankrd12	67107	0.000100313
1440222_at	Sod1	20655	0.0104956
1440290_at	AW494128		0.0103241
1440305_at	9530048I21Rik		0.00371382
1440314_at	Trip12	14897	0.0344608
1440342_at	BB276544		0.00238194
1440393_at	Odz2	23964	0.00589474
1440439_at	AI591476	231986	0.00466038
1440440_at	BM237796		0.0374133
1440443_at	2310032D16Rik	74182	0.0459638
1440461_at	Fam63b	223601	1.53e-05
1440462_at	Pbx3	18516	0.00122465
1440464_at	Elavl1	15568	0.0286215
1440488_at	Ptpn4	19258	0.0099411
1440519_at	Sp8	320145	0.0138364
1440565_at	Zbtb20	56490	0.00141634
1440682_at	5330439C02Rik		0.0207586
1440716_at	6430604M11Rik		0.03642
1440728_at	Kcnma1	16531	0
1440771_at	Zkscan1	74570	0.0227168
1440801_s_at	Adrbk2	320129	0.00101235
1440807_at	Magi2	50791	0.00288027
1440862_at	2810406C15Rik	382162	0.0117418
1440901_at	Dgkb	217480	0
1440966_at	2011-03-07	57438	0.000593607
1441071_at	Kcnq5	226922	0.00121912
1441112_at	5730454B08Rik	269061	0.0157813
1441131_at	2700050F09Rik	72587	0.0182815
1441197_at	9530059O14Rik	319626	0
1441262_at	Slk	20874	0.0243077
1441312_at	Cnnm1	83674	2.94e-05
1441331_at	A230061C15Rik		0.00482866
1441333_at	Trps1	83925	0.0229921
1441348_at	Zfp422-rs1	67255	0.0051933
1441354_at	Trip12	14897	0.0113325
1441429_at	Irs4	16370	0.0056131
1441467_at	Tspan5	56224	0.000334177
1441502_at	Lrfn5	238205	0.00118637
1441526_at	Mbtd1	103537	0.0197057
1441538_at	Dpp6	13483	0
1441567_at	D130076G13Rik	270163	0.0218637
1441570_at	Pet112l	229487	0.0058326
1441606_at	Nrg3	18183	0
1441653_at	D030022P06Rik		0.0311232
1441656_at	Pbx3	18516	7.89e-05
1441704_at	Plekha5	109135	0.0494114
1441722_at	Rnpc2	170791	2.94e-05
1441728_at	Scn2a2		0.0373728
1441771_at	Atrx	22589	0.000258065
1441791_at	Oprm1	18390	5.42e-05
1441797_at	D930043C02Rik		0.00559403
1441823_at	Rai17	328365	0.0263398
1441869_x_at	Gab3	210710	0.00801648
1441924_x_at	Edn3	13616	0.00485093
1441946_at	Itih5	209378	0.00528485
1441970_at	Gprasp1	67298	0.019852
1441988_at	Ppm1k	243382	0.0109118
1441992_at	Rab14	68365	0.0224135
1441995_at	Ncam1	17967	0.0445168
1442017_at	Nfs1	18041	0.0259776
1442019_at	Gas7	14457	0
1442025_a_at	Zbtb16	235320	7.89e-05
1442027_at	Nbeal1	269198	0.000191549
1442029_at	Kcnq1	16535	0.0126635
1442066_at	C530028O21Rik	319352	0.0266691
1442083_at	1500011J06Rik	208606	0.0051933
1442095_at	Asxl3	211961	0.0019562
1442109_at	Fubp1	51886	5.42e-05
1442141_at	A230062G08Rik	231326	4.18e-05
1442168_at	Cnot4	53621	0.0238988
1442206_at	Mamdc1	320772	0.041956
1442248_at	LOC214424		0.00341254
1442276_at	Lphn3	319387	0.0093022
1442277_at	Chka	12660	0.00892021
1442319_at	Usp4	22258	0.000767241
1442341_at	A630029F06		0
1442358_at	AA409587	101447	0.000430622
1442370_at	Set7		0.000295515
1442393_at	Zfhx1b	24136	0.0250287
1442435_at	AI317223	103677	0.022927
1442442_at	Thoc7	66231	0.0491575
1442495_at	Birc6	12211	0.0385171
1442626_at	Ccny	67974	0.0387737
1442671_at	Hip2	53323	0.0232031
1442680_at	Ncam1	17967	0.0412613
1442707_at	Camk2a	12322	0
1442724_at	Dlk1	13386	0.0335696
1442760_x_at	Rtn4	68585	6.73e-05
1442791_x_at	Fgf11	14166	0.0188025
1442813_at	A230051N06Rik		0
1442886_at	1500010G04Rik	68965	0.023433
1442950_at	Nrg3	18183	0
1442992_at	BC033915	70661	0.0475791
1443002_at	Zfr	22763	0.00017192
1443017_at	Cpeb2	231207	0.0164685
1443088_at	9930031P18Rik	319589	4.18e-05
1443127_at	Grid2	14804	0.00017192
1443160_at	B430219L04Rik	319934	0.00197091
1443170_at	Cnnm1	83674	0.000682927
1443188_at	Ube2w	66799	0.0394037
1443205_at	D5Buc30e		0.000713656
1443212_at	Large	16795	0.00483359
1443214_at	Osm		0.0119274
1443225_at	Acvr1c	269275	0.0182374
1443239_at	Mtap2	17756	0.038224
1443241_at	FLJ20485	78697	0.0490565
1443271_at	AW121567	270028	0
1443337_at	Grip1	74053	0
1443353_at	9930028G15Rik		0.00660399
1443366_at	Napg	108123	0.0386937
1443422_at	2410089E03Rik	73692	0.0344526
1443471_at	Zbtb20	56490	0.0112444
1443516_at	Atxn2	20239	0.0110396
1443518_at	Sgce	20392	0.00732584
1443521_at	Ggnbp2	217039	0
1443522_s_at	Phip	83946	0.00899073
1443589_at	Gpm6b	14758	0.00178188
1443603_at	A030012M09Rik	319263	0
1443612_at	Tsc1	228432	0.00482866
1443665_at	5430428G01Rik	66789	0.0393528
1443705_at	Erc2	238988	0
1443728_at	9030605E16Rik		0.000378109
1443744_at	Dcc	13176	0
1443751_at	Cacnb4	12298	0.000295515
1443855_at	Kcnc1	16502	0.0434277
1443857_at	Hook3	320191	0.0155915
1443867_at	Ankrd12	106585	0.0336062
1443905_at	Srfs8	231769	0.0275807
1443968_at	Adarb1	110532	0.000107463
1443988_at	Rnpc2	170791	0.0275807
1444001_at	Rabgap1	227800	0.0134309
1444004_at	Thoc2	331401	0
1444020_at	Cspg3	13004	0.00367374
1444046_at	D430041B17	232813	7.89e-05
1444058_at	2310047C04Rik	224170	0
1444096_at	9430069I07Rik	22763	0.00493499
1444128_at	ARHGAP26	71302	0.0306526
1444147_at	Pcsk2	18549	0.000427184
1444150_at	Epb4.1	269587	0.001192
1444151_at	Elavl3	15571	0.000593607
1444152_at	Cugbp2	14007	0.000220386
1444246_at	Panx3		0.00147409
1444333_at	Strn3	94186	0.0255338
1444387_at	Nmt2	18108	0.000430622
1444432_at	Alcam	11658	0
1444489_at	Slc25a12	78830	0.00391599
1444492_at	Ptprd	19266	0
1444498_at	A430107P09Rik	320898	0.0206911
1444503_at	Gbas	14467	0.0306526
1444651_at	Map2k4	26398	0.000761488
1444671_at	Rasal2	226525	0
1444811_at	Tloc1	69276	0
1445081_at	A930041I02Rik	320271	0.00466038
1445188_at	Gphn	268566	0.0335931
1445217_at	Pld5	319455	1.53e-05
1445306_at	Cugbp2	14007	0.00915859
1445359_at	Adcy1	432530	0.0253471
1445427_at	Nlk	18099	0.021988
1445473_at	Diras2	68203	0.0019964
1445531_at	Csmd1	94109	0
1445534_at	Flnb	286940	0
1445676_at	Kcnn2	140492	0.00221908
1445695_at	Atxn1	20238	0.000629213
1445717_at	Luc7l2	192196	0.0462336
1445727_at	Ube3a	22215	0.000107463
1445805_x_at	Kcnh3	16512	0.0446514
1445843_at	Chd2	244059	0.0446514
1445862_at	BC031575	223989	0.0151555
1445881_at	Pdcd4	18569	0.0298004
1446102_at	D9Ertd292e	52208	0.0193981
1446144_at	Pex2	58869	0
1446197_at	Lphn3	319387	0.000107463
1446212_at	Kcnq5	226922	0.0180728
1446265_at	Dnm3	103967	2.94e-05
1446272_at	Pctk2	237459	0.000397022
1446280_at	Foxp1	108655	0.00134118
1446293_at	Bcl11a	14025	0.0251897
1446481_at	Apbb2	11787	0.00493499
1446565_at	Man1a2	17156	5.42e-05
1446592_at	Creb1	12912	0.0268471
1446598_at	Prkca	18750	0.0248352
1446622_at	A330068G13Rik	18213	0.00465823
1446652_at	Reps2	194590	0.000430622
1446670_at	Cugbp2	14007	0.0490412
1446682_at	2010004P11Rik		0.0341164
1446700_at	D030005H02Rik		0.0091421
1446807_at	Usp8	84092	0.00082227
1446972_at	Ext1	14042	0.001167
1447109_at	Elavl1	15568	0.00926728
1447143_at	D230046B21Rik		0.025264
1447187_at	Ripk5	213452	0.00857297
1447207_at	2810482G21Rik	242610	0.0281962
1447222_at	Hspa12a	73442	0.0183932
1447237_at	Pde4b	18578	0.0290171
1447326_s_at	Zfp261	56364	0.014656
1447404_at	Snx9		0.000964361
1447454_at	Kif5c	16574	0.0455375
1447526_at	Thrap2	76199	0.0433048
1447567_at	Odz3	23965	0.00803283
1447649_x_at	Dnajc1	13418	0.036981
1447669_s_at	Gng4	14706	0.0433494
1447723_at	BE955100		0.00764395
1447771_at	Shank1	217116	1.53e-05
1447863_s_at	Nr4a2	18227	0.0103627
1447913_x_at	Akap9	100986	0.000443396
1448138_at	Ppp2r4	110854	0.00660399
1448155_at	Pdcd6ip	18571	0.0155915
1448182_a_at	Cd24a	12484	0.00875472
1448207_at	Lasp1	16796	0.0287142
1448229_s_at	Ccnd2	12444	0.00807104
1448268_at	Tmed9	67511	0.020884
1448279_at	Arpc3	56378	0
1448378_at	Fscn1	14086	0.000798283
1448406_at	Cri1	58521	0.046497
1448571_a_at	Gmfb	63985	0.0198686
1448655_at	Lrp1	16971	0.0316354
1448674_at	Rnf25	57751	0.00152672
1448747_at	Fbxo32	67731	0.000107463
1448761_a_at	Copg2	54160	0.000633929
1448801_a_at	Timm44	21856	0.0306526
1448803_at	Golga4	54214	0.000979253
1448844_at	Cyp5b	66427	0.00796133
1448850_a_at	Dnajc5	13002	0.00254545
1448851_a_at	Dnajc5	13002	0.0211613
1448885_at	Rap2b	74012	0.000341709
1448913_at	Smarcd1	83797	0.0332396
1448954_at	Nrip3	78593	0.0432637
1448997_at	Pscd1	19157	0.00801648
1449000_at	Es1	28295	0.00945925
1449028_at	Rhou	69581	0.00317081
1449030_at	Syn2	20965	0.00105906
1449043_at	Naga	17939	0.0429227
1449089_at	Nrip1	268903	0.00925849
1449168_a_at	Akap2	11641	0.00298997
1449173_at	Mpp2	50997	0.000220386
1449184_at	Pglyrp1	21946	0.00153143
1449245_at	Grin2c	14813	0.0103405
1449272_at	Igsf4b	94332	0.00206774
1449273_at	Cyfip2	76884	0.030603
1449292_at	Rb1cc1	12421	0.0133538
1449296_a_at	Cnp1	12799	0.0358055
1449298_a_at	Pde1a	18573	0.000301299
1449302_at	Abca2	11305	0.000317136
1449347_a_at	2900036K24Rik	72891	0.00732679
1449470_at	Dlx1	13390	0.000100313
1449472_at	Gpr12	14738	0.0331463
1449482_at	Hist3h2ba	78303	7.89e-05
1449504_at	Kpna1	16646	0.00664773
1449515_at	Zfp292	30046	0.0165336
1449552_at	Zfr	22763	0
1449634_a_at	Eb1	270764	0
1449682_s_at	2410129E14Rik	73710	1.53e-05
1449851_at	Per1	18626	0.00629065
1449870_a_at	Atp6v0a2	21871	0.0289505
1449876_at	Prkg1	19091	0.00200717
1449888_at	Epas1	13819	0.0471604
1449927_at	S100a5	20199	1.53e-05
1449961_at	Rph3a	19894	5.42e-05
1449999_a_at	Cacna2d1	12293	0.000360902
1450019_at	Cx3cr1	13051	0
1450020_at	Cx3cr1	13051	0
1450051_at	Atrx	22589	0.00037
1450056_at	Apc	11789	0.0239846
1450071_at	Ash1l	192195	0.000657778
1450076_at	Kiaa1430	66756	0.0140768
1450088_a_at	Mobp	17433	0.00169944
1450097_s_at	Gna12	14673	0.0019562
1450108_at	Kif1a	16560	0.0335772
1450114_at	Ksr	16706	0.0054721
1450120_at	Scn1a	20265	0.000100313
1450166_at	Ids	15931	5.42e-05
1450184_s_at	Tef	21685	4.18e-05
1450202_at	Grin1	14810	0.0278035
1450208_a_at	Elmo1	140580	0
1450243_a_at	Dscr1l1	53901	0.000142012
1450249_s_at	Kif5a	16572	2.94e-05
1450319_at	Gabrb2	14401	0.00803283
1450339_a_at	Bcl11b	58208	0.000450704
1450368_a_at	Ppp3r1	19058	0.0475791
1450381_a_at	Bcl6	12053	0.0188025
1450397_at	Mtap1b	17755	0
1450401_at	Ncoa6ip	116940	0
1450407_a_at	Anp32a	11737	0
1450439_at	Hcfc1	15161	0.0133476
1450457_at	Cbl	12402	0
1450459_at	2010106G01Rik	66552	0
1450466_at	Cdk5r2	12570	0.00117269
1450500_at	Uhmk1	16589	4.18e-05
1450528_at	B3galt5	93961	0.00880645
1450747_at	Keap1	50868	0.000767241
1450750_a_at	Nr4a2	18227	0.014656
1450754_at	Cacna2d2	56808	0
1450771_at	Fut9	14348	0.000107463
1450804_at	Kif5c	16574	0.000107463
1450833_at	Chrm1	12669	0.0099411
1450927_at	Lztr1	66863	0.0341796
1450955_s_at	Sort1	20661	0.0471459
1451020_at	Gsk3b	56637	0
1451062_a_at	Pex2	58869	0.000301299
1451071_a_at	Atp1a1	11928	0
1451129_at	Calb2	12308	0
1451181_at	2410008J05Rik	69195	0.00287648
1451285_at	Fus	233908	0.0132509
1451289_at	Dcamkl1	13175	0.000100313
1451378_at	Utp6	216987	0.00405128
1451403_at	Lrrc68	232947	4.18e-05
1451411_at	Gprc5b	64297	0.000767241
1451475_at	Plxnd1	67784	0.0224135
1451485_at	Crop	67684	0.00664773
1451569_at	Nr2c2	22026	0
1451577_at	Zbtb20	56490	0.00017192
1451580_a_at	Ttr	22139	0
1451620_at	C1ql3	227580	0.0195301
1451631_at	P15rs	225283	0.037598
1451667_at	C530043G21Rik	215015	0.0426635
1451678_at	Narf	67608	0.0349932
1451734_a_at	Dbn1	56320	0.00473239
1451762_a_at	Kif1b	16561	0.000943158
1451769_s_at	Pcdha1	116731	0.000427184
1451808_at	Kcnj4	16520	0
1451813_at	Oprk1	18387	0
1451819_at	Zswim6	67263	0.00100826
1451834_at	Cacnb1	12295	0.0483095
1451888_a_at	Odz4	23966	0
1451896_a_at	Cherp	27967	0.0411892
1451908_a_at	Sec14l1	74136	0.000993789
1451917_a_at	Dcamkl1	13175	0.00101235
1452089_at	Cacnb4	12298	0
1452105_a_at	Tsc2	22084	0.021669
1452161_at	Tiparp	99929	0.00572271
1452201_at	2310047B19Rik	66962	0.0198148
1452226_at	2610510H01Rik	108911	0.0457424
1452290_at	2310036D22Rik	71900	0.0384736
1452292_at	Ap2b1	71770	0
1452318_a_at	Hspa1b	15511	0.000593607
1452360_a_at	Jarid1a	214899	0.000211699
1452368_at	Bcr	110279	0.0364855
1452370_s_at	B230208H17Rik	227624	0.010277
1452378_at	Ramp2	54409	0
1452406_x_at	CR517518		1.53e-05
1452415_at	Actn1	109711	0.0355488
1452418_at	2510049I19Rik	67922	0.0364855
1452452_at	None		0.00251979
1452453_a_at	Camk2a	12322	0
1452638_s_at	Dnm1l	74006	0.00775556
1452639_at	Pdk4	224794	0.014656
1452646_at	Trp53inp2	68728	0.000317136
1452652_at	Ris1	72309	0.0417547
1452722_a_at	Cul5	75717	0.00612446
1452745_at	Nibp	76510	0.0142253
1452787_a_at	Prmt1	15469	0.00426156
1452812_at	Lphn1	330814	0.0173871
1452827_at	1500009C09Rik	76505	0.000438095
1452885_at	Sfrs2ip	72193	0
1452899_at	Rian	75745	0
1452975_at	Agxt2l1	71760	0.0265643
1453068_at	Prdm2	110593	5.42e-05
1453103_at	Ablim1	226251	0.000623025
1453125_at	Sox11	20666	0.004096
1453144_at	4933439C20Rik	66776	0.0212274
1453146_at	Gapvd1	66691	0.00465823
1453172_at	Hspa13	110920	0.0147216
1453222_at	Gse1	382034	0.0147749
1453240_a_at	Gcap14	72972	0
1453313_at	Sesn3	75747	1.53e-05
1453414_at	E130113K08Rik	77864	0.0285538
1453437_at	3321401G04Rik	77574	0.01739
1453507_at	C030040A15Rik	77539	0.0107615
1453512_at	Mbnl2	105559	0.000827292
1453556_x_at	Dhrsx	236082	0.00495827
1453559_a_at	Sel1h	20338	0.0413723
1453582_at	Chka	12660	0.0473234
1453715_at	Sv2c	75209	0.0394037
1453754_at	4930429A08Rik	74648	0.0335696
1453787_at	Txndc13	52837	0.0483222
1453791_at	2810449C10Rik		0.00142636
1453956_a_at	Pftk1	18647	0.000633929
1454032_at	Neto2	74513	0.00880645
1454036_a_at	Usp15	14479	0.0412964
1454174_a_at	C330007P06Rik	77644	0.0444747
1454301_at	2900073C17Rik	73020	0.0414712
1454418_at	Syne1	64009	0.0372112
1454454_at	Elavl2		0.0369187
1454487_at	Lrrtm3	216028	0.000443396
1454587_at	Nrg3	18183	0.00304
1454592_at	Dcamkl1	13175	0.0108529
1454608_x_at	Ttr	22139	0
1454759_at	Git1	216963	0.00280272
1454791_a_at	Rbbp4	19646	0
1454823_at	Wdr37	207615	0.00459048
1454902_at	Prkcz	18762	0
1454972_at	Atcay	16467	0
1455028_at	Mapt	17762	0.0175087
1455033_at	B430201A12Rik	329739	0.00206774
1455034_at	Nr4a2	18227	0.0332302
1455057_at	Gmps	229363	0
1455129_at	Mtdh	67154	1.53e-05
1455143_at	Nlgn2	216856	0.0259832
1455151_at	Akap9	100986	0.00217731
1455230_at	Cacng4	54377	0.00692655
1455231_s_at	Apc2	23805	0.0185524
1455298_at	Id4	15904	0.00177778
1455306_at	BC037112	231128	0.0415931
1455313_at	Ablim2	231148	0.03846
1455363_at	Bai1	107831	4.18e-05
1455369_at	Apba1	319924	0.0499374
1455387_at	Nufip2	68564	0.000301299
1455443_at	Gdap1l1	228858	0.0183234
1455463_at	Phyhip	105653	0.0212851
1455499_at	Nrxn2	18190	0.00385737
1455564_at	Bcr	110279	0.0186076
1455622_at	Podxl2	319655	0.025264
1455657_at	2610207I05Rik	233789	0.0442833
1455682_at	Abl2	11352	0.0354941
1455753_at	C630035N08Rik	109349	0.0185639
1455757_at	Acad9	229211	0.000957983
1455758_at	Cpeb1	12877	0.0155906
1455799_at	Rorb	225998	0
1455831_at	Fus	233908	0
1455840_at	Rapgef5	217944	0.036981
1455869_at	Camk2b	12323	0
1455886_at	Cbl	12402	0
1455913_x_at	Ttr	22139	0
1455930_at	1110001P04Rik	76296	0
1455966_s_at	Nudt21	68219	0
1455986_at	Zdhhc17	320150	0.0153853
1456022_at	Hipk2	15258	0
1456054_a_at	Pum1	80912	0.00200717
1456084_x_at	Fmod	14264	0.0389433
1456102_a_at	Cul5	75717	0.00923922
1456112_at	Tpr	108989	0
1456117_at	Rrp1b	72462	0.00957419
1456119_at	Grm5	108071	0.000761488
1456120_at	C630011I23	214470	7.89e-05
1456131_x_at	Dag1	13138	0.00072967
1456137_at	Nrxn3	18191	0.0274698
1456149_at	Hrnbp3	52897	0.0225278
1456216_at	Csnk1a1	93687	1.53e-05
1456260_at	Rbbp4	19646	0.0148734
1456262_at	Rbm5	83486	0.00026738
1456402_at	A330076H08Rik	320026	0.0229872
1456420_at	Arid4a	238247	0.00156654
1456444_at	Fbxo41	330369	0
1456492_at	9130404D08Rik	74549	0.010277
1456506_at	1110021E09Rik	66152	0.0236959
1456610_at	Jmjd3	67020	0.0136506
1456623_at	Tpm1	22003	0.0126594
1456655_at	Ext1	14042	0.0269586
1456686_at	Zfhx1a	21417	0.022726
1456759_at	6430556C10Rik	241568	0.0374133
1456822_at	Rad23b	19359	0.0411892
1456838_at	BC072620	237403	0.0205453
1456909_at	Gpi1	14751	0.00543202
1457018_at	Kcnma1	16531	0.014656
1457047_at	Snrp70	20637	0.001167
1457077_at	7120457A19Rik		0.0484431
1457081_at	D630038D15Rik		0
1457131_at	Fry	384341	0.0446514
1457184_at	4930488L10Rik	319710	0.0228628
1457218_at	6430510M02Rik	319517	0
1457223_at	Elmod1	270162	0.00026738
1457235_at	Lrp1b	94217	0.00123016
1457262_at	Smg1	233789	0.0316988
1457275_at	Dmn	233335	0.00228471
1457297_at	Mef2a	17258	4.18e-05
1457311_at	Camk2a	12322	0.0263451
1457316_at	Mtap6	17760	0.00595349
1457324_at	Sox12	20667	0.000334177
1457338_at	Ppp1r12b	69167	0.0179203
1457357_at	Tlk2	24086	2.94e-05
1457361_at	Zfp804a	241514	0.00017192
1457409_at	AI746471	100195	0
1457454_at	Usp47	74996	0.0238988
1457456_at	Map3k10	269881	0
1457458_at	BC057627	330474	0.000767241
1457484_at	Grb2	14784	0.0187819
1457497_at	Syt1	20979	0.0256398
1457508_at	C430003N24Rik	320358	0
1457529_x_at	C4bp	12269	0.0169035
1457550_at	9530059O14Rik	319626	4.18e-05
1457553_at	Cugbp2	14007	0
1457605_at	Atxn1	20238	0.000301299
1457637_at	Prickle1	106042	0
1457639_at	Atp6v1h	108664	0.00367427
1457686_at	Dxys155e	338351	0.0051933
1457689_at	Mtmr13	319934	0.0243003
1457690_at	E530005C20Rik	239835	0.0302644
1457760_at	A930004J17Rik		0.00580265
1457765_at	Psmd14	59029	0.0345656
1457797_at	Slc8a1	20541	0.000868085
1457800_at	Slc1a2	20511	0.000301299
1457814_at	1110014D18Rik	68501	0.0154955
1457847_at	Hist1h3a	360198	0.0339536
1457886_at	Dcc	13176	0.000593607
1457891_at	Cugbp2	14007	0.0175662
1457984_at	Crh	12918	0.0402843
1457988_at	Sec63	140740	0.0458911
1458045_at	Odz4	23966	0.000100313
1458052_at	E130310K16Rik	269513	0.0198148
1458056_at	Sfrs12	218543	2.94e-05
1458078_at	Chd9	109151	0.0112973
1458114_at	A830094I09Rik	320679	0
1458147_at	Mamdc1	320772	0
1458178_at	1700012H17Rik	242297	2.94e-05
1458282_at	Cdc27	217232	0.00530106
1458307_at	B230334C09Rik		1.53e-05
1458309_at	LOC238771		0.0302644
1458342_at	Tmem90a	627191	0.0172096
1458401_at	4932438A13Rik	229225	4.18e-05
1458439_a_at	2310047C04Rik	224170	0
1458443_at	Crtc1	382056	0.0207935
1458464_at	Hecw2	329152	0.0498352
1458501_at	Vapb	56491	0.00391613
1458508_at	Matr3	17184	0.0458622
1458525_at	App	11820	0.00974003
1458586_at	Nup98	269966	0
1458618_at	Ces1		0.0135859
1458632_at	Dpysl2	12934	0.0091421
1458670_at	Adarb2	94191	1.53e-05
1458676_at	Nktr	18087	0.0412964
1458685_at	Garnl1	56784	0.0149613
1458708_at	Brd4	57261	0
1458874_at	D9Ertd115e	52108	0
1459001_at	Vps33a	77573	0.0195083
1459008_at	Gpatch8	237943	1.53e-05
1459072_at	D630028G08Rik		0
1459107_at	Kcnh3	51812	0.0156502
1459185_at	MGC36039		0.000258065
1459214_at	Odz2	23964	0.00134118
1459237_at	Atf2	11909	0.0243612
1459253_at	Arrdc3	105171	0.00200717
1459301_at	Mrg1	17536	0.00559403
1459307_at	Sec24b	99683	0
1459372_at	Npas4	225872	0
1459376_at	C230072F16Rik	320784	0.0414281
1459388_at	Dcc	13176	0.0204449
1459430_at	Gpr158	241263	0.000288
1459463_at	Sdfr1	20320	0
1459464_at	6330509M23Rik		0.036981
1459488_at	3110050K21Rik	67302	0
1459609_at	Arhgap10	78514	0.0380818
1459674_at	Prkcb1	18751	0.000295515
1459733_at	Pea15	18611	0.0439351
1459737_s_at	Ttr	22139	0
1459750_s_at	Gpr123	52389	0.000317136
1459791_at	Dnajc1	13418	0.0131905
1459826_at	Kcnq2	16536	0.00367374
1459917_at	Ggnbp2	217039	0.00699013
1459984_at	Mia3	338366	0.0108842
1460005_at	A230054D04Rik	100563	0
1460086_at	MGC28728		7.89e-05
1460099_at	Atp9b	50771	0.0344689
1460138_at	U055575-1		0.0389636
1460159_at	C130067A03Rik	320713	0.000979253
1460211_a_at	Kdelr1	68137	0.0126763
1460328_at	Brd3	67382	0.00272821
1460336_at	Ppargc1a	19017	0.0311381
1460482_at	B830017A01Rik	319807	0.000107463
1460498_a_at	Dnajc5	13002	0.0498028
1460566_at	Mtap1a	17754	0.0107453
1460633_at	Prp19	28000	0
1460635_at	Fastk	66587	0.000886076
1460650_at	Atp6v0a1	11975	0.00152672
1460724_at	Ap2a1	11771	0.0112522
1460741_x_at	C6orf106	224647	0.0233771

## Sheet: VMB
Table S1c: VMB Differential Expression Analysis Results
ProbeSetID	Symbol	Entrez	q-value
1415689_s_at	Zfp306	72739	0.0134295
1415697_at	G3bp2	23881	0.0215255
1415712_at	Zranb1	360216	0.0100912
1415716_a_at	Rps27	57294	0.0229564
1415743_at	Hdac5	15184	0.0403318
1415746_at	Cic	71722	0.0276448
1415760_s_at	Atox1	11927	0.0365597
1415763_a_at	2510006D16Rik	76799	0.0135451
1415768_a_at	Ube2r2	67615	0.00741617
1415773_at	Ncl	17975	0.012172
1415784_at	Vps35	65114	0
1415792_at	Rbck1	24105	0.0116273
1415795_at	Spin	20729	0.000866667
1415797_at	Ddr1	12305	0.0239356
1415801_at	Gja1	14609	0
1415807_s_at	Sfrs2	20382	0.0109036
1415823_at	Scd2	20250	0.0492676
1415824_at	Scd2	20250	0
1415828_a_at	Serp1	28146	0.0126291
1415855_at	Kitlg	17311	0.0162748
1415857_at	Emb	13723	0.0133264
1415888_at	Hdgf	15191	0.0116273
1415893_at	Sgpl1	20397	0.0143377
1415904_at	Lpl	16956	0.0138196
1415939_at	Fmod	14264	0.0120248
1415952_at	Mark2	13728	0.0149593
1415965_at	Scd1	20249	0.00902261
1415974_at	Map2k2	26396	0.0125105
1415976_a_at	Carhsp1	52502	0.0122618
1415988_at	Hdlbp	110611	0.011634
1415997_at	Txnip	56338	0.017901
1416019_at	Dr1	13486	0.00545374
1416032_at	MGC5508	68539	0.019485
1416041_at	Sgk1	20393	0
1416061_at	Tbc1d15	66687	0.013583
1416062_at	Tbc1d15	66687	0.0124302
1416084_at	Zfand5	22682	0.0171538
1416085_s_at	Za20d2	22682	0.0307527
1416113_at	Fkbp8	14232	0.0113041
1416125_at	Fkbp5	14229	0.000185654
1416131_s_at	C920006C10Rik	76740	0.0113975
1416132_at	C920006C10Rik	76740	0
1416147_at	Hspa4	15525	0.00625424
1416162_at	Rad21	19357	0.0140269
1416180_a_at	Rdx	19684	0.0103175
1416184_s_at	Hmga1	15361	0.0259009
1416188_at	Gm2a	14667	0.02815
1416190_a_at	Sec61a1	53421	0.03889
1416191_at	Sec61a1	53421	0.0106156
1416201_at	Crk	12928	0.0158786
1416211_a_at	Ptn	19242	0.0122983
1416226_at	Arpc1b	11867	0.0450433
1416229_at	Rfk	54391	0.0202955
1416239_at	Ass1	11898	0.0198473
1416287_at	Rgs4		0.000734694
1416343_a_at	Lamp2	16784	0.0273822
1416421_a_at	Ssb	20823	0.0116273
1416436_a_at	Bfzb	56046	0.0220477
1416459_at	Arf2	11841	0.023322
1416467_at	Ddx3x	13205	0
1416482_at	Ttc3	22129	0.0123648
1416501_at	Pdpk1	18607	0.000185654
1416515_at	Fscn1	14086	0.0144082
1416525_at	Spop	20747	0.0136532
1416550_at	Slc35b4	58246	0.0398875
1416562_at	Gad1	14415	0.0185034
1416588_at	Ptprn	19275	0.0152676
1416593_at	Glrx1	93692	0.0405765
1416601_a_at	Dscr1	54720	0.0200545
1416657_at	Akt1	11651	0.0315998
1416660_at	Eif3s10	13669	0
1416661_at	Eif3s10	13669	0.00845438
1416672_s_at	2210015I05Rik	94178	0.0311821
1416681_at	Ube3a	22215	0.010826
1416682_at	Ube3a	22215	0.0451331
1416701_at	Rhoe	74194	0.00248794
1416702_at	Serpini1	20713	0.000565371
1416704_at	Mapk14	26416	0.0215361
1416706_at	Rpe	66646	0.0190628
1416711_at	Tbr1	21375	0.0138142
1416732_at	Top2b	21974	0.0116827
1416776_at	Crym	12971	0
1416794_at	Arl6ip2	56298	0
1416818_at	Parva	57342	0.0241897
1416835_s_at	Amd1	11702	0.0113983
1416845_at	Hspa5bp1	98170	0.0207624
1416881_at	Mcl1	17210	0.0159
1416953_at	Ctgf	14219	0.0122035
1416959_at	Nr1d2	353187	0
1416965_at	Pcsk1n	30052	0.0103175
1416966_at	Slc22a8	19879	0.0391304
1416974_at	Stam2	56324	0.0378495
1416986_a_at	Sirpa	19261	0.0152676
1417012_at	Sdc2	15529	0.00499543
1417029_a_at	Trim2	80890	0.000532374
1417033_at	Ube2g2	22213	0.0351211
1417050_at	C1qtnf4	67445	0.0153434
1417058_a_at	Krtcap2	66059	0.0201026
1417069_a_at	Gmfb	63985	0
1417086_at	Pafah1b1	18472	0.0416537
1417112_at	Arl2bp	107566	0.0239356
1417114_at	Gcl	23885	0.0388624
1417121_at	Gabra6	14399	0
1417122_at	Vav3	57257	0.048444
1417129_a_at	Mrg1	17536	0.0163922
1417136_s_at	Srpk2	20817	0.0089193
1417147_at	B230317C12Rik	56279	0.0222624
1417150_at	Slc6a4	15567	0
1417152_at	Btbd14a	67991	0
1417153_at	Btbd14a	67991	0.00708
1417170_at	Lztfl1	93730	0.0159106
1417187_at	Hip2	53323	0.0144686
1417192_at	Tomm70a	28185	0.0131812
1417194_at	Sod2	20656	0.0123616
1417213_a_at	Rbm6	19654	0.0285064
1417215_at	Rab27b	80718	0.0175686
1417225_at	Arl6ip5	65106	0.0200545
1417238_at	Ewsr1	14030	0.0159106
1417262_at	Ptgs2	19225	0.0226444
1417273_at	Pdk4	27273	0.0144686
1417290_at	Lrg1	76905	0.0121446
1417293_at	Hs6st1	50785	0.0179696
1417309_at	Tob2	57259	0.0354
1417312_at	Dkk3	50781	0.0187991
1417330_at	Slc23a2	54338	0.000113744
1417341_a_at	Ppp1r2	66849	0.0142599
1417356_at	Peg3	18616	0.0116273
1417358_s_at	Sorbs1	20411	0.0116273
1417385_at	Npepps	19155	0.0245474
1417408_at	F3	14066	0.0159
1417423_at	Grina	66168	0.0374862
1417432_a_at	Gnb1	14688	0.0321764
1417453_at	Cul4b	72584	0.0164646
1417461_at	Cap1	12331	0.0178691
1417462_at	Cap1	12331	0.0111499
1417496_at	Cp	12870	0.0331615
1417502_at	Tspan7	21912	0.0111487
1417513_at	Evi5	14020	0.0211766
1417514_at	Ssx2ip	99167	0.0157116
1417524_at	Cnih2	12794	0.0151828
1417559_at	Sfxn1	14057	0.0154943
1417570_at	Anapc1	17222	0.0369107
1417607_at	Cox6a2	12862	0.0227127
1417623_at	Slc12a2	20496	0.001
1417632_at	Atp6v0a1	11975	0.0356568
1417654_at	Sdc4	20971	0.0341847
1417705_at	Otub1	107260	0.00813102
1417709_at	Cyp46a1	13116	0.0389028
1417714_x_at	Hba-a1	15122	0.0139591
1417764_at	Ssr1	107513	0.0121446
1417767_at	Cyp5b	66427	0.0180318
1417792_at	Zfml	18139	0.0455227
1417839_at	Cldn5	12741	0.0469501
1417871_at	Hsd17b7	15490	0.0418334
1417885_at	Mapt	17762	0.0179696
1417924_at	Pak3	18481	0.0116283
1417954_at	Sst	20604	0.022139
1417963_at	Pltp	18830	0.0297803
1417982_at	Insig2	72999	0.00848237
1417984_at	Ube2v2	70620	0.0125389
1418013_at	Cml1	66116	0.03889
1418018_at	Cpd	12874	0.00386341
1418019_at	Cpd	12874	0.000675862
1418020_s_at	Cpd	12874	0.0116273
1418023_at	Narg1	74838	0.0178691
1418032_at	Itfg2	101142	0.0247574
1418047_at	Neurod6	11922	0
1418053_at	Sncb	104069	0.0169346
1418132_a_at	D7Wsu128e	28018	0.0116667
1418161_at	Jph3	57340	0.0165438
1418174_at	Dbp	13170	0.0121446
1418177_at	Gabrg2	14406	0.0104668
1418188_a_at	Malat1	72289	0.00835115
1418189_s_at	Malat1	72289	0.0161088
1418206_at	Sdf2l1	64136	0.0388802
1418230_a_at	Lims1	110829	0.0149964
1418231_at	Lims1	110829	0.0116273
1418245_a_at	Rbm9	93686	0.0142545
1418250_at	Arfl4	80981	0.0166318
1418253_a_at	Hspa4l	18415	0.0188358
1418271_at	Bhlhb5	59058	0.025381
1418323_at	Fem1b	14155	0.0117272
1418326_at	Slc7a5	20539	0.0440193
1418357_at	Foxg1	15228	0
1418427_at	Kif5b	16573	0.014685
1418431_at	Kif5b	16573	0.0121446
1418432_at	Cab39	12283	0.0297884
1418450_at	Islr	26968	0.0397262
1418451_at	Gng2	14702	0.0222892
1418452_at	Gng2	14702	0.0071746
1418459_at	Ccdc19	67015	0.0379475
1418467_at	Smarcd3	66993	0.0488763
1418485_at	Slc4a3	20536	0.0155305
1418490_at	Sdsl	257635	0.0347422
1418493_a_at	Snca	20617	0.0132848
1418498_at	Fgf13	14168	0.00886772
1418502_a_at	Oxr1	170719	0.0307527
1418520_at	Tgoln1	22134	0.0178151
1418527_a_at	Fusip1	14105	7.84314e-05
1418532_at	Fzd2	57265	0.0318202
1418562_at	Sf3b1	81898	0.0344129
1418595_at	S3-12	268686	7.84314e-05
1418610_at	Slc17a6	140919	0
1418619_at	Icam5	15898	0.00654845
1418621_at	Rab2	59021	0.0121446
1418655_at	Galgt1	14421	0.0245474
1418701_at	Comt	12846	0.0103175
1418711_at	Pdgfa	18590	0.00629895
1418714_at	Dusp8	18218	0
1418731_at	Rnf12	19820	0.0449871
1418738_at	Scn1b	20266	0.0431934
1418744_s_at	Tesc	57816	0.0322731
1418764_a_at	Bpnt1	23827	0.0145796
1418768_at	Opa1	74143	0
1418784_at	Grik5	14809	0.000139738
1418794_at	Cds2	110911	0.001
1418795_at	Cds2	110911	0.0138978
1418819_at	Arl10c	67166	0.0131633
1418865_at	Zfp385	29813	0.000211382
1418881_at	Efcbp2	117148	0.0174717
1418889_a_at	Csnk1d	104318	0.0194399
1418892_at	Rhoj	80837	0.0227523
1418898_at	Lin7c	22343	0.00315306
1418911_s_at	Acsl4	50790	0.0214246
1418933_at	Slc1a6	20513	0.0226203
1418950_at	Drd2	13489	0.0407213
1419027_s_at	Gltp	74782	0.0246324
1419029_at	Ero1l	50527	0.0356136
1419030_at	Ero1l	50527	0.0177116
1419038_a_at	Csnk2a1	12995	0.00886219
1419045_at	Slc25a23	66972	0.00845438
1419049_at	Pcnx	54604	0.013583
1419064_a_at	Ugt8	22239	0
1419085_at	Pcp2	18545	0.000124444
1419088_at	Timp3	21859	0.0127759
1419100_at	Serpina3n	20716	0.0331401
1419111_at	Ing1l	69260	0.0433314
1419112_at	Nlk	18099	0.0117272
1419127_at	Npy	109648	0.0121792
1419137_at	Shank3	58234	0.0121446
1419168_at	Mapk6	50772	0.0110015
1419190_at	Vti1a	53611	0.0227003
1419191_at	Hipk3	15259	0.00152326
1419223_a_at	Dtna	13527	0.029034
1419250_a_at	Pftk1	18647	0.000712329
1419251_at	Eps15	13858	0.00525893
1419256_at	Spnb2	20742	0.0266797
1419257_at	Tcea1	21399	0.0098843
1419265_at	1200014M14Rik	67463	0.0152676
1419266_at	Nfyb	18045	0.0295309
1419280_at	Pip5k2a	18718	0
1419283_s_at	Tns1	21961	0.0238864
1419288_at	Jam2	67374	0.0165356
1419299_at	2010012O05Rik	66439	0.0156101
1419344_at	Tcte1	21645	0.0284889
1419355_at	Klf7	93691	0.0286334
1419361_at	Ss18	268996	0.0123616
1419372_at	Gosr2	56494	0.00341709
1419385_a_at	Ubqln1	56085	0.0103175
1419394_s_at	S100a8	20201	0.0168696
1419411_at	Tac2	21334	0.00120482
1419414_at	Gng13	64337	0.0121446
1419423_at	Stab2	192188	0.0140534
1419429_at	Cntfr	12804	0.0103459
1419449_a_at	Gnai2	14678	0.0278497
1419494_a_at	Tpd52	21985	0.0135879
1419505_a_at	Ggps1	14593	0.000265625
1419543_a_at	Sfrs10	20462	0.0268499
1419568_at	Mapk1	26413	0.0178716
1419581_at	Dlg4	13385	0.00695547
1419585_at	Rp2	19889	0.0198647
1419606_a_at	Tnnt1	21955	0.000957929
1419641_at	Purb	19291	0.000874172
1419644_at	Cstf2	108062	0.0396435
1419656_at	Slc25a36	192287	0.0121446
1419662_at	Ogn	18295	0.0103887
1419663_at	Ogn	18295	0.0211766
1419664_at	Srr	27364	0.0378495
1419690_at	2610002M06Rik	67028	0.0205011
1419717_at	Sema3e	20349	0.0389513
1419734_at	Actb	11461	0
1419745_at	Arhgap23	58996	0.0377288
1419748_at	Abcd2	26874	0.0116273
1419805_s_at	Ggps1	14593	0.0401946
1419816_s_at	Errfi1	74155	7.84314e-05
1419835_s_at	Plec1	18810	0.0011358
1419874_x_at	Zfp145	235320	0.00902261
1419913_at	Strap	20901	0.0200545
1419964_s_at	Hdgf	15191	0.0151821
1420021_s_at	Suz12	52615	0.0492676
1420286_at	Cacna1a	12286	0.0171442
1420287_at	Cacna1a	12286	0.0255507
1420357_s_at	Xlr3a	22445	0.00121321
1420383_a_at	Col4a3bp	68018	0.0121792
1420397_a_at	Spen	56381	0.00390361
1420401_a_at	Ramp3	56089	0
1420402_at	Atp2b2	11941	0.000950495
1420403_at	Atp2b2	11941	0.0103307
1420418_at	Syt2	20980	0.0148233
1420471_at	Hcrt	15171	0.000675862
1420472_at	Mtpn	14489	0
1420475_at	Mtpn	14489	0.000113744
1420479_a_at	Nap1l1	53605	0.0190996
1420506_a_at	Stxbp1	20910	0.00975707
1420523_at	2610529H08Rik	67501	0.0134362
1420533_at	Gucy1a3	60596	0.0450253
1420534_at	Gucy1a3	60596	0.0196773
1420545_a_at	Chn1	108699	0.0265947
1420546_at	Th	21823	0.0463513
1420563_at	Gria3	53623	0.0164456
1420575_at	Mt3	17751	0.0120248
1420583_a_at	Rora	19883	0.0109302
1420592_a_at	Anp32e	66471	0.0170203
1420596_at	Cacng2	12300	0.0144075
1420607_at	Rbm18	67889	0.000113744
1420610_at	Prkacb	18749	0
1420614_at	Tcte1l	67117	0.0178716
1420617_at	Cpeb4	67579	0.0169626
1420620_a_at	Rnf13	24017	0.000675862
1420629_a_at	Dnaja3	83945	0.0287852
1420646_at	Nus1	52014	0.000492537
1420649_at	Atbf1	11906	0.0174717
1420650_at	Atbf1	11906	0.0494532
1420651_at	Ate1	11907	0
1420652_at	Ate1	11907	0
1420669_at	Arnt2	11864	0.0389513
1420752_at	Dtx3	80904	0.0122983
1420772_a_at	Tsc22d3	14605	0.0318203
1420816_at	Ywhag	22628	0
1420833_at	Vamp2	22318	0.00830593
1420837_at	Ntrk2	18212	0.0306667
1420847_a_at	Fgfr2	14183	0.0224862
1420856_a_at	Lancl2	71835	0
1420857_at	Lancl2	71835	0.0116273
1420858_at	Pkia	18767	0.000957929
1420864_at	Zfp161	22666	0.0225342
1420867_at	Tmed2	56334	0
1420868_s_at	Tmed2	56334	0.00577106
1420871_at	Gucy1b3	54195	0.0128443
1420873_at	Ptk9	19230	0.0103887
1420878_a_at	Ywhab	54401	0.0070996
1420879_a_at	Ywhab	54401	0.0273413
1420889_at	Hccs	15159	0.00640833
1420899_at	Rab18	19330	0
1420918_at	Sgk3	170755	0.00174648
1420919_at	Sgk3	170755	0.00124551
1420923_at	Usp9x	22284	0.0178691
1420924_at	Timp2	21858	0.0121792
1420932_at	Mapk8	26419	0.0138978
1420938_at	Hs6st2	50786	0.0200829
1420940_x_at	Rgs5	19737	0
1420941_at	Rgs5	19737	0.000124444
1420942_s_at	Rgs5	19737	0.00924444
1420945_at	Atrx	22589	0.0334311
1420946_at	Atrx	22589	0.0115288
1420947_at	Atrx	22589	0.0271261
1420948_s_at	Atrx	22589	0
1420951_a_at	Son	20658	0.00341855
1420954_a_at	Add1	11518	0.0384304
1420971_at	Ubr1	22222	0.0116273
1420975_at	Baz1b	22385	0.0388802
1420976_at	Man1a2	17156	0.0118797
1420982_at	Rnpc2	170791	0.0353053
1420985_at	Ash1l	192195	0.0118797
1420989_at	Kiaa1430	66756	0.0168696
1420998_at	Etv5	104156	0.0268779
1420999_at	Cnot4	53621	0.0437797
1421013_at	Pitpnb	56305	2.17391e-05
1421027_a_at	Mef2c	17260	0.00043609
1421028_a_at	Mef2c	17260	0.0121827
1421053_at	Kif1a	16560	0.0213158
1421064_at	Mpp5	56217	0.000767677
1421065_at	Jak2	16452	0.037447
1421100_a_at	Dab1	13131	0.0494412
1421102_a_at	Vamp3	22319	0.0070996
1421116_a_at	Rtn4	68585	0.0411109
1421123_at	Cdk5r1	12569	0.0473158
1421135_a_at	Cnot8	69125	0.0196773
1421149_a_at	Drpla	13498	0.0128993
1421164_a_at	Arhgef1	16801	0.0245474
1421166_at	Atrn	11990	0.0131812
1421170_a_at	Plcb1	18795	0.0266797
1421176_at	Rasgrp1	19419	7.84314e-05
1421179_at	Ttyh2	117160	0.0145796
1421180_at	Lix1	66643	0.00206667
1421189_at	Gabrb3	14402	0
1421190_at	Gabrb3	14402	0.0122035
1421198_at	Itgav	16410	0.00113396
1421200_at	Dlg2	23859	0.0116131
1421216_a_at	Ids	15931	0
1421239_at	Il6st	16195	0.0292635
1421252_a_at	Mef2a	17258	0.0233225
1421263_at	Gabra3	14396	0.00149708
1421268_at	Ugcg	22234	0.000252964
1421269_at	Ugcg	22234	0.0110706
1421276_a_at	Dst	13518	0.0111771
1421280_at	Gabra1	14394	0
1421281_at	Gabra1	14394	0.00771037
1421298_a_at	Hipk1	15257	0.0389513
1421312_a_at	Kifc2	16581	0.0171442
1421313_s_at	Cttn	13043	0.0122983
1421327_at	Mtap2	17756	0
1421328_at	Mtap2	17756	0
1421339_at	Extl3	54616	0.0109075
1421351_at	Gria4	14802	0.0164646
1421360_at	Inpp4a	269180	0.0177116
1421369_a_at	Mab21l1	17116	0.0250856
1421396_at	Pcsk1	18548	0.0497666
1421433_at	Zfhx4	80892	0.0461937
1421446_at	Prkcc	18752	0.0122035
1421448_at	Garnl1	56784	0.000514706
1421477_at	Cplx2	12890	0.00856827
1421480_a_at	Adarb1	110532	0.0172109
1421491_a_at	Tmem49	78215	0.00836226
1421500_at	Prdm16	70673	0.0133195
1421535_a_at	Pde4a	18577	0.0471519
1421568_at	Kcna6	16494	0.0109882
1421606_a_at	Sult4a1	29859	0.0103307
1421622_a_at	Rapgef4	56508	0.0217049
1421673_s_at	Stx1b2	56216	0.0125583
1421789_s_at	Arf3	11842	0
1421815_at	Epdr1	105298	0.00638494
1421828_at	Kpna3	16648	0.0161088
1421839_at	Abca1	11303	0.0122795
1421843_at	Il1rap	16180	0.0200829
1421845_at	Golph3	66629	0.0047037
1421850_at	Mtap1b	17755	0
1421851_at	Mtap1b	17755	0
1421862_a_at	Vamp1	22317	0.00149708
1421866_at	Nr3c1	14815	7.84314e-05
1421869_at	Trim44	80985	0.00547046
1421871_at	Sh3bgrl	56726	0.00588387
1421876_at	Mapk9	26420	0
1421877_at	Mapk9	26420	0.00648447
1421881_a_at	Elavl2	15569	0.0121827
1421889_a_at	Aplp2	11804	0.0122983
1421895_at	Eif2s3x	26905	0
1421907_at	Med1	19014	0.0114737
1421908_a_at	Tcf12	21406	0.00499543
1421916_at	Pdgfra	18595	0.0121792
1421924_at	Slc2a3	20527	0
1421928_at	Epha4	13838	0.0011358
1421933_at	Cbx5	12419	0.0293548
1421947_at	Gng12	14701	0.0156094
1421953_at	Crkl	12929	0.0121446
1421954_at	Crkl	12929	0.014373
1421955_a_at	Nedd4	17999	0
1421957_a_at	Pcyt1a	13026	0.0425125
1421973_at	Gfra1	14585	0.03889
1421978_at	Gad2	14417	0
1421990_at	Syt1	20979	0
1422009_at	Atp1b2	11932	0.0392113
1422014_at	Foxp2	114142	0.0445266
1422015_a_at	Abcb8	74610	0.0458619
1422017_s_at	KIAA1191	97820	0.00241081
1422018_at	Hivep2	15273	0.0194399
1422031_a_at	Zfand6	65098	0.0193137
1422042_at	Gje1	118446	0.0177227
1422044_at	Ndst1	15531	0.0171442
1422048_at	Trpc5	22067	0.0319269
1422051_a_at	Gabbr1	54393	0.00784436
1422068_at	Pou3f1	18991	0.013583
1422073_a_at	Celsr2	53883	0.0390208
1422078_at	Akt3	23797	0.0211861
1422095_a_at	Tyki	22169	0.0309894
1422099_a_at	Oprl1	18389	0.00263467
1422130_at	Nptx1	18164	0.0246179
1422135_at	Zfp146	26465	0.0174494
1422136_at	Uhmk1	16589	0
1422145_at	Mgat3	17309	0.0101073
1422197_at	Kcna2	16490	0.0103175
1422206_at	B3galt1	26877	0.0452985
1422249_s_at	Zfx	22764	0.0219604
1422314_at	Clcn6	26372	0.0200829
1422399_a_at	Rab23	19335	0.0225061
1422522_at	Fxr2h	23879	0.0272254
1422537_a_at	Id2	15902	0.0115288
1422551_at	Zfp306	72739	0.0273301
1422553_at	Pten	19211	0.00794563
1422556_at	Gna13	14674	0.011756
1422572_at	Rhog	56212	0.0388732
1422581_at	Pias1	56469	0.0311821
1422596_at	C030019F02Rik	58237	0.0274819
1422597_at	Mmp15	17388	0.0365184
1422635_at	Ache	11423	0.0327488
1422644_at	Sh3bgr	50795	0.0248956
1422661_at	Lgals8	56048	0.0404557
1422702_at	Oazin	53814	0.0219041
1422705_at	Tmepai	65112	0.00432941
1422733_at	Fjx1	14221	0.032317
1422748_at	Zfhx1b	24136	0.0111771
1422754_at	Tmod1	21916	0.0152676
1422769_at	Syncrip	56403	0.000789298
1422791_at	Pafah1b2	18475	0
1422792_at	Pafah1b2	18475	0.0244581
1422793_at	Pafah1b2	18475	0
1422795_at	Cul3	26554	0.013959
1422799_at	Bat2	53761	0.0159
1422809_at	Rims2	116838	0.0186517
1422810_at	Zfp191	59057	0.0172846
1422834_at	Kcnd2	16508	0.0166379
1422842_at	Xrn2	24128	0.0236915
1422845_at	Canx	12330	0.0121446
1422847_a_at	Prkcd	18753	0.00563319
1422879_at	Sypl	19027	0.000124444
1422883_at	Usp8	84092	0.0172344
1422900_at	Mgea5	76055	0.0122983
1422901_at	Mgea5	76055	0.00884248
1422919_at	Hrasls	27281	0.0121792
1422943_a_at	Hspb1	15507	0.0296442
1422945_a_at	Kif5c	16574	0.00429314
1422954_at	Zfp60	22718	0.0121446
1422959_s_at	Zfp313	81018	0.0121792
1422964_at	Rad23a	19358	0.0287416
1422966_a_at	Tfrc	22042	0.000211382
1422967_a_at	Tfrc	22042	0.00667485
1422969_s_at	Ihpk1	27399	0.0116345
1423010_at	Sacs	50720	0.00152326
1423040_at	Bzw1	66882	7.84314e-05
1423041_a_at	Bzw1	66882	0.0118789
1423048_a_at	Tollip	54473	0.00189944
1423049_a_at	Tpm1	22003	0.047379
1423053_at	Arf4	11843	0.018418
1423082_at	Derl1	67819	0.0187991
1423089_at	Tmod3	50875	0.0165356
1423100_at	Fos	14281	0.0116273
1423117_at	Pum1	80912	0.0189592
1423125_at	Dcamkl1	13175	0.000124444
1423143_at	Gtpbp4	69237	0.0196773
1423152_at	Vapb	56491	0
1423158_at	Gnpnat1	54342	0.0197802
1423179_at	Kcnb1	16500	0.0171538
1423192_at	Pspc1	66645	0.0452422
1423194_at	Arhgap5	11855	0.000505576
1423198_a_at	Smek2	104570	0.0178716
1423222_at	Cap2	67252	0.0172963
1423228_at	B4galt6	56386	0.0307206
1423231_at	Nrgn	64011	0.00774269
1423237_at	Galnt1	14423	0.0138196
1423240_at	Src	20779	0.047379
1423289_a_at	1810029B16Rik	66282	0.013233
1423297_at	Add3	27360	0.0149028
1423306_at	2010002N04Rik	106878	0.0265947
1423307_s_at	Tgoln1	22134	0.0137568
1423308_at	Tgoln1	22134	0.00043609
1423322_at	Lin7c	22343	0.00862545
1423325_at	Pnn	18949	0
1423329_at	Gdap1	14545	0.0225737
1423331_a_at	Pvrl3	58998	0.0440193
1423361_at	Yme1l1	27377	0.0139333
1423365_at	Cacna1g	12291	0.0156101
1423368_at	Laptm4a	17775	0
1423382_a_at	Hnrpf	98758	0.0403716
1423392_at	Clic4	29876	0.0400984
1423402_at	Creb1	12912	0.0481248
1423433_at	Ssa2	20822	0.00442155
1423442_a_at	Fbxw2	30050	0.0131812
1423449_a_at	Actn4	60595	0.0144209
1423477_at	Zic1	22771	0.0296442
1423488_at	Mmd	67468	0.0178691
1423501_at	Max	17187	0.000643357
1423528_at	Bcas3	192197	0.0155458
1423552_at	Leprotl1	68192	0.0122212
1423557_at	Ifngr2	15980	0.0262731
1423559_at	Kcnc1	16502	0.0276645
1423561_at	Nell2	54003	0.013268
1423566_a_at	Hsp105	15505	0.0260322
1423594_a_at	Ednrb	13618	0.0113975
1423598_at	Atp8a1	11980	0.0103175
1423630_at	Cygb	114886	0.0244808
1423640_at	Synpr	72003	0.0135787
1423648_at	Txndc5	105245	0.0358648
1423652_at	Hbld2	69046	0.00813846
1423720_a_at	Sara1	20224	7.84314e-05
1423734_at	Rac1	19353	0.0151821
1423743_at	Arcn1	213827	0.000211382
1423802_at	Camkv	235604	0.0196773
1423816_at	Cxx1a	66158	0.0378495
1423842_a_at	Rnf41	67588	0.0143362
1423845_at	Csdc2	105859	0.0223121
1423853_at	C20orf103	76161	0
1423854_a_at	Rasl11b	68939	0.0440231
1423860_at	Ptgds	19215	0.028068
1423895_a_at	Cugbp2	14007	0
1423967_at	Palm	18483	0.00369608
1423971_at	Thoc3	73666	0.0228175
1423978_at	Sbk1	104175	0.044534
1423989_at	2210010N04Rik	70381	0.00638494
1423995_at	Kif1b	16561	0.00341709
1424034_at	Rora	19883	0.0255492
1424037_at	Itpka	228550	0.00343142
1424050_s_at	Fgfr1	14182	0.023119
1424064_at	Rab1b	76308	0.0429737
1424070_at	Napg	108123	0
1424078_s_at	Pex6	224824	0.0341736
1424101_at	Hnrpl	15388	0.0329421
1424159_at	1300010M03Rik	67998	0.0205618
1424164_at	Mrpl50	28028	0.00429314
1424207_at	Smarca5	93762	0.0109075
1424248_at	Arpp21	74100	0.000957377
1424338_at	Slc6a13	14412	0.0427572
1424342_at	Fyttd1	69823	0.00362654
1424349_a_at	Lpgat1	226856	0.0159522
1424376_at	Cdc42ep1	104445	0.038853
1424398_at	Dhx36	72162	0.00916638
1424402_at	Rufy3	52822	0.00207163
1424403_a_at	Rufy3	52822	0.0437797
1424412_at	Ogfrl1	70155	0.00168839
1424453_at	Pcyt1a	13026	0.0497701
1424468_s_at	Phldb1	102693	0.0165076
1424484_at	Mobk1b	232157	0.0125105
1424486_a_at	Txnrd1	50493	0.0274819
1424500_at	Utp6	216987	0.0281566
1424507_at	Rin1	225870	0.0413241
1424516_at	B230354K17Rik	320063	0.0361874
1424570_at	Ddx46	212880	0.0423992
1424598_at	Ddx6	13209	0.000252964
1424607_a_at	LOC432823	432823	0.0482103
1424638_at	Cdkn1a	12575	0
1424657_at	Taok1	216965	0.0273385
1424671_at	Plekhf1	72287	0.0241897
1424675_at	Slc39a6	106957	0.0374862
1424684_at	Rab5c	19345	0.0338963
1424718_at	Mapt	17762	2.17391e-05
1424724_a_at	D16Ertd472e	67102	0.0488567
1424730_a_at	Slc15a2	57738	0.0414432
1424738_at	4932432K03Rik	74385	0.0385149
1424757_at	Lppr2	235044	0.0423839
1424768_at	Cald1	109624	0.0149466
1424779_at	D10Ucla1	28193	0.000492537
1424823_s_at	Slain1	105439	0.0359072
1424848_at	Kcnma1	16531	0.0127966
1424852_at	Mef2c	17260	0.0122983
1424863_a_at	Hipk2	15258	0.0425125
1424875_at	Spg20	229285	0.0137613
1424886_at	Ptprd	19266	0.0267597
1424913_at	2310044G17Rik	217732	0.0126254
1424947_at	Dnclic1	235661	0.0240591
1424952_at	Ociad1	68095	0.0185796
1424954_a_at	Pip5k1c	18717	0.025427
1424982_a_at	2700078E11Rik	78832	0.0356633
1424985_a_at	Sox10	20665	0.036078
1425014_at	Nr2c2	22026	0.0404124
1425019_at	Ubxd4	217379	7.84314e-05
1425031_at	Fcmd	246179	0.0169034
1425042_s_at	Pelp1	75273	0.0286334
1425054_a_at	2510006D16Rik	76799	0.0169437
1425061_at	Wasf3	245880	0.0204435
1425076_at	Dnajc18	76594	0.0321677
1425090_s_at	Kcnc4	99738	0.0224862
1425097_a_at	Zfp106	20402	0.00103145
1425162_at	Rorb	225998	0
1425175_at	C1ql3	227580	0.0111771
1425176_at	C1ql3	227580	0.00267374
1425187_at	Sel1h	20338	0.0165231
1425202_a_at	Ank3	11735	0
1425206_a_at	0610009M14Rik	66838	0.001
1425213_at	Fam81a	76886	0.0159522
1425227_a_at	Atp6v0a1	11975	0
1425229_a_at	Tcf7l2	21416	0.00429314
1425263_a_at	Mbp	17196	0.000542857
1425281_a_at	Tsc22d3	14605	0.00708
1425326_at	Acly	104112	0.0278497
1425330_a_at	Ppm1b	19043	0.00724111
1425331_at	Zfp106	20402	0.00989127
1425337_at	Slc12a5	57138	0.00566449
1425338_at	Plcb4	18798	0.00134911
1425339_at	Plcb4	18798	0
1425344_at	Narf	67608	0.0284729
1425349_a_at	Myef2	17876	0.000542857
1425366_a_at	Hus1	15574	0.0458704
1425382_a_at	Aqp4	11829	0.0128993
1425405_a_at	Adar	56417	0.00796899
1425415_a_at	Slc1a1	20510	0.0155825
1425457_a_at	Grb10	14783	0.000113744
1425461_at	Fbxw11	103583	0.00024
1425465_a_at	Senp2	75826	0.0141918
1425467_a_at	Plp1	18823	0.0434214
1425487_at	D11Ertd730e	193116	0.0230648
1425490_a_at	Wdr13	73447	0.0364813
1425491_at	Bmpr1a	12166	0.0219439
1425514_at	Pik3r1	18708	0.0293914
1425515_at	Pik3r1	18708	0.013959
1425516_at	Ogt	108155	0.0427221
1425517_s_at	Ogt	108155	0.0102553
1425522_at	2610015J01Rik	70221	0.0180318
1425524_at	2600011C06Rik	67039	0.0171538
1425550_a_at	Prkar1a	19084	0.0113361
1425553_s_at	Hip1r	29816	0.0389222
1425561_at	Trnt1	70047	0.0341847
1425563_s_at	Pcdh10	18526	0.0197248
1425576_at	Ahcyl1	229709	0
1425581_s_at	Galnt7	108150	0.0311821
1425592_at	Tnpo2	212999	0.0118786
1425597_a_at	Qk	19317	0.00295065
1425605_a_at	Lmbr1	56873	0.0167624
1425617_at	Dhx9	13211	0.0215543
1425621_at	Trim35	66854	0.00860917
1425622_at	Edil3	13612	0
1425624_at	Epm2aip1	77781	0
1425631_at	Ppp1r3c	53412	7.84314e-05
1425650_at	Tle4	21888	0.0276448
1425659_at	Tom1l2	216810	0.0167802
1425660_at	Btbd3	228662	0.000124444
1425678_a_at	Snrk	20623	0.0122035
1425693_at	Braf		0.0283242
1425702_a_at	Enpp5	83965	0.0117272
1425713_a_at	Rnf146	68031	7.84314e-05
1425726_x_at	Ppp2r5c	26931	0.0194088
1425732_a_at	Mxi1	17859	0.00215385
1425733_a_at	Eps8	13860	0.0329984
1425790_a_at	Grik2	14806	0.0159522
1425795_a_at	Map3k7	26409	0.0174717
1425796_a_at	Fgfr3	14184	0.0230648
1425805_a_at	Usp12	22217	0.0174717
1425833_a_at	Hpca	15444	0.0124084
1425834_a_at	Gpam	14732	0.00149412
1425844_a_at	Rngtt	24018	0.0120149
1425845_a_at	Shoc2	56392	0.0249027
1425846_a_at	Caln1	140904	0.0112489
1425855_a_at	Crk	12928	0.0155825
1425861_x_at	Cacna2d1	12293	0.00168839
1425862_a_at	Pik3c2a	18704	0.0404124
1425870_a_at	Kcnip2	80906	0.00625424
1425885_a_at	Kcnab2	16498	0.00383374
1425899_a_at	Itsn1	16443	0.048344
1425932_a_at	Cugbp1	13046	0.0282987
1425963_at	Cabp7	192650	0.0121446
1425964_x_at	Hspb1	15507	0.00962814
1425977_a_at	Slk	20874	0.0155159
1425987_a_at	Kcnma1	16531	0.0142545
1426023_a_at	Rabep1	54189	0.0478375
1426028_a_at	Cit	12704	0.0265947
1426037_a_at	Rgs16	19734	0.0113975
1426053_a_at	Xpr1	19775	0.000874172
1426060_at	Acvrinp1	11481	0.000139738
1426061_x_at	BC007159		0.0016763
1426066_a_at	Dtna	13527	0.0139981
1426081_a_at	Dio2	13371	0.022406
1426086_a_at	Fmr1	14265	0.0138142
1426110_a_at	Edg2	14745	0.0125083
1426114_at	E030013G06Rik	233813	0
1426117_a_at	Slc19a2	116914	0.0151727
1426146_a_at	Chpt1	212862	0.0225737
1426184_a_at	Pdcd6ip	18571	0.0136532
1426191_a_at	Bcl2l1	12048	0.0174768
1426226_at	Dyrk1a	13548	0
1426233_at	Map2k4	26398	0.0378495
1426238_at	Bmp1	12153	0.0265446
1426242_at	Polr2a	20020	0.00902261
1426300_at	Alcam	11658	0.0109042
1426314_at	Ednrb	13618	0.021633
1426327_s_at	Zfp91	109910	0.0200829
1426328_a_at	Scn3b	235281	0.0119351
1426338_a_at	Ntng1	80883	0.00306977
1426343_at	Stt3b	68292	0.0149466
1426346_at	Prepl	213760	0.00837665
1426359_at	Zc3h11a	70579	0.0115294
1426361_at	Zc3h11a	70579	0.0492676
1426366_at	Eif2c2	239528	7.84314e-05
1426370_at	Mlstd2	67420	0
1426371_at	Mlstd2	67420	0.0122035
1426379_at	Eif4b	75705	0.00103145
1426398_at	Ube2w	66799	0.0177525
1426412_at	Neurod1	18012	0.0432863
1426413_at	Neurod1	18012	0.007
1426458_at	Slmap	83997	0.0201026
1426465_at	Dlgap4	228836	0.0118479
1426495_at	2410042D21Rik	72425	0.0218862
1426503_a_at	Rnf121	75212	0.0298806
1426508_at	Gfap	14580	0.0146434
1426509_s_at	Gfap	14580	0.0107515
1426519_at	P4ha1	18451	0.00304663
1426532_at	Zmynd11	66505	0.0196838
1426540_at	2310067E08Rik	71946	0.0138972
1426542_at	2310067E08Rik	71946	0.0117481
1426543_x_at	Endod1	71946	0.00942662
1426544_a_at	Ttc14	67120	0.00593133
1426545_at	Tnrc6b	213988	0.00294517
1426562_a_at	Olfm1	56177	0.0496216
1426574_a_at	Add3	27360	0.00267374
1426575_at	Sgms1	208449	0.00335354
1426582_at	Atf2	11909	0.0141579
1426600_at	Slc2a1	20525	0.0464464
1426605_at	Brcc3	210766	0.0341847
1426612_at	Tipin	99929	0.0258161
1426641_at	Trib2	217410	0.0201026
1426679_at	Znf706	68036	0.0389513
1426699_at	AU040320	100317	0.0190081
1426737_at	Gspt1	14852	0.00119512
1426785_s_at	Mgll	23945	0.0390436
1426791_at	Rusc2	100213	0.0126559
1426792_s_at	Rusc2	100213	0.0204658
1426837_at	Metap1	75624	0.0171442
1426842_at	Ythdf3	229096	0.0139864
1426849_at	Sec24b	99683	0.0374862
1426851_a_at	Nov	18133	0.0116131
1426852_x_at	Nov	18133	0.00870968
1426865_a_at	Ncam1	17967	0.047972
1426873_s_at	Jup	16480	0.0437797
1426888_at	Ehmt2	110147	0.011322
1426930_at	Brunol4	108013	0.000211382
1426951_at	Crim1	50766	0.00527111
1426975_at	Os9	216440	0.0336095
1426993_at	Xpr1	19775	0.00133333
1427017_at	Satb2	212712	0.0427221
1427039_at	Epn1	13854	0.0121446
1427074_at	Pcmtd2	245867	0.0116273
1427077_a_at	Ap2b1	71770	0.0116273
1427097_at	Wwp1	107568	0.0306208
1427099_at	Maz	17188	0.0388802
1427104_at	Zfp612	234725	0
1427122_at	Copg2as2	54158	0.0144686
1427126_at	Hspa1b	193740	0
1427127_x_at	Hspa1b	193740	0
1427128_at	Ptpn23	104831	0.0140269
1427135_at	Sfrs12	218543	0.0215361
1427136_s_at	Sfrs12	218543	0.0141087
1427148_at	Pja2	224938	0.0116273
1427171_at	Rlf	109263	0.0230548
1427188_at	Arih1	23806	0.00708
1427189_at	Arih1	23806	0.00118654
1427225_at	Epn2	13855	0.0133126
1427227_at	Gabrg1	14405	0.0204435
1427245_at	Arfgap1	228998	0.0312205
1427246_at	Baiap1	210933	0.0167802
1427253_s_at	Suz12	52615	0.0138196
1427254_at	Zfp445	235682	0.0133994
1427255_s_at	Zfp445	235682	0.0337486
1427266_at	Pb1	55982	0.0164646
1427281_at	Scn2a1	110876	0.0151821
1427283_at	Mll1	214162	0.0385149
1427285_s_at	Malat1	72289	0
1427319_at	A230046K03Rik	319277	0.0125583
1427328_a_at	Clasp2	76499	0.000326848
1427331_at	Adora1	11539	0.0166722
1427343_at	Rasd2	75141	0.0114341
1427344_s_at	Rasd2	75141	0.0118797
1427345_a_at	Sult1a1	20887	0.0159
1427351_s_at	Ighg	380794	0.0239356
1427359_at	A630082K20Rik	338523	0.00547046
1427376_a_at	Map4k5	399510	0.0205148
1427387_a_at	Itgb4	192897	0.0271197
1427392_at	Dscaml1	114873	0.0146838
1427396_a_at	Csde1	229663	0.0328507
1427408_a_at	Thrap3	230753	0.0175705
1427430_at	AI848100	226551	0.0134512
1427437_at	Tmprss3	140765	0.0125583
1427456_at	Wdfy3	72145	0.00615778
1427463_at	Casd1	213819	0.00430189
1427468_at	Ppp3cb	19056	0.0305787
1427470_s_at	Napb	17957	0.000124444
1427471_at	Fbxl3	50789	0
1427482_a_at	Car8	12319	0.0314658
1427490_at	Abcb7	11306	0
1427510_at	Gnai1	14677	0.0116273
1427528_a_at	Epha7	13841	0.0178716
1427559_a_at	Atf2	11909	0
1427573_at	Chic1	12212	0.00043609
1427580_a_at	Rian	75745	0.000185654
1427592_at	Pcdh7	381720	0.00608137
1427602_at	Qk	19317	0.0117272
1427646_a_at	Arhgef2	16800	0.0235662
1427663_a_at	Clk4	12750	0.0267104
1427673_a_at	Sema3e	20349	0.00867748
1427688_a_at	Ptprs	19280	0.0122983
1427718_a_at	Mdm2	17246	0.0120149
1427742_a_at	Klf6	23849	0.0191357
1427747_a_at	Lcn2	16819	0
1427763_a_at	Camk2d	108058	0.00241081
1427770_a_at	Slc2a3	20527	0.00547046
1427820_at	BC021831		0.0321983
1427831_s_at	Zfp260	26466	0.00685366
1427838_at	Bphl	68021	0.0331615
1427876_at	Ierepo4	69082	0.0321523
1427932_s_at	BI076714		0.00771875
1427937_at	LOC203547	67048	0.0230648
1427950_at	Zfp294	78913	0.0130633
1427975_at	Rasl10a	75668	0.0122212
1427980_at	4933407C03Rik	74440	0.0267104
1428055_at	Rian	75745	0.0138164
1428092_at	Cdc5l	71702	0.0310308
1428128_at	4921506J03Rik	382423	0.0495674
1428129_at	Lman1	70361	0.02815
1428130_at	Lman1	70361	0.0337607
1428143_a_at	Pnpla2	66853	0.0356184
1428157_at	Gng2	14702	0.0116273
1428173_at	Eml2	72205	0
1428177_at	Trappc6b	78232	0.0407349
1428184_at	C8orf46	76982	0.0230648
1428195_at	4631427C17Rik	74340	0
1428199_at	4930578F03Rik	75894	0.0158925
1428204_at	Gabrb2	14401	0.0254884
1428205_x_at	Gabrb2	14401	0.04144
1428223_at	Mfsd2	76574	0.0231875
1428225_s_at	Hnrpdl	50926	0.0332841
1428233_at	Cpsf6	432508	0.0172846
1428234_at	4733401N12Rik	66698	0.0103307
1428240_at	Nrxn1	18189	0.0451331
1428275_at	1110065L07Rik	68904	0.0160341
1428289_at	Klf9	16601	0.0268499
1428306_at	Ddit4	74747	0.0124084
1428340_s_at	Atp13a2	74772	0.0199453
1428349_s_at	Ebf3	13593	0.0258448
1428352_at	Arrdc2	70807	0.0337761
1428398_at	B3galt5	93961	0.00845438
1428405_at	Hcfc1r1	353502	0.0342501
1428418_s_at	3110050N22Rik	67306	0.0178716
1428429_at	Rgmb	68799	0.0306178
1428469_a_at	Dzip1	66573	0.0330131
1428587_at	Tmem41b	233724	0.0150747
1428602_at	Kcnj9	16524	0.0122983
1428647_at	Pbx1	18514	0.0165418
1428649_at	Cand1	71902	0.00491954
1428664_at	Vip	22353	0.0103175
1428707_at	Ptms	69202	0.001683
1428708_x_at	Ptms	69202	0.013583
1428717_at	Scrn1	69938	0.0341847
1428729_at	Krit1	79264	0.0139864
1428771_at	2410127E18Rik	76788	0.0178691
1428794_at	Cytsb	432572	0.0477116
1428838_a_at	Dck	13178	0.00861426
1428844_a_at	Bclaf1	72567	0.0325244
1428846_at	Ttc14	67120	0.0401365
1428850_x_at	2410026K10Rik	66478	0.0286655
1428877_at	Srp72	107695	0.0103307
1428882_at	Wipi2	74781	0.0288971
1428888_at	Tmem33	67878	0
1428908_at	2600011C06Rik	67039	0.0224862
1428936_at	Atp2b1	67972	0.0307206
1428946_at	5730469D23Rik	231380	0.0164392
1428954_at	Slc9a3r2	65962	0.0112557
1428955_x_at	Slc9a3r2	65962	0.0319269
1428966_at	Fam103a1	67148	0.0276645
1428968_at	3110002L15Rik	74360	0.0281566
1428971_at	Ccny	67974	0.0196773
1428986_at	Slc17a7	72961	0.000265625
1429003_at	Skiip	66354	0.0354838
1429040_at	Cdh11	12552	0
1429105_at	Dlgap1	224997	0.0215255
1429107_at	Zfp650	68795	0.0125389
1429109_at	Msl2	77853	0.00236957
1429112_at	Tln2	70549	0.0373923
1429139_at	Otud7b	229603	0.0178691
1429148_at	1110019L22Rik	68530	0.0179696
1429158_at	Fbxo28	67948	0.0112489
1429187_at	Tmed7	66676	0
1429204_at	Camk2n2	73047	0.0281566
1429215_at	2310058N22Rik	71921	0.0376385
1429239_a_at	Stard4	170459	0.000395437
1429290_at	Cbx6	494448	0.0255471
1429315_at	Syt11	229521	0.00845438
1429316_at	Rasgef1a	70727	0.0117272
1429321_at	Rnf149	67702	0.0300568
1429327_at	Sdccag1	66244	0.0390603
1429330_at	Gabra4	14397	0.00991133
1429331_at	4632427E13Rik	68186	0.0115288
1429332_at	4632427E13Rik	68186	0.036601
1429361_at	A230109K23Rik	77764	0
1429385_at	Wdr68	71833	0.0125752
1429401_at	4933409N07Rik	71069	0.00694523
1429416_at	2900074C18Rik	73032	0.0106667
1429427_s_at	Tcf7l2	21416	0.0118789
1429428_at	Tcf7l2	21416	0.000675862
1429440_at	1810041L15Rik	72301	0
1429456_a_at	Polr3e	26939	0.0135879
1429502_at	Hspa13	110920	0.0230648
1429505_at	2310076G13Rik	71938	0.0425125
1429517_at	Zfyve20	78287	0.0180318
1429533_at	Immt	76614	0.0122212
1429537_at	Srrp130	66625	0.013583
1429538_a_at	Sfrs18	66625	0.0488567
1429559_at	Gnaq	14682	0.0198009
1429560_at	Zfp422-rs1	77652	0.0276448
1429590_at	Tacc1	320165	0.00955932
1429591_at	Tacc1	320165	0.00389346
1429607_at	Trak2	70827	0.0123648
1429617_at	Cyld	74256	0.0169625
1429651_at	Phactr3	74189	0.0165438
1429655_at	Nudcd1	67429	0.0236915
1429719_at	Foxp4	74123	0.0149593
1429738_at	Myt1l	17933	0.0268499
1429776_a_at	Dnajb6	23950	0.00830593
1429830_a_at	Cd59a	12509	0.0198356
1429859_a_at	Arl2bp	107566	0.026031
1429882_at	Cdh11	12552	0.0109286
1430053_a_at	Ptd002	67059	0.0189719
1430073_at	2900016B01Rik	67262	0.0268779
1430111_a_at	Bcat1	12035	0.0052287
1430128_a_at	Reep6	70335	0.0445266
1430144_at	5830411G16Rik	78937	0.011028
1430151_at	Nisch	64652	0.0156174
1430177_at	Ube2b	22210	0.0159522
1430205_a_at	Cdc37l1	67072	0
1430289_a_at	Wdr77	70465	0.0442841
1430395_at	4933409K03Rik	73844	0.0121792
1430449_at	Kidins220	77480	0.000712329
1430519_a_at	Cnot7	18983	0.011164
1430533_a_at	Catnb	109748	0.0129641
1430547_s_at	Cryzl1	66609	0.00572668
1430561_at	5730496F10Rik	70604	0.0332696
1430577_at	Cep27	66296	0.0486685
1430615_at	4921517B04Rik	70892	0
1430634_a_at	Pfkp	56421	0.000124444
1430640_a_at	Prkar2b	19088	0.0129025
1430649_at	Baalc	118452	0.0281566
1430671_a_at	0610010K06Rik	71678	0.0104668
1430675_at	2900055J20Rik	73001	0.0165105
1430692_a_at	Sel1h	20338	0.0011358
1430699_at	6530406P05Rik	76206	0.0246324
1430752_at	C330006D17Rik	77616	0.0388238
1430769_s_at	2900009I07Rik	68034	0.0320376
1430777_a_at	Golph3	66629	0.0226328
1430869_a_at	Habp4	56541	0.0196581
1430980_a_at	Eif4a1	13681	0
1430981_s_at	Gpbp1	73274	0
1430984_at	Oazin	53814	0.000265625
1430989_a_at	1700020I14Rik	66602	0.00980431
1430990_s_at	Mrpl44	69163	0.0305056
1430991_at	1810014B01Rik	66263	0.0271255
1430996_at	Etnk1	75320	0
1430999_a_at	Scoc	56367	0.0123535
1431018_at	1810013L24Rik	69053	0.0175887
1431020_a_at	Fgfr1op2	67529	0.0104174
1431026_at	4930487N19Rik	70646	0.0183597
1431030_a_at	Rnf14	56736	0
1431031_at	Arid4b	94246	0.00119637
1431042_at	1700019B16Rik	76406	0.00619574
1431045_at	Fam49a	76820	0.0138978
1431052_at	Arhgap12	75415	0.0110029
1431061_s_at	Peli1	67245	0.0152229
1431062_a_at	Exoc4	20336	0.0420118
1431064_at	Dpp8	74388	0.00390361
1431068_at	Rmnd5a	68477	0.001
1431074_a_at	Pitpnc1	71795	0.000185654
1431096_at	2810013E07Rik	72656	0.0131812
1431105_a_at	Tmem33	67878	0.0116273
1431129_at	Usp31	76179	0.0146838
1431164_at	Rragd	52187	0.0372958
1431167_at	Dgkg	110197	0.0109318
1431169_at	5033403E17Rik		0.0169346
1431182_at	Hspa8	15481	0.00856827
1431183_at	1700066M21Rik	73467	0.00902261
1431191_a_at	Syt1	20979	0
1431196_at	Atp2c1	235574	0
1431197_at	Arl6ip2	56298	0
1431206_at	5730601F06Rik	77519	0.0140269
1431213_a_at	LOC433762	433762	0.00387348
1431214_at	LOC433762	433762	0.0247204
1431216_s_at	Dnajc6	72685	0.000226721
1431218_at	Zdhhc20	75965	0.0440193
1431229_at	Cry1	12952	0.00362654
1431252_a_at	Zfp655	72611	0.0113975
1431274_a_at	Hspa9a	15526	0.00710139
1431304_a_at	Tmem134a	57439	0.00588387
1431326_a_at	Tmod2	50876	0.010691
1431334_a_at	4933433P14Rik	66787	0.0144686
1431385_a_at	Mbtps1	56453	0.0110792
1431403_a_at	2900002G04Rik	78283	0.0304534
1431415_a_at	Tbpl1	237336	0.00317766
1431422_a_at	Dusp14	56405	0.0123449
1431430_s_at	Trim59	66949	0.000211382
1431431_a_at	Nfs1	18041	0.0180318
1431465_s_at	Fyttd1	69823	0
1431530_a_at	Tspan5	56224	0.0128443
1431597_a_at	Nrip3	78593	0
1431606_a_at	Angel2	52477	0.0111487
1431611_a_at	Igsf4a	54725	0.0278497
1431645_a_at	Gdi3	14569	0.0101948
1431655_a_at	Agk	69923	0.0125105
1431680_a_at	Ptprk	19272	0.0139864
1431684_at	4933402J24Rik	74438	0.0113041
1431686_a_at	Gmfb	63985	0
1431691_a_at	Rab31	106572	0.000603509
1431708_a_at	C87436	232196	0.013268
1431724_a_at	P2ry12	70839	0.0325011
1431734_a_at	Dnajb4	67035	0.0122035
1431746_a_at	Ube1c	22200	0.00344279
1431749_a_at	Rasgrp1	19419	0.00567826
1431932_s_at	Trim44	80985	0.0108278
1432027_a_at	Tbc1d14	100855	0.0118797
1432108_at	Pcgf6	71041	0.026652
1432130_a_at	Ttc14	67120	0.012172
1432143_a_at	Hbp1	73389	0
1432211_a_at	Fbxo9	71538	0.0388802
1432245_s_at	Ttc9c	70387	0.039599
1432272_a_at	Ercc4	50505	0.0272359
1432304_a_at	9030624J02Rik	71517	0.0181722
1432329_a_at	Matk	17179	0.0323386
1432344_a_at	Aplp2	11804	0
1432360_a_at	Tmtc4	70551	0.0266797
1432367_a_at	Ufd1l	22230	0.0276645
1432385_a_at	Agtpbp1	67269	0.000124444
1432411_a_at	Fbxw2	30050	0.0389156
1432417_a_at	Tspan2	70747	0
1432430_a_at	1700081L11Rik	76719	0.021374
1432432_a_at	Rab3c	67295	0.000523636
1432436_a_at	Ak3	56248	0.00247312
1432543_a_at	Klf13	50794	0.0208341
1432558_a_at	Mal	17153	0.019754
1432589_at	Plcg1	18803	0.0118797
1432646_a_at	2900097C17Rik	347740	0
1432839_at	Ptprd	19266	0.0313898
1432882_at	0710005M24Rik	76897	0.029367
1433300_at	Il1rapl1	331461	0.0235662
1433413_at	Nrxn1	18189	0.0404124
1433462_a_at	Pi4k2a	84095	0.0273385
1433479_at	5730410I19Rik	66622	0.0178691
1433480_at	C9orf119	72931	0.00867748
1433485_x_at	Gpr56	14766	0.012635
1433487_at	Clcn3	12725	0.0128443
1433491_at	Epb4.1l2	13822	0.0284956
1433492_at	Epb4.1l2	13822	0.0111771
1433494_at	Dos	20869	0.0352239
1433510_x_at	Rpl36	54217	0.0353486
1433515_s_at	Etnk1	75320	7.84314e-05
1433598_at	9430010O03Rik	234023	0.0041432
1433632_at	Irf2bp2	270110	0.0494532
1433634_at	Irf2bp2	270110	0.0289238
1433707_at	Gabra4	14397	0.0132848
1433715_at	Cpne7	102278	0.0365184
1433724_at	D15Ertd621e	210998	0.0222772
1433757_a_at	Nisch	64652	0.0404124
1433764_at	Clec2l	665180	0.0163922
1433800_a_at	Pomc1	18976	0.0337749
1433802_at	Tmem151	381199	0.00663934
1433804_at	Jak1	16451	9.70874e-05
1433848_at	Cdc27	217232	0.0432779
1433849_at	Cdc27	217232	0.0440596
1433885_at	Iqgap2	544963	0.0440193
1433926_at	Dync1li2	234663	0.0327167
1433938_at	Trp53bp2	209456	0.0270632
1434032_at	Centg3	213990	0.0293548
1434040_at	Appbp2	66884	0.0146556
1434054_at	Mafg	17134	0.0320022
1434077_at	Wdr37	207615	0.016
1434106_at	Epm2aip1	77781	0.0273385
1434115_at	Cdh13	12554	0.0441747
1434149_at	Tcf4	21413	0.0353486
1434156_at	Rab11fip4	268451	0.030843
1434172_at	Cnr1	12801	0.0296442
1434199_at	Tcte1	21645	0.044305
1434228_at	Ppm2c	381511	0.0425125
1434246_at	L3mbtl3	237339	0.0292789
1434270_at	Nptxr	73340	0.0258549
1434295_at	Rasgrp1	19419	0.0226747
1434303_at	9430025M21Rik	77300	0.0047037
1434309_at	Fntb	110606	0.0398834
1434357_a_at	Kpnb1	16211	0.0427682
1434374_at	B930006L02Rik	319604	0.0330518
1434378_a_at	Mxd4	17122	0.0181931
1434379_at	Mxd4	17122	0.0171538
1434419_s_at	Tardbp	230908	0.0128993
1434467_at	Atcay	16467	0.0139038
1434469_at	Otud4	73945	0.0186297
1434480_at	4930402E16Rik	319518	0.0437797
1434498_at	Gm1673	381633	0.0205011
1434554_at	Trim37	68729	0.0164844
1434628_a_at	Rhpn2	52428	0.0403318
1434635_at	Rph3a	19894	0.0137384
1434644_at	Tbl1x	21372	0.0313868
1434653_at	Ptk2b	19229	0.00906574
1434664_at	2410129H14Rik	76789	0.0185986
1434679_at	Cspg3	13004	0.0427598
1434751_at	Ids	15931	0.00878863
1434755_at	Coro2b	235431	0.0203629
1434773_a_at	Slc2a1	20525	0.0229564
1434780_at	Kiaa0774	77521	0.0478787
1434794_at	Rhof	23912	0.0230648
1434887_at	Freq	14299	0.0450038
1434900_at	Mkl1	223701	0.028812
1434908_at	AI480556	233208	0.000532374
1434932_at	Adarb1	110532	0.0240899
1434948_at	A830046J09Rik		0.0338963
1434950_a_at	Armc8	74125	0.0171442
1434979_at	4933403F05Rik	108654	0.0430346
1435009_at	Slc9a6	236794	0.00836226
1435026_at	Spock2	94214	0.023119
1435067_at	B230208H17Rik	227624	0.0155458
1435075_at	Tmem106b	71900	0.00638494
1435083_at	Ctxn	330695	0.010691
1435105_at	Rnf208	68846	0
1435112_a_at	Atp5h	71679	0.0451331
1435119_at	4933424N09Rik		0.00966555
1435124_at	LOC328644	328644	0.0224862
1435128_at	Baiap2	108100	0.0227515
1435129_at	Ptp4a2	19244	0.0153977
1435134_at	Aadacl1	320024	0.00409569
1435135_at	Aadacl1	268480	0.0180862
1435145_at	Igsf4d	239857	0.0128993
1435152_at	Leng8	232798	0.0254003
1435163_at	9030612M13Rik	208292	0.025247
1435169_at	A930001N09Rik	77128	0.0159522
1435183_at	Tbkbp1	73174	0.0139591
1435189_at	Frmpd1	666060	0.0365597
1435204_at	Hrmt1l4	381813	0.0243739
1435222_at	Foxp1	108655	0.0267104
1435227_at	Bcl11b	58208	0.0114759
1435234_at	Ncoa2	17978	0.022814
1435242_at	Aprin	100710	0.00629895
1435268_at	Gnaz	14687	0.0172344
1435314_at	Tph2	216343	0
1435324_x_at	Hmgb1	15289	0.0412404
1435327_at	Lpgat1	226856	0.0211861
1435363_at	Plekhg1	213783	0.0122983
1435411_at	Neurod2	18013	0.0187096
1435433_at	Centg2	347722	0.0278497
1435505_at	Dmwd	13401	0.0139981
1435518_at	Rap1b	215449	0.00956902
1435520_at	Msi2h	76626	0.013959
1435525_at	Kctd17	72844	0.0240103
1435527_at	Nfic	18029	0.011072
1435552_at	Otud7b	229603	0.0139864
1435558_at	Bai2	230775	0.012635
1435566_s_at	Araf	11836	0.00861426
1435580_at	Kiaa2002	244895	0.0404734
1435583_at	AU067633	108069	0.0114759
1435607_at	Grm2	108068	0.0478375
1435615_at	Zfp365	216049	0.0156094
1435623_at	Tmem118	269695	0.0165438
1435629_at	Hapln2	73940	0.0331401
1435634_at	Pcmtd1	319263	0.0416785
1435635_at	Pcmtd1	319263	0
1435652_a_at	Gnai2	14678	0.0230648
1435687_at	Sv2b	64176	0.0171442
1435699_at	Ppm1l	242083	0.0111487
1435708_at	E330013P08Rik	320870	0.0270632
1435737_a_at	Nde1	67203	0.0336217
1435748_at	Gda	14544	0.000211382
1435749_at	Gda	14544	0
1435766_at	Pphln1	223828	0.0178716
1435770_at	Txndc13	52837	0
1435868_at	Ankrd13c	433667	0.0450253
1435889_at	Mark2	13728	0.0121446
1435918_at	BC055107	268709	0.0250643
1435931_at	E130308A19Rik	230259	0.0120888
1435950_at	Hr	15460	0.0111771
1435974_at	Arhgef9	236915	4.30108e-05
1436010_at	BC036313	268747	0.0217049
1436023_at	Bclaf1	72567	0.00762279
1436047_at	Gm672	269037	0.0358648
1436066_at	Kalrn	545156	0
1436077_a_at	Fcho1	74015	0.019538
1436078_at	Fcho1	74015	0.0174717
1436084_at	Scrt1	170729	0.00870377
1436094_at	Vgf		0.0187991
1436169_at	Paqr9	75552	0.0379197
1436221_at	D1Ertd471e	27877	0.00139233
1436229_at	BC049806	213056	0.0121446
1436261_at	A130052D22	330177	0.0131812
1436268_at	Ddn	13199	0
1436275_at	Kcnip2	80906	0.011756
1436294_at	Ankrd29	225187	0.0391304
1436316_at	9430029L20Rik	109249	0.026616
1436320_at	3110018A08Rik		0.0166672
1436326_at	Rora	19883	0.0116273
1436329_at	Egr3	13655	0
1436350_at	D430039N05Rik	241520	0.0483494
1436363_a_at	Nfix	18032	0.0316289
1436364_x_at	Nfix	18032	0.010691
1436372_a_at	KIAA0251	18203	0.0378495
1436377_at	Gpr137	107173	0.00857459
1436381_at	Dlgap3	242667	0.00219178
1436383_at	Cplx2	12890	0.0159522
1436387_at	Homer1	26556	0.001
1436393_a_at	Trim37	68729	0.0292005
1436470_at	Rims2	116838	0.0478375
1436502_at	Mtus1	102103	0.0234196
1436508_at	2410014A08Rik	109154	0.0198009
1436519_a_at	C2orf43	68832	0
1436529_at	Gpr123	52389	0.0156094
1436535_at	Ssa2	20822	0.0111771
1436547_at	Dgke	56077	0.0412892
1436552_at	6430702L21Rik	225442	0.000124444
1436566_at	Wdr45l	66840	0.0274819
1436577_at	Arhgef9	236915	7.84314e-05
1436578_at	Ermin	77767	0.0328507
1436607_a_at	Kidins220	77480	0.0224862
1436613_at	Coro6	216961	0.0211643
1436618_at	Sfxn5	94282	0.0321523
1436621_at	Snip	18431	0.0378495
1436646_at	A230052E19Rik	241424	0.00991133
1436702_at	BC034068	269642	0.0411109
1436706_at	Tmem32	236792	0.0178691
1436746_at	Prkwnk1	232341	7.84314e-05
1436763_a_at	Bteb1	26363	0.0100912
1436766_at	Luc7l2	192196	0.0217339
1436767_at	Luc7l2	192196	0.022406
1436780_at	Ogt	108155	0.00862545
1436783_x_at	Ywhab	54401	0.0172846
1436800_at	Fstl5	213262	0.0137635
1436858_at	Mbnl2	105559	0.013959
1436875_at	Dnm3	103967	0.0122983
1436878_at	Baalc	118452	0
1436891_at	Usp15	14479	0.0262731
1436907_at	Nav1	215690	0.0491003
1436910_at	Rasal2	320357	0.032514
1436919_at	Tp53i11	277414	0.0434219
1436923_at	Rab2b	76338	0.0205618
1436925_at	Foxn3	71375	0.019379
1436967_at	3010027A04Rik		0.0144686
1436968_x_at	Klhl24	75785	0.0189555
1436981_a_at	Ywhaz	22631	0.000211382
1436983_at	Crebbp	12914	0.0121535
1436985_at	Zfp644	52397	0.0338768
1436991_x_at	Gsn	227753	0.0356184
1436998_at	Ankrd43	237761	0.0302492
1437001_at	Gsk3b	56637	0.0294181
1437002_at	C030011O14Rik	215708	0.000514706
1437066_at	Zbtb20	56490	0.0381203
1437078_at	Vps52	224705	0.0300737
1437079_at	Slc18a2	214084	0.0262731
1437082_at	Akap9	100986	0.0165691
1437107_at	Rab6b	270192	0.0114111
1437110_at	2810474O19Rik	67246	0.0262731
1437118_at	Usp7	252870	0.0180514
1437125_at	Camk2a	12322	0.0135451
1437137_at	6430550H21Rik	245386	0
1437139_at	Glra1	14654	0.0104174
1437167_at	Tmod2	50876	0.0331615
1437213_at	Nudt21	68219	0
1437252_at	Gats	80909	0.0121446
1437257_at	Wdr47	99512	0
1437262_x_at	Bcas2	68183	0.0128443
1437288_at	Impad1	242291	0.0427572
1437298_at	Wire	68524	0.0175667
1437311_at	Snhg11	319317	4.30108e-05
1437354_at	Ube3a	22215	0.0141371
1437358_at	Wdfy1	69368	0.0196773
1437372_at	Cpsf6	432508	0
1437390_x_at	Stx1a	20907	0.00912909
1437403_at	Samd5	320825	0.0144521
1437405_a_at	Igfbp4	16010	0.023388
1437476_at	Rrm2b	382985	0.0249551
1437478_s_at	Efhd2	27984	0.0281588
1437513_a_at	Serinc1	56442	0
1437522_x_at	Gh	14599	0
1437560_at	Ntrk2	18212	0.0357354
1437589_x_at	Lime1	72699	0.0341847
1437591_a_at	Wdr1	22388	0.0254844
1437633_at	Ankrd11	77087	0
1437638_at	Srrm2	75956	0.0296442
1437675_at	Slc8a1	20541	0.00207163
1437717_x_at	Cdh11	12552	0.0109042
1437726_x_at	C1qb	12260	0.0169626
1437729_at	Tnpo1	238799	0.00646985
1437733_at	Eif4ebp2	13688	0.0369708
1437745_at	Chd7	320790	0.0276448
1437768_at	Ankib1	70797	0.0305056
1437774_at	Spint1	20732	0.0345153
1437782_at	Cntnap2	66797	0
1437787_at	Lrrtm2	107065	0.0139864
1437801_at	Morf4l1	21761	0
1437841_x_at	Csdc2	105859	0.00362654
1437852_x_at	Cpsf3	54451	0.0268499
1437862_at	Rbm25	67039	0.0439402
1437877_at	D3Ertd789e	51938	0.0488567
1437879_at	Alg10	380959	0.0341847
1437901_a_at	Vps41	218035	0.0224862
1437968_at	Grin1	14810	0.00946259
1437991_x_at	Rusc1	72296	0.0135476
1438012_at	Ppm1l	242083	0.0250095
1438039_at	Hectd1	207304	0.0272359
1438040_a_at	Tra1	22027	0.00225137
1438042_at	Shox2	20429	0.0407861
1438045_at	Eea1	216238	0.0491518
1438051_at	Ttc14	67120	0.0122983
1438058_s_at	Ptov1	84113	0.0194399
1438070_at	Phf3	213109	0.0481397
1438085_at	A230048G03Rik	320473	0.026616
1438089_a_at	Bclaf1	72567	0.0497701
1438115_a_at	Slc9a3r1	26941	0.0144082
1438157_s_at	Nfkbia	18035	0.00236512
1438165_x_at	Vat1	26949	0.000252964
1438177_x_at	Entpd4	67464	0.0117538
1438211_s_at	Dbp	13170	0.00527111
1438236_at	Nfia	18027	0.0156094
1438239_at	Mid1	17318	0.0111487
1438255_at	Foxn3	71375	0.013583
1438256_at	Eif5a2	208691	0.0140534
1438264_a_at	Tpp2	22019	0.0117538
1438265_at	4930413O22Rik	67986	0.0307206
1438294_at	Atxn1	20238	0.0197832
1438299_at	9230108I15Rik	78078	0.0230648
1438355_at	Tmem90a	217026	0.00294792
1438361_at	2310035C23Rik	227446	0.0491518
1438362_x_at	2310035C23Rik	227446	0.0225854
1438363_at	LOC434128	434128	0.0491518
1438397_a_at	Rnpc2	170791	0.0113975
1438399_at	Pex2	58869	0
1438403_s_at	Neat2	66961	0
1438420_at	Rnpc2	170791	0.00854815
1438451_at	Rics	330914	0.0205011
1438487_s_at	Zzz3	108946	0.0478375
1438496_a_at	Ddx26b	236790	0.0253141
1438507_x_at	Rpl14	67115	0.049391
1438515_at	Zfp207	22680	0.013583
1438519_at	4930429H24Rik	75785	0.0204435
1438563_s_at	Mrps24	64660	0.0284977
1438565_at	A830010M20Rik	231570	0.0156094
1438626_x_at	Rpl14	67115	0.0278497
1438644_x_at	Commd9	76501	0.0432779
1438661_a_at	Arf2	11841	0.0200829
1438679_at	Trim8	93679	0.0315172
1438686_at	Eif4g1	208643	0.0450433
1438688_at	Srrm2	75956	0.0219781
1438702_at	Flrt2	399558	0.0133899
1438735_at	Hbxap	233532	0.0425387
1438739_at	Cnbp1	12785	0.047503
1438796_at	Nr4a3	18124	0.0247574
1438801_at	Dnm3	103967	0.0123648
1438807_at	Hnrpr	74326	0.0143933
1438828_at	Rapgef6	192786	0.0288079
1438891_at	Catnd2	109748	0.00917808
1438892_at	Qk	19317	0.00875445
1439005_x_at	Ywhaz	22631	7.84314e-05
1439014_at	A430031N04	239796	0.0494532
1439033_at	4930572I07Rik	319885	0.0114111
1439037_at	Ddx17	67040	0.0220327
1439041_at	Slc39a10	227059	7.84314e-05
1439042_at	Adcyap1r1	11517	0.0121792
1439083_at	Ahi1	52906	0
1439117_at	Clmn	94040	0.0171538
1439122_at	Ddx6	13209	0.00362376
1439127_at	AI314180	230249	0.010963
1439148_a_at	Pfkl	18641	0.0497701
1439163_at	4732486I23Rik	99003	0
1439192_at	Nova2	384569	0.0159
1439200_x_at	Chd9	109151	0.0173281
1439214_a_at	Api5	11800	0.011756
1439224_at	Ankib1	70797	0.0132848
1439265_at	BC024502	219149	0.0246179
1439289_s_at	0710005I19Rik	71691	0.00118654
1439311_at	B830012L14Rik	320085	0.0285064
1439393_x_at	Ppp2r4	110854	0.0403318
1439412_at	Arpp21	59046	0.0297803
1439415_x_at	Rps21	66481	0.0345982
1439463_x_at	Hmgb1	15289	0.0254352
1439488_at	Dot1l	208266	0.0359072
1439511_at	5830436D01Rik	76041	0.0390688
1439611_at	Chrm1	12669	0.0227127
1439612_at	Cacna1b	12287	0.0123337
1439622_at	Rassf4	213391	0.0455227
1439627_at	Zic1		0.0157674
1439633_at	B230112P13Rik		0.0128077
1439704_at	Hdac2	15182	0.0393206
1439770_at	6430598A04Rik	243300	0.0307527
1439776_at	4930415J21Rik	270086	0
1439777_at	Cugbp2	14007	0.0222503
1439808_at	A130090K04Rik	320495	0.0175887
1439846_at	Klf12	16597	0
1439847_s_at	Klf12	16597	0.00848237
1439850_at	BC066028	407812	0.00958655
1439889_at	Scn8a	20273	0.0497701
1439940_at	Slc1a2	20511	0.011756
1439965_at	Slc43a2	215113	0.0178691
1439972_at	Etnk1	75320	0.00842777
1440078_at	Brd4	57261	0.0319734
1440132_s_at	Prkar1b	19085	0.0196838
1440161_at	Mmp16	17389	0.0245474
1440210_at	Cacng2	12300	0.0171753
1440227_at	Slc5a3	53881	0.00902261
1440228_at	Ranbp6	240614	0.0028
1440248_at	Casc4	319996	0.0120297
1440318_at	Wdr35	74682	0.00889437
1440331_at	Fvt1	70750	0.0441307
1440346_at	Jmjd3	216850	0.0111771
1440350_at	Panx2	406218	0.0121827
1440437_at	Herc1	235439	0.0325244
1440534_at	C1orf95	381310	0.00543363
1440630_at	Nlgn1	192167	0.040892
1440734_at	Ttbk2	140810	0.0116273
1440817_x_at	Zfp771	244216	0.0267104
1440861_a_at	Kcnc3	16504	0.00489401
1440862_at	2810406C15Rik	382162	0.0105617
1440891_at	Gria4	14802	0.0181796
1440901_at	Dgkb	217480	0
1440918_at	Rasgrf2	19418	0.0128443
1440930_a_at	AW060659	99304	0.0163458
1440940_at	Cacnb1	12295	0.0173281
1440946_at	A930008M05Rik		0.0196773
1440966_at	2011-03-07	57438	0.0226328
1441055_at	Palm2	242481	0.016882
1441087_at	2810011L19Rik	69952	0.0141711
1441101_at	Hecw1	94253	0.025247
1441187_at	5031410I06Rik	381622	0.0178963
1441316_at	Wnt8b	22423	0.0350411
1441325_at	9430034D17Rik	77286	0.00681059
1441538_at	Dpp6	13483	0.0117272
1441570_at	Pet112l	229487	0.0404124
1441606_at	Nrg3	18183	0.0166694
1441679_at	Cacna1c	12288	0.0210244
1441684_at	Ttc3	22129	0.0345246
1441728_at	Scn2a2		0.0121792
1441791_at	Oprm1	18390	0.0146946
1441816_at	2900056M20Rik	72997	0.0242076
1441894_s_at	Grasp	56149	0.0182065
1441924_x_at	Edn3	13616	0.000338462
1441930_x_at	Vat1	26949	0.0140497
1441937_s_at	Pink1	68943	0.0380309
1441959_s_at	1200003C05Rik	104771	0
1441988_at	Ppm1k	243382	0.0121446
1442019_at	Gas7	14457	0.0100687
1442025_a_at	Zbtb16	235320	0
1442026_at	Zbtb16	235320	0.0125389
1442046_at	Apxl	110380	0.000124444
1442049_at	Trf	22041	0.0166882
1442099_at	Usp31	76179	0.0438262
1442141_at	A230062G08Rik	231326	0.0150747
1442177_at	Slc6a5	104245	0.00836226
1442226_at	Sema3e	20349	0.0171442
1442256_at	Prkcd	18753	0.0173281
1442277_at	Chka	12660	0.0475483
1442312_at	Tbl1xr1	81004	0.0427572
1442370_at	Set7		0.0144082
1442676_at	Maoa	17161	0.0249823
1442707_at	Camk2a	12322	0.01188
1442724_at	Dlk1	13386	0.0245474
1442760_x_at	Rtn4	68585	0.0354838
1442761_at	Tpd52l2	66314	0.0221729
1442867_at	Clasp1	76707	0
1442897_at	2610024E20Rik	225358	0.0342575
1442950_at	Nrg3	18183	0.0140288
1443017_at	Cpeb2	231207	0.00024
1443018_at	Ncam1	17967	0
1443037_at	Nptn	20320	0.0369107
1443088_at	9930031P18Rik	319589	0.0113975
1443160_at	B430219L04Rik	319934	0.045394
1443205_at	D5Buc30e		0.0255492
1443225_at	Acvr1c	269275	0.0468531
1443285_at	Gria4	14802	0.0358648
1443354_at	Trim59	66949	0.048937
1443522_s_at	Phip	83946	0.00168839
1443612_at	Ano3	228432	0.0107193
1443665_at	5430428G01Rik	66789	0.00272296
1443705_at	Erc2	238988	0.0167624
1443728_at	9030605E16Rik		0.0109042
1443742_x_at	Ube2r2	67615	0.0304321
1443838_x_at	Fads2	56473	0.0178716
1443857_at	Hook3	320191	0.000185654
1443860_at	Ptprd	19266	0.0103175
1443865_at	Gabra2	14395	0.0301847
1443921_at	C130037N17Rik	223332	0.0230648
1443957_at	Dixdc1	330938	0.00836226
1443974_at	Plcl1	227120	0.0150694
1443983_at	Sorbs1	20411	0.0450253
1444058_at	2310047C04Rik	224170	0.00860917
1444141_at	Snx13	217463	0.0104448
1444151_at	Elavl3	15571	0.0476197
1444301_at	Pbsn	54192	0.0431934
1444333_at	Strn3	94186	0
1444357_at	Akap6	238161	0.0174717
1444395_at	Dixdc1	330938	0.030127
1444478_at	Appl1	72993	0.0445266
1444489_at	Slc25a12	78830	0.040892
1444612_at	3222402P14Rik	235542	0.0350411
1444746_at	Ptbp2	56195	0.026169
1444749_at	Apod	11815	0.0497701
1444811_at	Tloc1	69276	0.0461937
1445061_at	9430057O19Rik	231093	0.00862545
1445081_at	A930041I02Rik	320271	0.0122035
1445188_at	Gphn	268566	0.0437797
1445259_at	Scn2a2		0.0168546
1445309_at	D930036B08Rik		0.0139864
1445359_at	Adcy1	432530	0.0239356
1445473_at	Diras2	68203	0.02029
1445506_at	1300007F04Rik	67477	0.0121535
1445518_at	Zfhx1b	24136	0.0457946
1445523_at	Gje1	118446	0.0408115
1445632_at	Ogdh	18293	0.025709
1445727_at	Ube3a	22215	0.0153865
1445804_at	9330187G09Rik	320649	0.0404124
1446071_at	Steap2	74051	0.0319047
1446102_at	D9Ertd292e	52208	0.0254352
1446144_at	Pex2	58869	0.00836226
1446147_at	Rnpc2	170791	0.0354838
1446265_at	Dnm3	103967	0
1446652_at	Reps2	194590	0.000603509
1446729_at	Disp2	214240	0.0176081
1446737_a_at	Hook3	320191	0.0172846
1447150_at	Mycbp2	105689	0.0174717
1447207_at	2810482G21Rik	242610	0.026652
1447222_at	Hspa12a	73442	0.000139738
1447248_at	Slc39a12	277468	0.0161868
1447385_at	Grin2a	14811	0.0189555
1447392_s_at	Cpd	12874	0.036601
1447480_at	Fgf14	14169	0.0104174
1447513_at	Kcnd3	56543	0.0103307
1447537_at	1500032P08Rik		0.041144
1447707_s_at	Pde2a	207728	0.0197248
1447724_x_at	Opa3	403187	0.0302501
1447745_at	Aqp4	11829	0
1447763_at	Snap25		0.00206667
1447771_at	Shank1	217116	0.0246497
1447783_x_at	3010027G13Rik	68066	0.0493002
1447787_x_at	Gja7	14615	0.011756
1447806_s_at	Stk23	56504	0.0403318
1447869_x_at	Rhobtb3	73296	0.0365184
1447924_at	8430423A01Rik	98415	0.012635
1447926_at	Arl5	75423	0.00499543
1447944_at	Zkscan1	74570	0.0122618
1447996_at	Ptchd1	102944	0.0434219
1448015_at	2310047C04Rik	224170	0.0123449
1448028_at	Tdb1d24	224617	0.0116273
1448060_at	Sema6d	214968	0.0103175
1448117_at	Kitlg	17311	0.00172881
1448138_at	Ppp2r4	110854	0.00458605
1448152_at	Igf2	16002	0.00104075
1448159_at	Rab7	19349	0.0225863
1448183_a_at	Hif1a	15251	0.000185654
1448192_s_at	Prps1	19139	0.0237204
1448207_at	Lasp1	16796	0.00956902
1448216_at	Syngr3	20974	0.0387637
1448231_at	Fkbp5	14229	0.00722376
1448235_s_at	Hmgb1	15289	0.00187115
1448256_at	Gosr1	53334	0.00394245
1448268_at	Tmed9	67511	0.0142545
1448279_at	Arpc3	56378	0
1448285_at	Rgs4	19736	0
1448288_at	Nfib	18028	0.0207013
1448306_at	Nfkbia	18035	0.00863043
1448309_at	Ap3m1	55946	0.0016763
1448316_at	Cklfsf3	68119	0.0480559
1448321_at	Smoc1	64075	0.0378794
1448339_at	D9Wsu20e	69981	0.00119637
1448348_at	Gpiap1	53872	7.84314e-05
1448364_at	Ccng2	12452	0.0121792
1448367_at	Sdf4	20318	0.0321523
1448375_at	Smbp	57376	0.0123449
1448378_at	Fscn1	14086	0.0491109
1448416_at	Mglap	17313	0.00875445
1448428_at	Nbl1	17965	0.0227003
1448458_at	Top2b	21974	0.0103175
1448538_a_at	Npd014	27981	0.00316539
1448540_a_at	0610012G03Rik	106264	0.02029
1448541_at	Kns2	16593	0.0203629
1448545_at	Sdc2	15529	0.0290773
1448571_a_at	Gmfb	63985	0.000124444
1448600_s_at	Vav3	57257	0.0437797
1448603_at	Srpk2	20817	0.00186517
1448631_a_at	Hipk2	15258	0.0052287
1448656_at	Cacnb3	12297	0.0323344
1448668_a_at	Irak1	16179	0.0166694
1448695_at	Prkci	18759	0.00307216
1448761_a_at	Copg2	54160	0.0129185
1448767_s_at	Gjb1	14618	0.0159106
1448780_at	Slc12a2	20496	0.0123025
1448814_at	Gab1	14388	0.044761
1448817_at	Otub1	107260	0.0276448
1448824_at	Ube2j1	56228	0.0140269
1448844_at	Cyp5b	66427	0
1448851_a_at	Dnajc5	13002	0.0102553
1448865_at	Hsd17b7	15490	0.0240591
1448868_at	Scand1	19018	0.0497701
1448869_a_at	Mrps16	66242	0.0375461
1448880_at	Ube2l3	22195	0.0344159
1448893_at	Ncor2	20602	0.0278497
1448922_at	Dusp19	68082	0.040452
1448978_at	Ngef	53972	0.0262343
1448986_x_at	Csad	246277	0.0490694
1449028_at	Rhou	69581	0.0171442
1449084_s_at	Sh3d19	27059	0.0168546
1449086_at	Rnf141	67150	0.0116273
1449087_at	Rnf141	67150	0.000514706
1449107_at	Nudt4	71207	0.0106156
1449119_at	Arih2	23807	0.0269481
1449129_a_at	Kcnip3	56461	0.0121792
1449137_at	Pdha1	18597	0.00207163
1449173_at	Mpp2	50997	0.0480559
1449184_at	Pglyrp1	21946	0.0138978
1449202_at	Sema4g	26456	0.0154796
1449214_a_at	Opa1	74143	0
1449228_at	Sh3gl2	20404	0.0118479
1449241_at	Klhl1	93688	0.0238864
1449245_at	Grin2c	14813	0.0341847
1449246_at	Rundc3a	51799	0.0206372
1449262_s_at	Lin7c	22343	0
1449292_at	Rb1cc1	12421	0.0178963
1449298_a_at	Pde1a	18573	0.0175969
1449302_at	Abca2	11305	0.0313898
1449325_at	Fads2	56473	0.0089193
1449334_at	Timp3	21859	0.0188963
1449336_a_at	Slk	20874	0.0289238
1449347_a_at	2900036K24Rik	72891	0.0269481
1449368_at	Dcn	13179	0.0370955
1449380_at	Pacsin1	23969	0.0178691
1449381_a_at	Pacsin1	23969	0.0189494
1449391_at	Zfp37	22696	0.0307527
1449468_at	St6galnac5	26938	0.0104174
1449471_at	Kcnmb4	58802	0.026652
1449474_a_at	Nelf	56876	0.0299353
1449482_at	Hist3h2ba	78303	0.0219604
1449494_at	Rab3c	67295	0.0120543
1449503_at	Kpna1	16646	0.00285564
1449504_at	Kpna1	16646	0
1449515_at	Zfp292	30046	0.0155458
1449552_at	Zfr	22763	0.0175887
1449578_at	Supt16h	114741	0.00513514
1449584_at	Dgkg	110197	0.026652
1449615_s_at	Hdlbp	110611	0.0138972
1449634_a_at	Eb1	270764	0.000980645
1449682_s_at	2410129E14Rik	73710	0.0128993
1449731_s_at	Nfkbia	18035	0.0117272
1449824_at	Prg4	96875	0.0465799
1449851_at	Per1	18626	0.026652
1449857_at	1200011I18Rik	67467	0.0106156
1449866_at	Syt2	20980	0.013583
1449885_at	Tmem47	192216	0.00024
1449928_at	Tcte1l	67117	0
1449931_at	Cpeb4	67579	0.0189555
1449934_at	Pura	19290	0.0297459
1449936_at	Kiaa1467	74525	0.0398875
1449966_s_at	Cab39l	69008	0.0138142
1449980_a_at	Gabrd	14403	0.0116273
1450006_at	Ncoa4	27057	0.0126254
1450007_at	Chp	56398	0.000211382
1450015_x_at	Sgpp1	81535	0.019452
1450016_at	Ccng1	12450	0.0106156
1450019_at	Cx3cr1	13051	0.0113361
1450020_at	Cx3cr1	13051	0.026169
1450036_at	Sgk3	170755	0.0107193
1450037_at	Usp9x	22284	0.000565371
1450038_s_at	Usp9x	22284	0.0156094
1450039_at	Usp9x	22284	0.00513514
1450056_at	Apc	11789	0.0116131
1450061_at	Enc1	13803	0.0152676
1450067_a_at	Mdp1	67881	0.0210488
1450069_a_at	Cugbp2	14007	0.0369107
1450076_at	Kiaa1430	66756	0.00119637
1450082_s_at	Etv5	104156	0.0146946
1450088_a_at	Mobp	17433	0.0122035
1450104_at	Adam10	11487	0.0038835
1450105_at	Adam10	11487	0.0045514
1450113_at	Mpp5	56217	0.00662834
1450116_at	D3Ertd300e	56790	0.0149466
1450120_at	Scn1a	20265	0.0111771
1450129_a_at	Socs6	54607	0.025524
1450130_at	Xpr1	19775	0.00870377
1450136_at	Cd38	12494	0.0155825
1450143_at	Rasgrp1	19419	0.000532374
1450146_at	Freq	14299	0.00975707
1450153_at	Gopc	94221	0.0350037
1450166_at	Ids	15931	0
1450184_s_at	Tef	21685	9.70874e-05
1450208_a_at	Elmo1	140580	0.00574026
1450231_a_at	Birc4	11798	0.0232167
1450243_a_at	Dscr1l1	53901	0.0116283
1450247_a_at	Scamp5	56807	0.0095348
1450249_s_at	Kif5a	16572	0.000124444
1450319_at	Gabrb2	14401	0
1450321_at	Zfp354c	30944	0.0278491
1450326_at	Shc3	20418	0.0120297
1450339_a_at	Bcl11b	58208	0.0142545
1450368_a_at	Ppp3r1	19058	0
1450370_a_at	Kcnip4	80334	0.00294517
1450379_at	Msn	17698	0.0136878
1450385_at	Kpna3	16648	0.000565371
1450391_a_at	Mgll	23945	0.0245474
1450392_at	Abca1	11303	0.013233
1450396_at	Stag2	20843	0.000124444
1450397_at	Mtap1b	17755	0.00335354
1450407_a_at	Anp32a	11737	0.0336095
1450420_at	Stag1	20842	0.0424354
1450426_at	Chrna6	11440	0.0272082
1450451_at	Spock2	94214	0.0382569
1450459_at	2010106G01Rik	66552	0.0109042
1450466_at	Cdk5r2	12570	0.00654545
1450477_at	Htr2c	15560	0.0165533
1450483_at	Gja12	118454	0.022381
1450486_a_at	Oprl1	18389	0.0223875
1450500_at	Uhmk1	16589	0
1450520_at	Cacng3	54376	0.0359072
1450528_at	B3galt5	93961	0
1450537_at	Mid2	23947	0.0270734
1450576_a_at	Sf3a2	20222	0.047379
1450655_at	Pten	19211	0.0144686
1450662_at	Tesk1	21754	0.026169
1450712_at	Kcnj9	16524	0.0388802
1450743_s_at	Syncrip	56403	0.0113361
1450747_at	Keap1	50868	0.0364813
1450754_at	Cacna2d2	56808	0.0113041
1450761_s_at	Rims2	116838	0.0402986
1450762_s_at	Zfp191	59057	0.0104668
1450768_at	Dlg1	13383	0.012635
1450771_at	Fut9	14348	0.00989127
1450779_at	Fabp7	12140	0.0144661
1450792_at	Tyrobp	22177	0.0331615
1450804_at	Kif5c	16574	0
1450824_at	Ptch1	19206	0.0371298
1450828_at	Synpo2	118449	0.0260507
1450845_a_at	Bzw1	66882	2.17391e-05
1450846_at	Bzw1	66882	0
1450857_a_at	Col1a2	12843	0.0269203
1450898_at	Hiat1	15247	0.0146946
1450930_at	Hpca	15444	0.0425125
1450977_s_at	Ndrg1	17990	0.000778523
1451023_at	Hcn3	15168	0.0391782
1451046_at	Zfpm1	22761	0.0163624
1451048_at	Metap2	56307	0.0465038
1451062_a_at	Pex2	58869	0
1451072_a_at	Rnf4	19822	0.00914777
1451109_a_at	Nedd4	17999	0.00708
1451124_at	Sod1	20655	0.0159
1451131_at	Arl6ip1	54208	0.0119751
1451147_x_at	Csdc2	105859	0.0167802
1451158_at	Trip12	14897	0.0128077
1451184_at	Hnrpa3	229279	0.0194788
1451224_at	Scamp5	56807	0.0255471
1451238_at	1200003C05Rik	104771	0
1451251_at	Appbp2	66884	0.025247
1451280_at	Arpp21	74100	0.000155844
1451308_at	Elovl4	83603	0.0296442
1451331_at	Ppp1r1b	19049	0.0423847
1451411_at	Gprc5b	64297	0.0434214
1451412_a_at	0610009H04Rik	55978	0.0114759
1451437_at	Zdhhc20	75965	0.0152676
1451452_a_at	Rgs16	19734	0.0116273
1451506_at	Mef2c	17260	0.0042381
1451507_at	Mef2c	17260	0.000957377
1451543_at	Fbxo21	231670	0.0225118
1451569_at	Nr2c2	22026	0.0161563
1451580_a_at	Ttr	22139	0
1451620_at	C1ql3	227580	0.0142277
1451622_at	Lmbrd1	68421	0.0144075
1451628_a_at	Ank3	11735	0.0199482
1451631_at	P15rs	225283	0
1451640_a_at	1500011J06Rik	208606	0.0138196
1451667_at	C530043G21Rik	215015	0.000113744
1451672_at	Gprk6	26385	0.0269203
1451675_a_at	Alas2	11656	0.00866546
1451684_a_at	Bicd1	12121	0.0144572
1451689_a_at	Sox10	20665	0.00263102
1451726_at	Mtmr6	219135	0.00308718
1451734_a_at	Dbn1	56320	0.0482474
1451737_at	Pik3r1	18708	0.0108658
1451738_at	Ogt	108155	0.000338462
1451744_a_at	Zadh1	77219	0.0368787
1451746_a_at	Apg12	67526	0.0124474
1451762_a_at	Kif1b	16561	0
1451769_s_at	Pcdhac2	116731	0.0215255
1451792_a_at	Pja1	18744	0.0200545
1451793_at	4930429H24Rik	75785	0.0140497
1451794_at	Tmcc3	319880	0.020335
1451795_at	Tom1l2	216810	0.0122983
1451800_at	2600014C01Rik	70297	0.0375461
1451803_a_at	Vegfb	22340	0.0296442
1451816_at	Zfp451	98403	0.0448161
1451828_a_at	Acsl4	50790	0.0138978
1451846_at	Nebl	74103	0
1451897_a_at	Nbr1	17966	0.00962814
1451913_a_at	Hyou1	12282	0.0432863
1451917_a_at	Dcamkl1	13175	0.000523636
1451987_at	Arrb2	216869	0.0473706
1452007_at	Sybl1	20955	0.0210509
1452025_a_at	Zfp2	22678	0.0403318
1452030_a_at	Hnrpr	74326	0.0122035
1452034_at	Prepl	213760	0
1452036_a_at	Tmpo	21917	0.0494161
1452071_at	Slc4a4	54403	0.013583
1452077_at	Ddx3y	26900	0.00674286
1452079_s_at	Dcun1d1	114893	0.000756757
1452080_a_at	Dcun1d1	114893	0.000366412
1452089_at	Cacnb4	12298	0.000756757
1452137_at	Acbd3	170760	0.00543363
1452161_at	Tiparp	99929	0.0313868
1452162_at	Wdr48	67561	0.0305056
1452185_at	Ipo8	320727	0.0326732
1452202_at	Pde2a	207728	0.0494497
1452228_at	Tbc1d23	67581	0.0128443
1452245_at	Nova1	664883	0.0122035
1452259_at	6820402O20Rik	228829	0.026169
1452264_at	Tenc1	209039	0.0146935
1452290_at	2310036D22Rik	71900	7.84314e-05
1452292_at	Ap2b1	71770	0
1452297_at	Ccnt2	72949	0.0167624
1452318_a_at	Hspa1b	15511	0
1452327_at	Iqsec1	232227	0.0202705
1452328_s_at	Pja2	224938	0.00813102
1452357_at	Gp1bb	14724	0.0402065
1452360_a_at	Jarid1a	214899	0.0439402
1452364_at	Suz12	52615	0.0121535
1452380_at	Epha7	13841	0.0488763
1452385_at	Usp53	99526	0.0293548
1452406_x_at	CR517518		0
1452418_at	2510049I19Rik	67922	0.00640501
1452423_at	Pclo	26875	0.0356184
1452427_s_at	Ptplad1	57874	0.000523636
1452430_s_at	Sfrs1	110809	2.17391e-05
1452433_at	BB662083		0.00875
1452444_at	Napb	17957	0
1452453_a_at	Camk2a	12322	0.0339298
1452476_at	Cacnb2	12296	0.002469
1452496_at	Atp11c	320940	0.0204795
1452499_a_at	Kif2a	16563	0.0130433
1452524_a_at	Elavl3	15571	0.0126094
1452597_at	2310061C15Rik	66531	0.0341122
1452624_at	Lrrtm1	74342	0.0255492
1452638_s_at	Dnm1l	74006	0
1452646_at	Trp53inp2	68728	0.012172
1452658_at	Hrb2	52705	0.0189308
1452666_a_at	Tmcc2	68875	0.0236915
1452688_at	Prpf39	328110	0.0170357
1452711_at	Spg3a	73991	0.0131812
1452724_at	Ppp1r16a	73062	0.0299227
1452735_at	Pcnp	328694	0.046705
1452745_at	Nibp	76510	0.0116273
1452772_at	5430432P15Rik	74493	0.0468612
1452788_at	Ppp2r5e	26932	0.0133994
1452806_at	Fam57b	68952	0.00980431
1452807_s_at	Fam57b	68952	0.0272914
1452812_at	Lphn1	330814	0.00267725
1452861_at	2010300C02Rik	72097	0.0111771
1452879_at	Synpo2	118449	0.000155844
1452885_at	Sfrs2ip	72193	0.0178716
1452886_at	Btbd5	66689	0.0138196
1452899_at	Rian	75745	0
1452915_at	Prkar2a	19087	0.0437797
1452924_at	2310007D09Rik	71878	0.0448825
1452939_a_at	Pitpnc1	71795	0.0292005
1452940_x_at	Pitpnc1	71795	0.0138196
1452989_at	2900009J20Rik	72876	0.000723549
1453009_at	Cpm	70574	0.0277876
1453024_at	Wdr37	207615	0.0203824
1453027_at	Dlgap1	224997	0.0149466
1453028_at	Pwwp2a	70802	0.035854
1453051_at	Zkscan1	74570	0.0492676
1453054_at	Scamp1	107767	0
1453134_at	Pik3ca	18706	0.023259
1453135_at	Fndc5	384061	0.001
1453137_at	Fbxo30	71865	0.0201026
1453147_at	Polr3e	26939	0.0146946
1453163_at	Ppp1r12a	17931	0.011756
1453172_at	Hspa13	110920	0.0140497
1453185_at	5730406M06Rik	66625	0.012547
1453186_at	5730406M06Rik	66625	0.00629895
1453224_at	Za20d2	22682	0.00956902
1453238_s_at	AU018141		0.0278497
1453246_at	Rab39b	67790	0.0293586
1453263_at	Mak10	78689	0.00484988
1453313_at	Sesn3	75747	0
1453365_at	8430421H08Rik	29809	0.0100719
1453369_a_at	Fundc1	72018	0
1453399_at	Ccnt2	72949	0.0171538
1453422_a_at	1110020G09Rik	68646	0.0121535
1453468_at	4930430F08Rik	68281	0.0171442
1453470_a_at	Gna13	14674	0.0123449
1453497_a_at	Piga	18700	0.0245474
1453539_at	4930562C03Rik	67667	0.0276448
1453550_a_at	Mlstd2	67420	0.00308718
1453554_a_at	Wdr33	74320	0.0230648
1453559_a_at	Sel1h	20338	0.00508597
1453564_a_at	Vps24	66700	0.0494709
1453569_s_at	Mark4	232944	0.0115288
1453589_a_at	6820431F20Rik	381598	2.17391e-05
1453604_a_at	Hbs1l	56422	0.00132537
1453684_s_at	2610312B22Rik	69082	0.0327382
1453726_s_at	Selt	69227	0.0122795
1453735_at	5730455P16Rik	70591	0.0125389
1453736_s_at	B230219D22Rik	78521	0.00986093
1453742_at	Vps33a	77573	0.0422373
1453746_at	Fnbp1	14269	0.0437797
1453750_x_at	Pitpnc1	71795	0.0258549
1453760_at	Mier1	71148	0.007
1453761_at	Phf6	70998	0.0230648
1453775_at	Rictor	78757	0.0106156
1453782_at	Ankrd33b	67434	0.0391677
1453787_at	Txndc13	52837	0
1453796_a_at	1200009B18Rik	67456	0.0174494
1453837_at	6330500D04Rik	193385	0.044637
1453860_s_at	Nr3c1	14815	0.0149028
1453949_s_at	Lypla1	18777	0.00342
1453956_a_at	Pftk1	18647	0
1453980_at	5330434G04Rik	78269	0.0192867
1453988_a_at	Ide	15925	0.000957929
1454032_at	Neto2	74513	0.0225118
1454036_a_at	Usp15	14479	0.0104668
1454043_a_at	Kcnab1	16497	0.00879433
1454051_at	2600011E07Rik	72125	0.0188972
1454070_a_at	Ddhd1	114874	0.0204435
1454107_a_at	Kif2a	16563	0.0135318
1454142_a_at	Pwp1	69696	0.0374145
1454174_a_at	CXorf56	77644	0
1454230_a_at	Slc25a27	74011	0.013583
1454250_at	Sec15l2	75914	0.00503872
1454454_at	Elavl2		0.0142483
1454587_at	Nrg3	18183	0.00946259
1454608_x_at	Ttr	22139	0
1454627_a_at	Rpl29	19944	0.00908276
1454631_at	Gtf2a1	83602	0.0351211
1454633_at	Etnk1	75320	0.000139738
1454653_at	Cpne9	211232	0.0134268
1454663_at	Eif5	217869	0.0389268
1454665_at	Irf2bp2	270110	0.0454275
1454696_at	Gnb1	14688	0.0159522
1454707_at	Kiaa1468	227446	0.0123449
1454721_at	Kiaa0317	68497	0.0165691
1454734_at	Lef1	16842	0.0237204
1454753_at	Rnpepl1	108657	0.0140497
[truncated: 194 more rows]

## Sheet: DV-IDENTITY-0
#VALUE!	#VALUE!	#VALUE!	#VALUE!	#VALUE!	0	#VALUE!	#VALUE!	#VALUE!	#VALUE!	0	#VALUE!	#VALUE!	#VALUE!	#VALUE!	0	#VALUE!	#VALUE!	#VALUE!	#VALUE!	0	#VALUE!	#VALUE!	#VALUE!	#VALUE!	0	#VALUE!	#VALUE!	#VALUE!	#VALUE!	0	#VALUE!	#VALUE!	#VALUE!	#VALUE!	0	#VALUE!	#VALUE!	#VALUE!	#VALUE!	0	#VALUE!	#VALUE!	#VALUE!	#VALUE!	0	#VALUE!	#VALUE!	#VALUE!	#VALUE!
#VALUE!	#VALUE!	#VALUE!	#VALUE!	0	#VALUE!	#VALUE!	#VALUE!	#VALUE!	0	#VALUE!	#VALUE!	#VALUE!	#VALUE!	0	#VALUE!	#VALUE!	#VALUE!	#VALUE!	0	#VALUE!	#VALUE!	#VALUE!	#VALUE!	0	#VALUE!	#VALUE!	#VALUE!	#VALUE!	0	#VALUE!	#VALUE!	#VALUE!	#VALUE!	0	#VALUE!	#VALUE!	#VALUE!	#VALUE!	0	#VALUE!	#VALUE!	#VALUE!	#VALUE!	0	#VALUE!	#VALUE!	#VALUE!	#VALUE!	0
#VALUE!	#VALUE!	#VALUE!	AAAAADvf7gM=	#VALUE!	#VALUE!	#VALUE!	#VALUE!	0	#VALUE!	#VALUE!	#VALUE!	#VALUE!	0	#VALUE!	#VALUE!	#VALUE!	#VALUE!	0	#VALUE!	#VALUE!	#VALUE!	#VALUE!	0	#VALUE!	#VALUE!	#VALUE!	#VALUE!	0	#VALUE!	#VALUE!	#VALUE!	#VALUE!	0	#VALUE!	#VALUE!	#VALUE!	#VALUE!	0	#VALUE!	#VALUE!	#VALUE!	#VALUE!	0	#VALUE!	#VALUE!	#VALUE!	#VALUE!	0	#VALUE!
#VALUE!	#VALUE!	AAAAADo/vQI=	#VALUE!	#VALUE!	#VALUE!	#VALUE!	0	#VALUE!	#VALUE!	#VALUE!	#VALUE!	0	#VALUE!	#VALUE!	#VALUE!	#VALUE!	0	#VALUE!	#VALUE!	#VALUE!	#VALUE!	0	#VALUE!	#VALUE!	#VALUE!	#VALUE!	0	#VALUE!	#VALUE!	#VALUE!	#VALUE!	0	#VALUE!	#VALUE!	#VALUE!	#VALUE!	0	#VALUE!	#VALUE!	#VALUE!	#VALUE!	0	#VALUE!	#VALUE!	#VALUE!	#VALUE!	0	#VALUE!	#VALUE!
#VALUE!	#VALUE!	#VALUE!	#VALUE!	#VALUE!	#VALUE!	0	#VALUE!	#VALUE!	#VALUE!	#VALUE!	0	#VALUE!	#VALUE!	#VALUE!	#VALUE!	0	#VALUE!	#VALUE!	#VALUE!	#VALUE!	0	#VALUE!	#VALUE!	#VALUE!	#VALUE!	0	#VALUE!	#VALUE!	#VALUE!	#VALUE!	0	#VALUE!	#VALUE!	#VALUE!	#VALUE!	0	#VALUE!	#VALUE!	#VALUE!	#VALUE!	0	#VALUE!	#VALUE!	#VALUE!	#VALUE!	0	#VALUE!	#VALUE!	#VALUE!
#VALUE!	#VALUE!	#VALUE!	#VALUE!	#VALUE!	0	#VALUE!	#VALUE!	#VALUE!	#VALUE!	0	#VALUE!	#VALUE!	#VALUE!	#VALUE!	0	#VALUE!	#VALUE!	#VALUE!	#VALUE!	0	#VALUE!	#VALUE!	#VALUE!	#VALUE!	0	#VALUE!	#VALUE!	#VALUE!	#VALUE!	0	#VALUE!	#VALUE!	#VALUE!	#VALUE!	0	#VALUE!	#VALUE!	#VALUE!	#VALUE!	0	#VALUE!	#VALUE!	#VALUE!	#VALUE!	0	#VALUE!	#VALUE!	#VALUE!	#VALUE!
#VALUE!	#VALUE!	#VALUE!	#VALUE!	0	#VALUE!	#VALUE!	#VALUE!	#VALUE!	0	#VALUE!	#VALUE!	#VALUE!	#VALUE!	0	#VALUE!	#VALUE!	#VALUE!	#VALUE!	0	#VALUE!	#VALUE!	#VALUE!	#VALUE!	0	#VALUE!	#VALUE!	#VALUE!	#VALUE!	0	#VALUE!	#VALUE!	#VALUE!	#VALUE!	0	#VALUE!	#VALUE!	#VALUE!	#VALUE!	0	#VALUE!	#VALUE!	#VALUE!	#VALUE!	0	#VALUE!	#VALUE!	#VALUE!	#VALUE!	0
#VALUE!	#VALUE!	#VALUE!	AAAAAH/vfwM=	#VALUE!	#VALUE!	#VALUE!	#VALUE!	0	#VALUE!	#VALUE!	#VALUE!	#VALUE!	0	#VALUE!	#VALUE!	#VALUE!	#VALUE!	0	#VALUE!	#VALUE!	#VALUE!	#VALUE!	0	#VALUE!	#VALUE!	#VALUE!	#VALUE!	0	#VALUE!	#VALUE!	#VALUE!	#VALUE!	0	#VALUE!	#VALUE!	#VALUE!	#VALUE!	0	#VALUE!	#VALUE!	#VALUE!	#VALUE!	0	#VALUE!	#VALUE!	#VALUE!	#VALUE!	0	#VALUE!
#VALUE!	#VALUE!	AAAAAD/LfQI=	#VALUE!	#VALUE!	#VALUE!	#VALUE!	0	#VALUE!	#VALUE!	#VALUE!	#VALUE!	0	#VALUE!	#VALUE!	#VALUE!	#VALUE!	0	#VALUE!	#VALUE!	#VALUE!	#VALUE!	0	#VALUE!	#VALUE!	#VALUE!	#VALUE!	0	#VALUE!	#VALUE!	#VALUE!	#VALUE!	0	#VALUE!	#VALUE!	#VALUE!	#VALUE!	0	#VALUE!	#VALUE!	#VALUE!	#VALUE!	0	#VALUE!	#VALUE!	#VALUE!	#VALUE!	0	#VALUE!	#VALUE!
#VALUE!	#VALUE!	#VALUE!	#VALUE!	#VALUE!	#VALUE!	0	#VALUE!	#VALUE!	#VALUE!	#VALUE!	0	#VALUE!	#VALUE!	#VALUE!	#VALUE!	0	#VALUE!	#VALUE!	#VALUE!	#VALUE!	0	#VALUE!	#VALUE!	#VALUE!	#VALUE!	0	#VALUE!	#VALUE!	#VALUE!	#VALUE!	0	#VALUE!	#VALUE!	#VALUE!	#VALUE!	0	#VALUE!	#VALUE!	#VALUE!	#VALUE!	0	#VALUE!	#VALUE!	#VALUE!	#VALUE!	0	#VALUE!	#VALUE!	#VALUE!
#VALUE!	#VALUE!	#VALUE!	#VALUE!	#VALUE!	0	#VALUE!	#VALUE!	#VALUE!	#VALUE!	0	#VALUE!	#VALUE!	#VALUE!	#VALUE!	0	#VALUE!	#VALUE!	#VALUE!	#VALUE!	0	#VALUE!	#VALUE!	#VALUE!	#VALUE!	0	#VALUE!	#VALUE!	#VALUE!	#VALUE!	0	#VALUE!	#VALUE!	#VALUE!	#VALUE!	0	#VALUE!	#VALUE!	#VALUE!	#VALUE!	0	#VALUE!	#VALUE!	#VALUE!	#VALUE!	0	#VALUE!	#VALUE!	#VALUE!	#VALUE!
#VALUE!	#VALUE!	#VALUE!	#VALUE!	0	#VALUE!	#VALUE!	#VALUE!	#VALUE!	0	#VALUE!	#VALUE!	#VALUE!	#VALUE!	0	#VALUE!	#VALUE!	#VALUE!	#VALUE!	0	#VALUE!	#VALUE!	#VALUE!	#VALUE!	0	#VALUE!	#VALUE!	#VALUE!	#VALUE!	0	#VALUE!	#VALUE!	#VALUE!	#VALUE!	0	#VALUE!	#VALUE!	#VALUE!	#VALUE!	0	#VALUE!	#VALUE!	#VALUE!	#VALUE!	0	#VALUE!	#VALUE!	#VALUE!	#VALUE!	0
#VALUE!	#VALUE!	#VALUE!	AAAAAH9f7gM=	#VALUE!	#VALUE!	#VALUE!	#VALUE!	0	#VALUE!	#VALUE!	#VALUE!	#VALUE!	0	#VALUE!	#VALUE!	#VALUE!	#VALUE!	0	#VALUE!	#VALUE!	#VALUE!	#VALUE!	0	#VALUE!	#VALUE!	#VALUE!	#VALUE!	0	#VALUE!	#VALUE!	#VALUE!	#VALUE!	0	#VALUE!	#VALUE!	#VALUE!	#VALUE!	0	#VALUE!	#VALUE!	#VALUE!	#VALUE!	0	#VALUE!	#VALUE!	#VALUE!	#VALUE!	0	#VALUE!
#VALUE!	#VALUE!	AAAAAGbzawI=	#VALUE!	#VALUE!	#VALUE!	#VALUE!	0	#VALUE!	#VALUE!	#VALUE!	#VALUE!	0	#VALUE!	#VALUE!	#VALUE!	#VALUE!	0	#VALUE!	#VALUE!	#VALUE!	#VALUE!	0	#VALUE!	#VALUE!	#VALUE!	#VALUE!	0	#VALUE!	#VALUE!	#VALUE!	#VALUE!	0	#VALUE!	#VALUE!	#VALUE!	#VALUE!	0	#VALUE!	#VALUE!	#VALUE!	#VALUE!	0	#VALUE!	#VALUE!	#VALUE!	#VALUE!	0	#VALUE!	#VALUE!
#VALUE!	#VALUE!	#VALUE!	#VALUE!	#VALUE!	#VALUE!	0	#VALUE!	#VALUE!	#VALUE!	#VALUE!	0	#VALUE!	#VALUE!	#VALUE!	#VALUE!	0	#VALUE!	#VALUE!	#VALUE!	#VALUE!	0	#VALUE!	#VALUE!	#VALUE!	#VALUE!	0	#VALUE!	#VALUE!	#VALUE!	#VALUE!	0	#VALUE!	#VALUE!	#VALUE!	#VALUE!	0	#VALUE!	#VALUE!	#VALUE!	#VALUE!	0	#VALUE!	#VALUE!	#VALUE!	#VALUE!	0	#VALUE!	#VALUE!	#VALUE!
#VALUE!	#VALUE!	#VALUE!	#VALUE!	#VALUE!	0	#VALUE!	#VALUE!	#VALUE!	#VALUE!	0	#VALUE!	#VALUE!	#VALUE!	#VALUE!	0	#VALUE!	#VALUE!	#VALUE!	#VALUE!	0	#VALUE!	#VALUE!	#VALUE!	#VALUE!	0	#VALUE!	#VALUE!	#VALUE!	#VALUE!	0	#VALUE!	#VALUE!	#VALUE!	#VALUE!	0	#VALUE!	#VALUE!	#VALUE!	#VALUE!	0	#VALUE!	#VALUE!	#VALUE!	#VALUE!	0	#VALUE!	#VALUE!	#VALUE!	#VALUE!
#VALUE!	#VALUE!	#VALUE!	#VALUE!	0	#VALUE!	#VALUE!	#VALUE!	#VALUE!	0	#VALUE!	#VALUE!	#VALUE!	#VALUE!	0	#VALUE!	#VALUE!	#VALUE!	#VALUE!	0	#VALUE!	#VALUE!	#VALUE!	#VALUE!	0	#VALUE!	#VALUE!	#VALUE!	#VALUE!	0	#VALUE!	#VALUE!	#VALUE!	#VALUE!	0	#VALUE!	#VALUE!	#VALUE!	#VALUE!	0	#VALUE!	#VALUE!	#VALUE!	#VALUE!	0	#VALUE!	#VALUE!	#VALUE!	#VALUE!	0
#VALUE!	#VALUE!	#VALUE!	AAAAAGK6LwM=	#VALUE!	#VALUE!	#VALUE!	#VALUE!	0	#VALUE!	#VALUE!	#VALUE!	#VALUE!	0	#VALUE!	#VALUE!	#VALUE!	#VALUE!	0	#VALUE!	#VALUE!	#VALUE!	#VALUE!	0	#VALUE!	#VALUE!	#VALUE!	#VALUE!	0	#VALUE!	#VALUE!	#VALUE!	#VALUE!	0	#VALUE!	#VALUE!	#VALUE!	#VALUE!	0	#VALUE!	#VALUE!	#VALUE!	#VALUE!	0	#VALUE!	#VALUE!	#VALUE!	#VALUE!	0	#VALUE!
#VALUE!	#VALUE!	AAAAAH135wI=	#VALUE!	#VALUE!	#VALUE!	#VALUE!	0	#VALUE!	#VALUE!	#VALUE!	#VALUE!	0	#VALUE!	#VALUE!	#VALUE!	#VALUE!	0	#VALUE!	#VALUE!	#VALUE!	#VALUE!	0	#VALUE!	#VALUE!	#VALUE!	#VALUE!	0	#VALUE!	#VALUE!	#VALUE!	#VALUE!	0	#VALUE!	#VALUE!	#VALUE!	#VALUE!	0	#VALUE!	#VALUE!	#VALUE!	#VALUE!	0	#VALUE!	#VALUE!	#VALUE!	#VALUE!	0	#VALUE!	#VALUE!
#VALUE!	#VALUE!	#VALUE!	#VALUE!	#VALUE!	#VALUE!	0	#VALUE!	#VALUE!	#VALUE!	#VALUE!	0	#VALUE!	#VALUE!	#VALUE!	#VALUE!	0	#VALUE!	#VALUE!	#VALUE!	#VALUE!	0	#VALUE!	#VALUE!	#VALUE!	#VALUE!	0	#VALUE!	#VALUE!	#VALUE!	#VALUE!	0	#VALUE!	#VALUE!	#VALUE!	#VALUE!	0	#VALUE!	#VALUE!	#VALUE!	#VALUE!	0	#VALUE!	#VALUE!	#VALUE!	#VALUE!	0	#VALUE!	#VALUE!	#VALUE!
#VALUE!	#VALUE!	#VALUE!	#VALUE!	#VALUE!	0	#VALUE!	#VALUE!	#VALUE!	#VALUE!	0	#VALUE!	#VALUE!	#VALUE!	#VALUE!	0	#VALUE!	#VALUE!	#VALUE!	#VALUE!	0	#VALUE!	#VALUE!	#VALUE!	#VALUE!	0	#VALUE!	#VALUE!	#VALUE!	#VALUE!	0	#VALUE!	#VALUE!	#VALUE!	#VALUE!	0	#VALUE!	#VALUE!	#VALUE!	#VALUE!	0	#VALUE!	#VALUE!	#VALUE!	#VALUE!	0	#VALUE!	#VALUE!	#VALUE!	#VALUE!
#VALUE!	#VALUE!	#VALUE!	#VALUE!	0	#VALUE!	#VALUE!	#VALUE!	#VALUE!	0	#VALUE!	#VALUE!	#VALUE!	#VALUE!	0	#VALUE!	#VALUE!	#VALUE!	#VALUE!	0	#VALUE!	#VALUE!	#VALUE!	#VALUE!	0	#VALUE!	#VALUE!	#VALUE!	#VALUE!	0	#VALUE!	#VALUE!	#VALUE!	#VALUE!	0	#VALUE!	#VALUE!	#VALUE!	#VALUE!	0	#VALUE!	#VALUE!	#VALUE!	#VALUE!	0	#VALUE!	#VALUE!	#VALUE!	#VALUE!	0
#VALUE!	#VALUE!	#VALUE!	AAAAAC+t+AM=	#VALUE!	#VALUE!	#VALUE!	#VALUE!	0	#VALUE!	#VALUE!	#VALUE!	#VALUE!	0	#VALUE!	#VALUE!	#VALUE!	#VALUE!	0	#VALUE!	#VALUE!	#VALUE!	#VALUE!	0	#VALUE!	#VALUE!	#VALUE!	#VALUE!	0	#VALUE!	#VALUE!	#VALUE!	#VALUE!	0	#VALUE!	#VALUE!	#VALUE!	#VALUE!	0	#VALUE!	#VALUE!	#VALUE!	#VALUE!	0	#VALUE!	#VALUE!	#VALUE!	#VALUE!	0	#VALUE!
#VALUE!	#VALUE!	AAAAAG/+7wI=	#VALUE!	#VALUE!	#VALUE!	#VALUE!	0	#VALUE!	#VALUE!	#VALUE!	#VALUE!	0	#VALUE!	#VALUE!	#VALUE!	#VALUE!	0	#VALUE!	#VALUE!	#VALUE!	#VALUE!	0	#VALUE!	#VALUE!	#VALUE!	#VALUE!	0	#VALUE!	#VALUE!	#VALUE!	#VALUE!	0	#VALUE!	#VALUE!	#VALUE!	#VALUE!	0	#VALUE!	#VALUE!	#VALUE!	#VALUE!	0	#VALUE!	#VALUE!	#VALUE!	#VALUE!	0	#VALUE!	#VALUE!
#VALUE!	#VALUE!	#VALUE!	#VALUE!	#VALUE!	#VALUE!	0	#VALUE!	#VALUE!	#VALUE!	#VALUE!	0	#VALUE!	#VALUE!	#VALUE!	#VALUE!	0	#VALUE!	#VALUE!	#VALUE!	#VALUE!	0	#VALUE!	#VALUE!	#VALUE!	#VALUE!	0	#VALUE!	#VALUE!	#VALUE!	#VALUE!	0	#VALUE!	#VALUE!	#VALUE!	#VALUE!	0	#VALUE!	#VALUE!	#VALUE!	#VALUE!	0	#VALUE!	#VALUE!	#VALUE!	#VALUE!	0	#VALUE!	#VALUE!	#VALUE!
#VALUE!	#VALUE!	#VALUE!	#VALUE!	#VALUE!	0	#VALUE!	#VALUE!	#VALUE!	#VALUE!	0	#VALUE!	#VALUE!	#VALUE!	#VALUE!	0	#VALUE!	#VALUE!	#VALUE!	#VALUE!	0	#VALUE!	#VALUE!	#VALUE!	#VALUE!	0	#VALUE!	#VALUE!	#VALUE!	#VALUE!	0	#VALUE!	#VALUE!	#VALUE!	#VALUE!	0	#VALUE!	#VALUE!	#VALUE!	#VALUE!	0	#VALUE!	#VALUE!	#VALUE!	#VALUE!	0	#VALUE!	#VALUE!	#VALUE!	#VALUE!
#VALUE!	#VALUE!	#VALUE!	#VALUE!	0	#VALUE!	#VALUE!	#VALUE!	#VALUE!	0	#VALUE!	#VALUE!	#VALUE!	#VALUE!	0	#VALUE!	#VALUE!	#VALUE!	#VALUE!	0	#VALUE!	#VALUE!	#VALUE!	#VALUE!	0	#VALUE!	#VALUE!	#VALUE!	#VALUE!	0	#VALUE!	#VALUE!	#VALUE!	#VALUE!	0	#VALUE!	#VALUE!	#VALUE!	#VALUE!	0	#VALUE!	#VALUE!	#VALUE!	#VALUE!	0	#VALUE!	#VALUE!	#VALUE!	#VALUE!	0
#VALUE!	#VALUE!	#VALUE!	AAAAAH/29wM=	#VALUE!	#VALUE!	#VALUE!	#VALUE!	0	#VALUE!	#VALUE!	#VALUE!	#VALUE!	0	#VALUE!	#VALUE!	#VALUE!	#VALUE!	0	#VALUE!	#VALUE!	#VALUE!	#VALUE!	0	#VALUE!	#VALUE!	#VALUE!	#VALUE!	0	#VALUE!	#VALUE!	#VALUE!	#VALUE!	0	#VALUE!	#VALUE!	#VALUE!	#VALUE!	0	#VALUE!	#VALUE!	#VALUE!	#VALUE!	0	#VALUE!	#VALUE!	#VALUE!	#VALUE!	0	#VALUE!
#VALUE!	#VALUE!	AAAAAGX7/wI=	#VALUE!	#VALUE!	#VALUE!	#VALUE!	0	#VALUE!	#VALUE!	#VALUE!	#VALUE!	0	#VALUE!	#VALUE!	#VALUE!	#VALUE!	0	#VALUE!	#VALUE!	#VALUE!	#VALUE!	0	#VALUE!	#VALUE!	#VALUE!	#VALUE!	0	#VALUE!	#VALUE!	#VALUE!	#VALUE!	0	#VALUE!	#VALUE!	#VALUE!	#VALUE!	0	#VALUE!	#VALUE!	#VALUE!	#VALUE!	0	#VALUE!	#VALUE!	#VALUE!	#VALUE!	0	#VALUE!	#VALUE!
#VALUE!	#VALUE!	#VALUE!	#VALUE!	#VALUE!	0	#VALUE!	#VALUE!	#VALUE!	#VALUE!	0	#VALUE!	#VALUE!	#VALUE!	#VALUE!	0	#VALUE!	#VALUE!	#VALUE!	#VALUE!	0	#VALUE!	#VALUE!	#VALUE!	#VALUE!	0	#VALUE!	#VALUE!	#VALUE!	#VALUE!	0	#VALUE!	#VALUE!	#VALUE!	#VALUE!	0	#VALUE!	#VALUE!	#VALUE!	#VALUE!	0	#VALUE!	#VALUE!	#VALUE!	#VALUE!	0	#VALUE!	#VALUE!	#VALUE!	#VALUE!
#VALUE!	#VALUE!	#VALUE!	#VALUE!	0	#VALUE!	#VALUE!	#VALUE!	#VALUE!	0	#VALUE!	#VALUE!	#VALUE!	#VALUE!	0	#VALUE!	#VALUE!	#VALUE!	#VALUE!	0	#VALUE!	#VALUE!	#VALUE!	#VALUE!	0	#VALUE!	#VALUE!	#VALUE!	#VALUE!	0	#VALUE!	#VALUE!	#VALUE!	#VALUE!	0	#VALUE!	#VALUE!	#VALUE!	#VALUE!	0	#VALUE!	#VALUE!	#VALUE!	#VALUE!	0	#VALUE!	#VALUE!	#VALUE!	#VALUE!	0
#VALUE!	#VALUE!	#VALUE!	AAAAAH83FwM=	#VALUE!	#VALUE!	#VALUE!	#VALUE!	0	#VALUE!	#VALUE!	#VALUE!	#VALUE!	0	#VALUE!	#VALUE!	#VALUE!	#VALUE!	0	#VALUE!	#VALUE!	#VALUE!	#VALUE!	0	#VALUE!	#VALUE!	#VALUE!	#VALUE!	0	#VALUE!	#VALUE!	#VALUE!	#VALUE!	0	#VALUE!	#VALUE!	#VALUE!	#VALUE!	0	#VALUE!	#VALUE!	#VALUE!	#VALUE!	0	#VALUE!	#VALUE!	#VALUE!	#VALUE!	0	#VALUE!
#VALUE!	#VALUE!	AAAAAHv/+wI=	#VALUE!	#VALUE!	#VALUE!	#VALUE!	0	#VALUE!	#VALUE!	#VALUE!	#VALUE!	0	#VALUE!	#VALUE!	#VALUE!	#VALUE!	0	#VALUE!	#VALUE!	#VALUE!	#VALUE!	0	#VALUE!	#VALUE!	#VALUE!	#VALUE!	0	#VALUE!	#VALUE!	#VALUE!	#VALUE!	0	#VALUE!	#VALUE!	#VALUE!	#VALUE!	0	#VALUE!	#VALUE!	#VALUE!	#VALUE!	0	#VALUE!	#VALUE!	#VALUE!	#VALUE!	0	#VALUE!	#VALUE!
#VALUE!	#VALUE!	#VALUE!	#VALUE!	#VALUE!	#VALUE!	0	#VALUE!	#VALUE!	#VALUE!	#VALUE!	0	#VALUE!	#VALUE!	#VALUE!	#VALUE!	0	#VALUE!	#VALUE!	#VALUE!	#VALUE!	0	#VALUE!	#VALUE!	#VALUE!	#VALUE!	0	#VALUE!	#VALUE!	#VALUE!	#VALUE!	0	#VALUE!	#VALUE!	#VALUE!	#VALUE!	0	#VALUE!	#VALUE!	#VALUE!	#VALUE!	0	#VALUE!	#VALUE!	#VALUE!	#VALUE!	0	#VALUE!	#VALUE!	#VALUE!
#VALUE!	#VALUE!	#VALUE!	#VALUE!	#VALUE!	0	#VALUE!	#VALUE!	#VALUE!	#VALUE!	0	#VALUE!	#VALUE!	#VALUE!	#VALUE!	0	#VALUE!	#VALUE!	#VALUE!	#VALUE!	0	#VALUE!	#VALUE!	#VALUE!	#VALUE!	0	#VALUE!	#VALUE!	#VALUE!	#VALUE!	0	#VALUE!	#VALUE!	#VALUE!	#VALUE!	0	#VALUE!	#VALUE!	#VALUE!	#VALUE!	0	#VALUE!	#VALUE!	#VALUE!	#VALUE!	0	#VALUE!	#VALUE!	#VALUE!	#VALUE!
#VALUE!	#VALUE!	#VALUE!	#VALUE!	0	#VALUE!	#VALUE!	#VALUE!	#VALUE!	0	#VALUE!	#VALUE!	#VALUE!	#VALUE!	0	#VALUE!	#VALUE!	#VALUE!	#VALUE!	0	#VALUE!	#VALUE!	#VALUE!	#VALUE!	0	#VALUE!	#VALUE!	#VALUE!	#VALUE!	0	#VALUE!	#VALUE!	#VALUE!	#VALUE!	0	#VALUE!	#VALUE!	#VALUE!	#VALUE!	0	#VALUE!	#VALUE!	#VALUE!	#VALUE!	0	#VALUE!	#VALUE!	#VALUE!	#VALUE!	0
#VALUE!	#VALUE!	#VALUE!	AAAAAC/x9wM=	#VALUE!	#VALUE!	#VALUE!	#VALUE!	0	#VALUE!	#VALUE!	#VALUE!	#VALUE!	0	#VALUE!	#VALUE!	#VALUE!	#VALUE!	0	#VALUE!	#VALUE!	#VALUE!	#VALUE!	0	#VALUE!	#VALUE!	#VALUE!	#VALUE!	0	#VALUE!	#VALUE!	#VALUE!	#VALUE!	0	#VALUE!	#VALUE!	#VALUE!	#VALUE!	0	#VALUE!	#VALUE!	#VALUE!	#VALUE!	0	#VALUE!	#VALUE!	#VALUE!	#VALUE!	0	#VALUE!
#VALUE!	#VALUE!	AAAAAH7PpwI=	#VALUE!	#VALUE!	#VALUE!	#VALUE!	0	#VALUE!	#VALUE!	#VALUE!	#VALUE!	0	#VALUE!	#VALUE!	#VALUE!	#VALUE!	0	#VALUE!	#VALUE!	#VALUE!	#VALUE!	0	#VALUE!	#VALUE!	#VALUE!	#VALUE!	0	#VALUE!	#VALUE!	#VALUE!	#VALUE!	0	#VALUE!	#VALUE!	#VALUE!	#VALUE!	0	#VALUE!	#VALUE!	#VALUE!	#VALUE!	0	#VALUE!	#VALUE!	#VALUE!	#VALUE!	0	#VALUE!	#VALUE!
#VALUE!	#VALUE!	#VALUE!	#VALUE!	#VALUE!	#VALUE!	0	#VALUE!	#VALUE!	#VALUE!	#VALUE!	0	#VALUE!	#VALUE!	#VALUE!	#VALUE!	0	#VALUE!	#VALUE!	#VALUE!	#VALUE!	0	#VALUE!	#VALUE!	#VALUE!	#VALUE!	0	#VALUE!	#VALUE!	#VALUE!	#VALUE!	0	#VALUE!	#VALUE!	#VALUE!	#VALUE!	0	#VALUE!	#VALUE!	#VALUE!	#VALUE!	0	#VALUE!	#VALUE!	#VALUE!	#VALUE!	0	#VALUE!	#VALUE!	#VALUE!
#VALUE!	#VALUE!	#VALUE!	#VALUE!	#VALUE!	0	#VALUE!	#VALUE!	#VALUE!	#VALUE!	0	#VALUE!	#VALUE!	#VALUE!	#VALUE!	0	#VALUE!	#VALUE!	#VALUE!	#VALUE!	0	#VALUE!	#VALUE!	#VALUE!	#VALUE!	0	#VALUE!	#VALUE!	#VALUE!	#VALUE!	0	#VALUE!	#VALUE!	#VALUE!	#VALUE!	0	#VALUE!	#VALUE!	#VALUE!	#VALUE!	0	#VALUE!	#VALUE!	#VALUE!	#VALUE!	0	#VALUE!	#VALUE!	#VALUE!	#VALUE!
#VALUE!	#VALUE!	#VALUE!	#VALUE!	0	#VALUE!	#VALUE!	#VALUE!	#VALUE!	0	#VALUE!	#VALUE!	#VALUE!	#VALUE!	0	#VALUE!	#VALUE!	#VALUE!	#VALUE!	0	#VALUE!	#VALUE!	#VALUE!	#VALUE!	0	#VALUE!	#VALUE!	#VALUE!	#VALUE!	0	#VALUE!	#VALUE!	#VALUE!	#VALUE!	0	#VALUE!	#VALUE!	#VALUE!	#VALUE!	0	#VALUE!	#VALUE!	#VALUE!	#VALUE!	0	#VALUE!	#VALUE!	#VALUE!	#VALUE!	0
#VALUE!	#VALUE!	#VALUE!	AAAAAHvfnwM=	#VALUE!	#VALUE!	#VALUE!	#VALUE!	0	#VALUE!	#VALUE!	#VALUE!	#VALUE!	0	#VALUE!	#VALUE!	#VALUE!	#VALUE!	0	#VALUE!	#VALUE!	#VALUE!	#VALUE!	0	#VALUE!	#VALUE!	#VALUE!	#VALUE!	0	#VALUE!	#VALUE!	#VALUE!	#VALUE!	0	#VALUE!	#VALUE!	#VALUE!	#VALUE!	0	#VALUE!	#VALUE!	#VALUE!	#VALUE!	0	#VALUE!	#VALUE!	#VALUE!	#VALUE!	0	#VALUE!
#VALUE!	#VALUE!	AAAAAHJP1wI=	#VALUE!	#VALUE!	#VALUE!	#VALUE!	0	#VALUE!	#VALUE!	#VALUE!	#VALUE!	0	#VALUE!	#VALUE!	#VALUE!	#VALUE!	0	#VALUE!	#VALUE!	#VALUE!	#VALUE!	0	#VALUE!	#VALUE!	#VALUE!	#VALUE!	0	#VALUE!	#VALUE!	#VALUE!	#VALUE!	0	#VALUE!	#VALUE!	#VALUE!	#VALUE!	0	#VALUE!	#VALUE!	#VALUE!	#VALUE!	0	#VALUE!	#VALUE!	#VALUE!	#VALUE!	0	#VALUE!	#VALUE!
#VALUE!	#VALUE!	#VALUE!	#VALUE!	#VALUE!	#VALUE!	0	#VALUE!	#VALUE!	#VALUE!	#VALUE!	0	#VALUE!	#VALUE!	#VALUE!	#VALUE!	0	#VALUE!	#VALUE!	#VALUE!	#VALUE!	0	#VALUE!	#VALUE!	#VALUE!	#VALUE!	0	#VALUE!	#VALUE!	#VALUE!	#VALUE!	0	#VALUE!	#VALUE!	#VALUE!	#VALUE!	0	#VALUE!	#VALUE!	#VALUE!	#VALUE!	0	#VALUE!	#VALUE!	#VALUE!	#VALUE!	0	#VALUE!	#VALUE!	#VALUE!
#VALUE!	#VALUE!	#VALUE!	#VALUE!	#VALUE!	0	#VALUE!	#VALUE!	#VALUE!	#VALUE!	0	#VALUE!	#VALUE!	#VALUE!	#VALUE!	0	#VALUE!	#VALUE!	#VALUE!	#VALUE!	0	#VALUE!	#VALUE!	#VALUE!	#VALUE!	0	#VALUE!	#VALUE!	#VALUE!	#VALUE!	0	#VALUE!	#VALUE!	#VALUE!	#VALUE!	0	#VALUE!	#VALUE!	#VALUE!	#VALUE!	0	#VALUE!	#VALUE!	#VALUE!	#VALUE!	0	#VALUE!	#VALUE!	#VALUE!	#VALUE!
#VALUE!	#VALUE!	#VALUE!	#VALUE!	0	#VALUE!	#VALUE!	#VALUE!	#VALUE!	0	#VALUE!	#VALUE!	#VALUE!	#VALUE!	0	#VALUE!	#VALUE!	#VALUE!	#VALUE!	0	#VALUE!	#VALUE!	#VALUE!	#VALUE!	0	#VALUE!	#VALUE!	#VALUE!	#VALUE!	0	#VALUE!	#VALUE!	#VALUE!	#VALUE!	0	#VALUE!	#VALUE!	#VALUE!	#VALUE!	0	#VALUE!	#VALUE!	#VALUE!	#VALUE!	0	#VALUE!	#VALUE!	#VALUE!	#VALUE!	0
#VALUE!	#VALUE!	#VALUE!	AAAAAF3f7wM=	#VALUE!	#VALUE!	#VALUE!	#VALUE!	0	#VALUE!	#VALUE!	#VALUE!	#VALUE!	0	#VALUE!	#VALUE!	#VALUE!	#VALUE!	0	#VALUE!	#VALUE!	#VALUE!	#VALUE!	0	#VALUE!	#VALUE!	#VALUE!	#VALUE!	0	#VALUE!	#VALUE!	#VALUE!	#VALUE!	0	#VALUE!	#VALUE!	#VALUE!	#VALUE!	0	#VALUE!	#VALUE!	#VALUE!	#VALUE!	0	#VALUE!	#VALUE!	#VALUE!	#VALUE!	0	#VALUE!
#VALUE!	#VALUE!	AAAAAFpv+AI=	#VALUE!	#VALUE!	#VALUE!	#VALUE!	0	#VALUE!	#VALUE!	#VALUE!	#VALUE!	0	#VALUE!	#VALUE!	#VALUE!	#VALUE!	0	#VALUE!	#VALUE!	#VALUE!	#VALUE!	0	#VALUE!	#VALUE!	#VALUE!	#VALUE!	0	#VALUE!	#VALUE!	#VALUE!	#VALUE!	0	#VALUE!	#VALUE!	#VALUE!	#VALUE!	0	#VALUE!	#VALUE!	#VALUE!	#VALUE!	0	#VALUE!	#VALUE!	#VALUE!	#VALUE!	0	#VALUE!	#VALUE!
#VALUE!	#VALUE!	#VALUE!	#VALUE!	#VALUE!	#VALUE!	0	#VALUE!	#VALUE!	#VALUE!	#VALUE!	0	#VALUE!	#VALUE!	#VALUE!	#VALUE!	0	#VALUE!	#VALUE!	#VALUE!	#VALUE!	0	#VALUE!	#VALUE!	#VALUE!	#VALUE!	0	#VALUE!	#VALUE!	#VALUE!	#VALUE!	0	#VALUE!	#VALUE!	#VALUE!	#VALUE!	0	#VALUE!	#VALUE!	#VALUE!	#VALUE!	0	#VALUE!	#VALUE!	#VALUE!	#VALUE!	0	#VALUE!	#VALUE!	#VALUE!
#VALUE!	#VALUE!	#VALUE!	#VALUE!	#VALUE!	0	#VALUE!	#VALUE!	#VALUE!	#VALUE!	0	#VALUE!	#VALUE!	#VALUE!	#VALUE!	0	#VALUE!	#VALUE!	#VALUE!	#VALUE!	0	#VALUE!	#VALUE!	#VALUE!	#VALUE!	0	#VALUE!	#VALUE!	#VALUE!	#VALUE!	0	#VALUE!	#VALUE!	#VALUE!	#VALUE!	0	#VALUE!	#VALUE!	#VALUE!	#VALUE!	0	#VALUE!	#VALUE!	#VALUE!	#VALUE!	0	#VALUE!	#VALUE!	#VALUE!	#VALUE!
#VALUE!	#VALUE!	#VALUE!	#VALUE!	0	#VALUE!	#VALUE!	#VALUE!	#VALUE!	0	#VALUE!	#VALUE!	#VALUE!	#VALUE!	0	#VALUE!	#VALUE!	#VALUE!	#VALUE!	0	#VALUE!	#VALUE!	#VALUE!	#VALUE!	0	#VALUE!	#VALUE!	#VALUE!	#VALUE!	0	#VALUE!	#VALUE!	#VALUE!	#VALUE!	0	#VALUE!	#VALUE!	#VALUE!	#VALUE!	0	#VALUE!	#VALUE!	#VALUE!	#VALUE!	0	#VALUE!	#VALUE!	#VALUE!	#VALUE!	0
#VALUE!	#VALUE!	#VALUE!	AAAAAF3++gM=	#VALUE!	#VALUE!	#VALUE!	#VALUE!	0	#VALUE!	#VALUE!	#VALUE!	#VALUE!	0	#VALUE!	#VALUE!	#VALUE!	#VALUE!	0	#VALUE!	#VALUE!	#VALUE!	#VALUE!	0	#VALUE!	#VALUE!	#VALUE!	#VALUE!	0	#VALUE!	#VALUE!	#VALUE!	#VALUE!	0	#VALUE!	#VALUE!	#VALUE!	#VALUE!	0	#VALUE!	#VALUE!	#VALUE!	#VALUE!	0	#VALUE!	#VALUE!	#VALUE!	#VALUE!	0	#VALUE!
#VALUE!	#VALUE!	AAAAAH2ZvAI=	#VALUE!	#VALUE!	#VALUE!	#VALUE!	0	#VALUE!	#VALUE!	#VALUE!	#VALUE!	0	#VALUE!	#VALUE!	#VALUE!	#VALUE!	0	#VALUE!	#VALUE!	#VALUE!	#VALUE!	0	#VALUE!	#VALUE!	#VALUE!	#VALUE!	0	#VALUE!	#VALUE!	#VALUE!	#VALUE!	0	#VALUE!	#VALUE!	#VALUE!	#VALUE!	0	#VALUE!	#VALUE!	#VALUE!	#VALUE!	0	#VALUE!	#VALUE!	#VALUE!	#VALUE!	0	#VALUE!	#VALUE!
#VALUE!	#VALUE!	#VALUE!	#VALUE!	#VALUE!	#VALUE!	0	#VALUE!	#VALUE!	#VALUE!	#VALUE!	0	#VALUE!	#VALUE!	#VALUE!	#VALUE!	0	#VALUE!	#VALUE!	#VALUE!	#VALUE!	0	#VALUE!	#VALUE!	#VALUE!	#VALUE!	0	#VALUE!	#VALUE!	#VALUE!	#VALUE!	0	#VALUE!	#VALUE!	#VALUE!	#VALUE!	0	#VALUE!	#VALUE!	#VALUE!	#VALUE!	0	#VALUE!	#VALUE!	#VALUE!	#VALUE!	0	#VALUE!	#VALUE!	#VALUE!
#VALUE!	#VALUE!	#VALUE!	#VALUE!	#VALUE!	0	#VALUE!	#VALUE!	#VALUE!	#VALUE!	0	#VALUE!	#VALUE!	#VALUE!	#VALUE!	0	#VALUE!	#VALUE!	#VALUE!	#VALUE!	0	#VALUE!	#VALUE!	#VALUE!	#VALUE!	0	#VALUE!	#VALUE!	#VALUE!	#VALUE!	0	#VALUE!	#VALUE!	#VALUE!	#VALUE!	0	#VALUE!	#VALUE!	#VALUE!	#VALUE!	0	#VALUE!	#VALUE!	#VALUE!	#VALUE!	0	#VALUE!	#VALUE!	#VALUE!	#VALUE!
#VALUE!	#VALUE!	#VALUE!	#VALUE!	0	#VALUE!	#VALUE!	#VALUE!	#VALUE!	0	#VALUE!	#VALUE!	#VALUE!	#VALUE!	0	#VALUE!	#VALUE!	#VALUE!	#VALUE!	0	#VALUE!	#VALUE!	#VALUE!	#VALUE!	0	#VALUE!	#VALUE!	#VALUE!	#VALUE!	0	#VALUE!	#VALUE!	#VALUE!	#VALUE!	0	#VALUE!	#VALUE!	#VALUE!	#VALUE!	0	#VALUE!	#VALUE!	#VALUE!	#VALUE!	0	#VALUE!	#VALUE!	#VALUE!	#VALUE!	0
0	0	0	0	0	0	0	0	0	0	0	0	0	0	0	0	0	0	0	0	0	0	0	0	0	0	0	0	0	0	0	0	0	0	0	0	0	0	0	0	0	0	0	0	0	0	0	0	0	0
#VALUE!	#VALUE!	AAAAAH7OtQI=	#VALUE!	#VALUE!	#VALUE!	#VALUE!	0	#VALUE!	#VALUE!	#VALUE!	#VALUE!	0	#VALUE!	#VALUE!	#VALUE!	#VALUE!	0	#VALUE!	#VALUE!	#VALUE!	#VALUE!	0	#VALUE!	#VALUE!	#VALUE!	#VALUE!	0	#VALUE!	#VALUE!	#VALUE!	#VALUE!	0	#VALUE!	#VALUE!	#VALUE!	#VALUE!	0	#VALUE!	#VALUE!	#VALUE!	#VALUE!	0	#VALUE!	#VALUE!	#VALUE!	#VALUE!	0	#VALUE!	#VALUE!
#VALUE!	#VALUE!	#VALUE!	#VALUE!	#VALUE!	#VALUE!	0	#VALUE!	#VALUE!	#VALUE!	#VALUE!	0	#VALUE!	#VALUE!	#VALUE!	#VALUE!	0	#VALUE!	#VALUE!	#VALUE!	#VALUE!	0	#VALUE!	#VALUE!	#VALUE!	#VALUE!	0	#VALUE!	#VALUE!	#VALUE!	#VALUE!	0	#VALUE!	#VALUE!	#VALUE!	#VALUE!	0	#VALUE!	#VALUE!	#VALUE!	#VALUE!	0	#VALUE!	#VALUE!	#VALUE!	#VALUE!	0	#VALUE!	#VALUE!	#VALUE!
#VALUE!	#VALUE!	#VALUE!	#VALUE!	#VALUE!	0	#VALUE!	#VALUE!	#VALUE!	#VALUE!	0	#VALUE!	#VALUE!	#VALUE!	#VALUE!	0	#VALUE!	#VALUE!	#VALUE!	#VALUE!	0	#VALUE!	#VALUE!	#VALUE!	#VALUE!	0	#VALUE!	#VALUE!	#VALUE!	#VALUE!	0	#VALUE!	#VALUE!	#VALUE!	#VALUE!	0	#VALUE!	#VALUE!	#VALUE!	#VALUE!	0	#VALUE!	#VALUE!	#VALUE!	#VALUE!	0	#VALUE!	#VALUE!	#VALUE!	#VALUE!
#VALUE!	#VALUE!	#VALUE!	#VALUE!	0	#VALUE!	#VALUE!	#VALUE!	#VALUE!	0	#VALUE!	#VALUE!	#VALUE!	#VALUE!	0	#VALUE!	#VALUE!	#VALUE!	#VALUE!	0	#VALUE!	#VALUE!	#VALUE!	#VALUE!	0	#VALUE!	#VALUE!	#VALUE!	#VALUE!	0	#VALUE!	#VALUE!	#VALUE!	#VALUE!	0	#VALUE!	#VALUE!	#VALUE!	#VALUE!	0	#VALUE!	#VALUE!	#VALUE!	#VALUE!	0	#VALUE!	#VALUE!	#VALUE!	#VALUE!	0
#VALUE!	#VALUE!	#VALUE!	AAAAAG/OrAM=	#VALUE!	#VALUE!	#VALUE!	#VALUE!	0	#VALUE!	#VALUE!	#VALUE!	#VALUE!	0	#VALUE!	#VALUE!	#VALUE!	#VALUE!	0	#VALUE!	#VALUE!	#VALUE!	#VALUE!	0	#VALUE!	#VALUE!	#VALUE!	#VALUE!	0	#VALUE!	#VALUE!	#VALUE!	#VALUE!	0	#VALUE!	#VALUE!	#VALUE!	#VALUE!	0	#VALUE!	#VALUE!	#VALUE!	#VALUE!	0	#VALUE!	#VALUE!	#VALUE!	#VALUE!	0	#VALUE!
#VALUE!	#VALUE!	AAAAABf91wI=	#VALUE!	#VALUE!	#VALUE!	#VALUE!	0	#VALUE!	#VALUE!	#VALUE!	#VALUE!	0	#VALUE!	#VALUE!	#VALUE!	#VALUE!	0	#VALUE!	#VALUE!	#VALUE!	#VALUE!	0	#VALUE!	#VALUE!	#VALUE!	#VALUE!	0	#VALUE!	#VALUE!	#VALUE!	#VALUE!	0	#VALUE!	#VALUE!	#VALUE!	#VALUE!	0	#VALUE!	#VALUE!	#VALUE!	#VALUE!	0	#VALUE!	#VALUE!	#VALUE!	#VALUE!	0	#VALUE!	#VALUE!
#VALUE!	#VALUE!	#VALUE!	#VALUE!	#VALUE!	#VALUE!	0	#VALUE!	#VALUE!	#VALUE!	#VALUE!	0	#VALUE!	#VALUE!	#VALUE!	#VALUE!	0	#VALUE!	#VALUE!	#VALUE!	#VALUE!	0	#VALUE!	#VALUE!	#VALUE!	#VALUE!	0	#VALUE!	#VALUE!	#VALUE!	#VALUE!	0	#VALUE!	#VALUE!	#VALUE!	#VALUE!	0	#VALUE!	#VALUE!	#VALUE!	#VALUE!	0	#VALUE!	#VALUE!	#VALUE!	#VALUE!	0	#VALUE!	#VALUE!	#VALUE!
#VALUE!	#VALUE!	#VALUE!	#VALUE!	#VALUE!	0	#VALUE!	#VALUE!	#VALUE!	#VALUE!	0	#VALUE!	#VALUE!	#VALUE!	#VALUE!	0	#VALUE!	#VALUE!	#VALUE!	#VALUE!	0	#VALUE!	#VALUE!	#VALUE!	#VALUE!	0	#VALUE!	#VALUE!	#VALUE!	#VALUE!	0	#VALUE!	#VALUE!	#VALUE!	#VALUE!	0	#VALUE!	#VALUE!	#VALUE!	#VALUE!	0	#VALUE!	#VALUE!	#VALUE!	#VALUE!	0	#VALUE!	#VALUE!	#VALUE!	#VALUE!
#VALUE!	#VALUE!	#VALUE!	#VALUE!	0	#VALUE!	#VALUE!	#VALUE!	#VALUE!	0	#VALUE!	#VALUE!	#VALUE!	#VALUE!	0	#VALUE!	#VALUE!	#VALUE!	#VALUE!	0	#VALUE!	#VALUE!	#VALUE!	#VALUE!	0	#VALUE!	#VALUE!	#VALUE!	#VALUE!	0	#VALUE!	#VALUE!	#VALUE!	#VALUE!	0	#VALUE!	#VALUE!	#VALUE!	#VALUE!	0	#VALUE!	#VALUE!	#VALUE!	#VALUE!	0	#VALUE!	#VALUE!	#VALUE!	#VALUE!	0
#VALUE!	#VALUE!	#VALUE!	AAAAAH+e/AM=	#VALUE!	#VALUE!	#VALUE!	#VALUE!	0	#VALUE!	#VALUE!	#VALUE!	#VALUE!	0	#VALUE!	#VALUE!	#VALUE!	#VALUE!	0	#VALUE!	#VALUE!	#VALUE!	#VALUE!	0	#VALUE!	#VALUE!	#VALUE!	#VALUE!	0	#VALUE!	#VALUE!	#VALUE!	#VALUE!	0	#VALUE!	#VALUE!	#VALUE!	#VALUE!	0	#VALUE!	#VALUE!	#VALUE!	#VALUE!	0	#VALUE!	#VALUE!	#VALUE!	#VALUE!	0	#VALUE!
#VALUE!	#VALUE!	AAAAAHv/dwI=	#VALUE!	#VALUE!	#VALUE!	#VALUE!	0	#VALUE!	#VALUE!	#VALUE!	#VALUE!	0	#VALUE!	#VALUE!	#VALUE!	#VALUE!	0	#VALUE!	#VALUE!	#VALUE!	#VALUE!	0	#VALUE!	#VALUE!	#VALUE!	#VALUE!	0	#VALUE!	#VALUE!	#VALUE!	#VALUE!	0	#VALUE!	#VALUE!	#VALUE!	#VALUE!	0	#VALUE!	#VALUE!	#VALUE!	#VALUE!	0	#VALUE!	#VALUE!	#VALUE!	#VALUE!	0	#VALUE!	#VALUE!
#VALUE!	#VALUE!	#VALUE!	#VALUE!	#VALUE!	#VALUE!	0	#VALUE!	#VALUE!	#VALUE!	#VALUE!	0	#VALUE!	#VALUE!	#VALUE!	#VALUE!	0	#VALUE!	#VALUE!	#VALUE!	#VALUE!	0	#VALUE!	#VALUE!	#VALUE!	#VALUE!	0	#VALUE!	#VALUE!	#VALUE!	#VALUE!	0	#VALUE!	#VALUE!	#VALUE!	#VALUE!	0	#VALUE!	#VALUE!	#VALUE!	#VALUE!	0	#VALUE!	#VALUE!	#VALUE!	#VALUE!	0	#VALUE!	#VALUE!	#VALUE!
#VALUE!	#VALUE!	#VALUE!	#VALUE!	#VALUE!	0	#VALUE!	#VALUE!	#VALUE!	#VALUE!	0	#VALUE!	#VALUE!	#VALUE!	#VALUE!	0	#VALUE!	#VALUE!	#VALUE!	#VALUE!	0	#VALUE!	#VALUE!	#VALUE!	#VALUE!	0	#VALUE!	#VALUE!	#VALUE!	#VALUE!	0	#VALUE!	#VALUE!	#VALUE!	#VALUE!	0	#VALUE!	#VALUE!	#VALUE!	#VALUE!	0	#VALUE!	#VALUE!	#VALUE!	#VALUE!	0	#VALUE!	#VALUE!	#VALUE!	#VALUE!
#VALUE!	#VALUE!	#VALUE!	#VALUE!	0	#VALUE!	#VALUE!	#VALUE!	#VALUE!	0	#VALUE!	#VALUE!	#VALUE!	#VALUE!	0	#VALUE!	#VALUE!	#VALUE!	#VALUE!	0	#VALUE!	#VALUE!	#VALUE!	#VALUE!	0	#VALUE!	#VALUE!	#VALUE!	#VALUE!	0	#VALUE!	#VALUE!	#VALUE!	#VALUE!	0	#VALUE!	#VALUE!	#VALUE!	#VALUE!	0	#VALUE!	#VALUE!	#VALUE!	#VALUE!	0	#VALUE!	#VALUE!	#VALUE!	#VALUE!	0
#VALUE!	#VALUE!	#VALUE!	AAAAAHqb/wM=	#VALUE!	#VALUE!	#VALUE!	#VALUE!	0	#VALUE!	#VALUE!	#VALUE!	#VALUE!	0	#VALUE!	#VALUE!	#VALUE!	#VALUE!	0	#VALUE!	#VALUE!	#VALUE!	#VALUE!	0	#VALUE!	#VALUE!	#VALUE!	#VALUE!	0	#VALUE!	#VALUE!	#VALUE!	#VALUE!	0	#VALUE!	#VALUE!	#VALUE!	#VALUE!	0	#VALUE!	#VALUE!	#VALUE!	#VALUE!	0	#VALUE!	#VALUE!	#VALUE!	#VALUE!	0	#VALUE!
#VALUE!	#VALUE!	AAAAAHx/5QI=	#VALUE!	#VALUE!	#VALUE!	#VALUE!	0	#VALUE!	#VALUE!	#VALUE!	#VALUE!	0	#VALUE!	#VALUE!	#VALUE!	#VALUE!	0	#VALUE!	#VALUE!	#VALUE!	#VALUE!	0	#VALUE!	#VALUE!	#VALUE!	#VALUE!	0	#VALUE!	#VALUE!	#VALUE!	#VALUE!	0	#VALUE!	#VALUE!	#VALUE!	#VALUE!	0	#VALUE!	#VALUE!	#VALUE!	#VALUE!	0	#VALUE!	#VALUE!	#VALUE!	#VALUE!	0	#VALUE!	#VALUE!
#VALUE!	#VALUE!	#VALUE!	#VALUE!	#VALUE!	#VALUE!	0	#VALUE!	#VALUE!	#VALUE!	#VALUE!	0	#VALUE!	#VALUE!	#VALUE!	#VALUE!	0	#VALUE!	#VALUE!	#VALUE!	#VALUE!	0	#VALUE!	#VALUE!	#VALUE!	#VALUE!	0	#VALUE!	#VALUE!	#VALUE!	#VALUE!	0	#VALUE!	#VALUE!	#VALUE!	#VALUE!	0	#VALUE!	#VALUE!	#VALUE!	#VALUE!	0	#VALUE!	#VALUE!	#VALUE!	#VALUE!	0	#VALUE!	#VALUE!	#VALUE!
#VALUE!	#VALUE!	#VALUE!	#VALUE!	#VALUE!	0	#VALUE!	#VALUE!	#VALUE!	#VALUE!	0	#VALUE!	#VALUE!	#VALUE!	#VALUE!	0	#VALUE!	#VALUE!	#VALUE!	#VALUE!	0	#VALUE!	#VALUE!	#VALUE!	#VALUE!	0	#VALUE!	#VALUE!	#VALUE!	#VALUE!	0	#VALUE!	#VALUE!	#VALUE!	#VALUE!	0	#VALUE!	#VALUE!	#VALUE!	#VALUE!	0	#VALUE!	#VALUE!	#VALUE!	#VALUE!	0	#VALUE!	#VALUE!	#VALUE!	#VALUE!
#VALUE!	#VALUE!	#VALUE!	#VALUE!	0	#VALUE!	#VALUE!	#VALUE!	#VALUE!	0	#VALUE!	#VALUE!	#VALUE!	#VALUE!	0	#VALUE!	#VALUE!	#VALUE!	#VALUE!	0	#VALUE!	#VALUE!	#VALUE!	#VALUE!	0	#VALUE!	#VALUE!	#VALUE!	#VALUE!	0	#VALUE!	#VALUE!	#VALUE!	#VALUE!	0	#VALUE!	#VALUE!	#VALUE!	#VALUE!	0	#VALUE!	#VALUE!	#VALUE!	#VALUE!	0	#VALUE!	#VALUE!	#VALUE!	#VALUE!	0
#VALUE!	#VALUE!	#VALUE!	AAAAAGvv1wM=	#VALUE!	#VALUE!	#VALUE!	#VALUE!	0	#VALUE!	#VALUE!	#VALUE!	#VALUE!	0	#VALUE!	#VALUE!	#VALUE!	#VALUE!	0	#VALUE!	#VALUE!	#VALUE!	#VALUE!	0	#VALUE!	#VALUE!	#VALUE!	#VALUE!	0	#VALUE!	#VALUE!	#VALUE!	#VALUE!	0	#VALUE!	#VALUE!	#VALUE!	#VALUE!	0	#VALUE!	#VALUE!	#VALUE!	#VALUE!	0	#VALUE!	#VALUE!	#VALUE!	#VALUE!	0	#VALUE!
#VALUE!	#VALUE!	AAAAAHb2/QI=	#VALUE!	#VALUE!	#VALUE!	#VALUE!	0	#VALUE!	#VALUE!	#VALUE!	#VALUE!	0	#VALUE!	#VALUE!	#VALUE!	#VALUE!	0	#VALUE!	#VALUE!	#VALUE!	#VALUE!	0	#VALUE!	#VALUE!	#VALUE!	#VALUE!	0	#VALUE!	#VALUE!	#VALUE!	#VALUE!	0	#VALUE!	#VALUE!	#VALUE!	#VALUE!	0	#VALUE!	#VALUE!	#VALUE!	#VALUE!	0	#VALUE!	#VALUE!	#VALUE!	#VALUE!	0	#VALUE!	#VALUE!
#VALUE!	#VALUE!	#VALUE!	#VALUE!	#VALUE!	#VALUE!	0	#VALUE!	#VALUE!	#VALUE!	#VALUE!	0	#VALUE!	#VALUE!	#VALUE!	#VALUE!	0	#VALUE!	#VALUE!	#VALUE!	#VALUE!	0	#VALUE!	#VALUE!	#VALUE!	#VALUE!	0	#VALUE!	#VALUE!	#VALUE!	#VALUE!	0	#VALUE!	#VALUE!	#VALUE!	#VALUE!	0	#VALUE!	#VALUE!	#VALUE!	#VALUE!	0	#VALUE!	#VALUE!	#VALUE!	#VALUE!	0	#VALUE!	#VALUE!	#VALUE!
#VALUE!	#VALUE!	#VALUE!	#VALUE!	#VALUE!	0	#VALUE!	#VALUE!	#VALUE!	#VALUE!	0	#VALUE!	#VALUE!	#VALUE!	#VALUE!	0	#VALUE!	#VALUE!	#VALUE!	#VALUE!	0	#VALUE!	#VALUE!	#VALUE!	#VALUE!	0	#VALUE!	#VALUE!	#VALUE!	#VALUE!	0	#VALUE!	#VALUE!	#VALUE!	#VALUE!	0	#VALUE!	#VALUE!	#VALUE!	#VALUE!	0	#VALUE!	#VALUE!	#VALUE!	#VALUE!	0	#VALUE!	#VALUE!	#VALUE!	#VALUE!
#VALUE!	#VALUE!	#VALUE!	#VALUE!	0	#VALUE!	#VALUE!	#VALUE!	#VALUE!	0	#VALUE!	#VALUE!	#VALUE!	#VALUE!	0	#VALUE!	#VALUE!	#VALUE!	#VALUE!	0	#VALUE!	#VALUE!	#VALUE!	#VALUE!	0	#VALUE!	#VALUE!	#VALUE!	#VALUE!	0	#VALUE!	#VALUE!	#VALUE!	#VALUE!	0	#VALUE!	#VALUE!	#VALUE!	#VALUE!	0	#VALUE!	#VALUE!	#VALUE!	#VALUE!	0	#VALUE!	#VALUE!	#VALUE!	#VALUE!	0
#VALUE!	#VALUE!	#VALUE!	AAAAAB//rgM=	#VALUE!	#VALUE!	#VALUE!	#VALUE!	0	#VALUE!	#VALUE!	#VALUE!	#VALUE!	0	#VALUE!	#VALUE!	#VALUE!	#VALUE!	0	#VALUE!	#VALUE!	#VALUE!	#VALUE!	0	#VALUE!	#VALUE!	#VALUE!	#VALUE!	0	#VALUE!	#VALUE!	#VALUE!	#VALUE!	0	#VALUE!	#VALUE!	#VALUE!	#VALUE!	0	#VALUE!	#VALUE!	#VALUE!	#VALUE!	0	#VALUE!	#VALUE!	#VALUE!	#VALUE!	0	#VALUE!
#VALUE!	#VALUE!	AAAAAHzafwI=	#VALUE!	#VALUE!	#VALUE!	#VALUE!	0	#VALUE!	#VALUE!	#VALUE!	#VALUE!	0	#VALUE!	#VALUE!	#VALUE!	#VALUE!	0	#VALUE!	#VALUE!	#VALUE!	#VALUE!	0	#VALUE!	#VALUE!	#VALUE!	#VALUE!	0	#VALUE!	#VALUE!	#VALUE!	#VALUE!	0	#VALUE!	#VALUE!	#VALUE!	#VALUE!	0	#VALUE!	#VALUE!	#VALUE!	#VALUE!	0	#VALUE!	#VALUE!	#VALUE!	#VALUE!	0	#VALUE!	#VALUE!
#VALUE!	#VALUE!	#VALUE!	#VALUE!	#VALUE!	#VALUE!	0	#VALUE!	#VALUE!	#VALUE!	#VALUE!	0	#VALUE!	#VALUE!	#VALUE!	#VALUE!	0	#VALUE!	#VALUE!	#VALUE!	#VALUE!	0	#VALUE!	#VALUE!	#VALUE!	#VALUE!	0	#VALUE!	#VALUE!	#VALUE!	#VALUE!	0	#VALUE!	#VALUE!	#VALUE!	#VALUE!	0	#VALUE!	#VALUE!	#VALUE!	#VALUE!	0	#VALUE!	#VALUE!	#VALUE!	#VALUE!	0	#VALUE!	#VALUE!	#VALUE!
#VALUE!	#VALUE!	#VALUE!	#VALUE!	#VALUE!	0	#VALUE!	#VALUE!	#VALUE!	#VALUE!	0	#VALUE!	#VALUE!	#VALUE!	#VALUE!	0	#VALUE!	#VALUE!	#VALUE!	#VALUE!	0	#VALUE!	#VALUE!	#VALUE!	#VALUE!	0	#VALUE!	#VALUE!	#VALUE!	#VALUE!	0	#VALUE!	#VALUE!	#VALUE!	#VALUE!	0	#VALUE!	#VALUE!	#VALUE!	#VALUE!	0	#VALUE!	#VALUE!	#VALUE!	#VALUE!	0	#VALUE!	#VALUE!	#VALUE!	#VALUE!
#VALUE!	#VALUE!	#VALUE!	#VALUE!	0	#VALUE!	#VALUE!	#VALUE!	#VALUE!	0	#VALUE!	#VALUE!	#VALUE!	#VALUE!	0	#VALUE!	#VALUE!	#VALUE!	#VALUE!	0	#VALUE!	#VALUE!	#VALUE!	#VALUE!	0	#VALUE!	#VALUE!	#VALUE!	#VALUE!	0	#VALUE!	#VALUE!	#VALUE!	#VALUE!	0	#VALUE!	#VALUE!	#VALUE!	#VALUE!	0	#VALUE!	#VALUE!	#VALUE!	#VALUE!	0	#VALUE!	#VALUE!	#VALUE!	#VALUE!	0
#VALUE!	#VALUE!	#VALUE!	0	#VALUE!	#VALUE!	#VALUE!	#VALUE!	0	#VALUE!	#VALUE!	#VALUE!	#VALUE!	0	#VALUE!	#VALUE!	#VALUE!	#VALUE!	0	#VALUE!	#VALUE!	#VALUE!	#VALUE!	0	#VALUE!	#VALUE!	#VALUE!	#VALUE!	0	#VALUE!	#VALUE!	#VALUE!	#VALUE!	0	#VALUE!	#VALUE!	#VALUE!	#VALUE!	0	#VALUE!	#VALUE!	#VALUE!	#VALUE!	0	#VALUE!	#VALUE!	#VALUE!	#VALUE!	0	#VALUE!
#VALUE!	#VALUE!	AAAAAB5XewI=	#VALUE!	#VALUE!	#VALUE!	#VALUE!	0	#VALUE!	#VALUE!	#VALUE!	#VALUE!	0	#VALUE!	#VALUE!	#VALUE!	#VALUE!	0	#VALUE!	#VALUE!	#VALUE!	#VALUE!	0	#VALUE!	#VALUE!	#VALUE!	#VALUE!	0	#VALUE!	#VALUE!	#VALUE!	#VALUE!	0	#VALUE!	#VALUE!	#VALUE!	#VALUE!	0	#VALUE!	#VALUE!	#VALUE!	#VALUE!	0	#VALUE!	#VALUE!	#VALUE!	#VALUE!	0	#VALUE!	#VALUE!
#VALUE!	#VALUE!	#VALUE!	#VALUE!	#VALUE!	#VALUE!	0	#VALUE!	#VALUE!	#VALUE!	#VALUE!	0	#VALUE!	#VALUE!	#VALUE!	#VALUE!	0	#VALUE!	#VALUE!	#VALUE!	#VALUE!	0	#VALUE!	#VALUE!	#VALUE!	#VALUE!	0	#VALUE!	#VALUE!	#VALUE!	#VALUE!	0	#VALUE!	#VALUE!	#VALUE!	#VALUE!	0	#VALUE!	#VALUE!	#VALUE!	#VALUE!	0	#VALUE!	#VALUE!	#VALUE!	#VALUE!	0	#VALUE!	#VALUE!	#VALUE!
#VALUE!	#VALUE!	#VALUE!	#VALUE!	#VALUE!	0	#VALUE!	#VALUE!	#VALUE!	#VALUE!	0	#VALUE!	#VALUE!	#VALUE!	#VALUE!	0	#VALUE!	#VALUE!	#VALUE!	#VALUE!	0	#VALUE!	#VALUE!	#VALUE!	#VALUE!	0	#VALUE!	#VALUE!	#VALUE!	#VALUE!	0	#VALUE!	#VALUE!	#VALUE!	#VALUE!	0	#VALUE!	#VALUE!	#VALUE!	#VALUE!	0	#VALUE!	#VALUE!	#VALUE!	#VALUE!	0	#VALUE!	#VALUE!	#VALUE!	#VALUE!
#VALUE!	#VALUE!	#VALUE!	#VALUE!	0	#VALUE!	#VALUE!	#VALUE!	#VALUE!	0	#VALUE!	#VALUE!	#VALUE!	#VALUE!	0	#VALUE!	#VALUE!	#VALUE!	#VALUE!	0	#VALUE!	#VALUE!	#VALUE!	#VALUE!	0	#VALUE!	#VALUE!	#VALUE!	#VALUE!	0	#VALUE!	#VALUE!	#VALUE!	#VALUE!	0	#VALUE!	#VALUE!	#VALUE!	#VALUE!	0	#VALUE!	#VALUE!	#VALUE!	#VALUE!	0	#VALUE!	#VALUE!	#VALUE!	#VALUE!	0
#VALUE!	#VALUE!	#VALUE!	AAAAAA/y6wM=	#VALUE!	#VALUE!	#VALUE!	#VALUE!	0	#VALUE!	#VALUE!	#VALUE!	#VALUE!	0	#VALUE!	#VALUE!	#VALUE!	#VALUE!	0	#VALUE!	#VALUE!	#VALUE!	#VALUE!	0	#VALUE!	#VALUE!	#VALUE!	#VALUE!	0	#VALUE!	#VALUE!	#VALUE!	#VALUE!	0	#VALUE!	#VALUE!	#VALUE!	#VALUE!	0	#VALUE!	#VALUE!	#VALUE!	#VALUE!	0	#VALUE!	#VALUE!	#VALUE!	#VALUE!	0	#VALUE!
#VALUE!	#VALUE!	AAAAAF/mXgI=	#VALUE!	#VALUE!	#VALUE!	#VALUE!	0	#VALUE!	#VALUE!	#VALUE!	#VALUE!	0	#VALUE!	#VALUE!	#VALUE!	#VALUE!	0	#VALUE!	#VALUE!	#VALUE!	#VALUE!	0	#VALUE!	#VALUE!	#VALUE!	#VALUE!	0	#VALUE!	#VALUE!	#VALUE!	#VALUE!	0	#VALUE!	#VALUE!	#VALUE!	#VALUE!	0	#VALUE!	#VALUE!	#VALUE!	#VALUE!	0	#VALUE!	#VALUE!	#VALUE!	#VALUE!	0	#VALUE!	#VALUE!
#VALUE!	#VALUE!	#VALUE!	#VALUE!	#VALUE!	#VALUE!	0	#VALUE!	#VALUE!	#VALUE!	#VALUE!	0	#VALUE!	#VALUE!	#VALUE!	#VALUE!	0	#VALUE!	#VALUE!	#VALUE!	#VALUE!	0	#VALUE!	#VALUE!	#VALUE!	#VALUE!	0	#VALUE!	#VALUE!	#VALUE!	#VALUE!	0	#VALUE!	#VALUE!	#VALUE!	#VALUE!	0	#VALUE!	#VALUE!	#VALUE!	#VALUE!	0	#VALUE!	#VALUE!	#VALUE!	#VALUE!	0	#VALUE!	#VALUE!	#VALUE!
#VALUE!	#VALUE!	#VALUE!	#VALUE!	#VALUE!	0	#VALUE!	#VALUE!	#VALUE!	#VALUE!	0	#VALUE!	#VALUE!	#VALUE!	#VALUE!	0	#VALUE!	#VALUE!	#VALUE!	#VALUE!	0	#VALUE!	#VALUE!	#VALUE!	#VALUE!	0	#VALUE!	#VALUE!	#VALUE!	#VALUE!	0	#VALUE!	#VALUE!	#VALUE!	#VALUE!	0	#VALUE!	#VALUE!	#VALUE!	#VALUE!	0	#VALUE!	#VALUE!	#VALUE!	#VALUE!	0	#VALUE!	#VALUE!	#VALUE!	#VALUE!
#VALUE!	#VALUE!	#VALUE!	#VALUE!	0	#VALUE!	#VALUE!	#VALUE!	#VALUE!	0	#VALUE!	#VALUE!	#VALUE!	#VALUE!	0	#VALUE!	#VALUE!	#VALUE!	#VALUE!	0	#VALUE!	#VALUE!	#VALUE!	#VALUE!	0	#VALUE!	#VALUE!	#VALUE!	#VALUE!	0	#VALUE!	#VALUE!	#VALUE!	#VALUE!	0	#VALUE!	#VALUE!	#VALUE!	#VALUE!	0	#VALUE!	#VALUE!	#VALUE!	#VALUE!	0	#VALUE!	#VALUE!	#VALUE!	#VALUE!	0
#VALUE!	#VALUE!	#VALUE!	AAAAAFbvvwM=	#VALUE!	#VALUE!	#VALUE!	#VALUE!	0	#VALUE!	#VALUE!	#VALUE!	#VALUE!	0	#VALUE!	#VALUE!	#VALUE!	#VALUE!	0	#VALUE!	#VALUE!	#VALUE!	#VALUE!	0	#VALUE!	#VALUE!	#VALUE!	#VALUE!	0	#VALUE!	#VALUE!	#VALUE!	#VALUE!	0	#VALUE!	#VALUE!	#VALUE!	#VALUE!	0	#VALUE!	#VALUE!	#VALUE!	#VALUE!	0	#VALUE!	#VALUE!	#VALUE!	#VALUE!	0	#VALUE!
#VALUE!	#VALUE!	AAAAAE/tXwI=	#VALUE!	#VALUE!	#VALUE!	#VALUE!	0	#VALUE!	#VALUE!	#VALUE!	#VALUE!	0	#VALUE!	#VALUE!	#VALUE!	#VALUE!	0	#VALUE!	#VALUE!	#VALUE!	#VALUE!	0	#VALUE!	#VALUE!	#VALUE!	#VALUE!	0	#VALUE!	#VALUE!	#VALUE!	#VALUE!	0	#VALUE!	#VALUE!	#VALUE!	#VALUE!	0	#VALUE!	#VALUE!	#VALUE!	#VALUE!	0	#VALUE!	#VALUE!	#VALUE!	#VALUE!	0	#VALUE!	#VALUE!
#VALUE!	#VALUE!	#VALUE!	#VALUE!	#VALUE!	#VALUE!	0	#VALUE!	#VALUE!	#VALUE!	#VALUE!	0	#VALUE!	#VALUE!	#VALUE!	#VALUE!	0	#VALUE!	#VALUE!	#VALUE!	#VALUE!	0	#VALUE!	#VALUE!	#VALUE!	#VALUE!	0	#VALUE!	#VALUE!	#VALUE!	#VALUE!	0	#VALUE!	#VALUE!	#VALUE!	#VALUE!	0	#VALUE!	#VALUE!	#VALUE!	#VALUE!	0	#VALUE!	#VALUE!	#VALUE!	#VALUE!	0	#VALUE!	#VALUE!	#VALUE!
#VALUE!	#VALUE!	#VALUE!	#VALUE!	#VALUE!	0	#VALUE!	#VALUE!	#VALUE!	#VALUE!	0	#VALUE!	#VALUE!	#VALUE!	#VALUE!	0	#VALUE!	#VALUE!	#VALUE!	#VALUE!	0	#VALUE!	#VALUE!	#VALUE!	#VALUE!	0	#VALUE!	#VALUE!	#VALUE!	#VALUE!	0	#VALUE!	#VALUE!	#VALUE!	#VALUE!	#VALUE!	#VALUE!	AAAAADe/cyU=	AAAAADe/cyY=	AAAAADe/cyc=
[truncated: 206 more columns]
