# Supplementary material for: Genetic Dissection of Acute Ethanol Responsive Gene Networks in Prefrontal Cortex: Functional and Mechanistic Implications
Source: PLoS One. 2012 Apr 12;7(4):e33575. doi: 10.1371/journal.pone.0033575 (PMC3325236; doi:10.1371/journal.pone.0033575)
Supplement: Table S3 — PFC paraclique networks. Gene identifiers and network parameters (connectivity and centrality) for Saline (A) versus S-score (B) paracliques. (XLS) [file pone.0033575.s010.xls]

## Sheet: Sal
Table S3a: PFC Saline Paraclique Networks
ProbeSetID	Symbol	Network	Connectivity	Betweeness
1416113_at	Fkbp8	1	364	1218.63
1420619_a_at	Aes	1	364	1906.88
1460675_at	Igsf8	1	364	968.758
1415919_at	Npdc1	1	363	485.298
1422564_at	Actl6b	1	363	1088.06
1427039_at	Epn1	1	363	2066.83
1426617_a_at	Ttyh1	1	362	989.032
1460724_at	Ap2a1	1	362	1179.2
1417050_at	C1qtnf4	1	361	574.959
1424203_at	Ncln	1	361	521.797
1416965_at	Pcsk1n	1	360	807.262
1424132_at	Hras1	1	360	1194.8
1417890_at	Pdxp	1	359	630.8
1427099_at	Maz	1	358	221.204
1415956_a_at	Pctk1	1	357	823.318
1420575_at	Mt3	1	357	103.494
1416960_at	B3gat3	1	356	516.859
1424514_at	Rnf126	1	356	487.551
1415974_at	Map2k2	1	355	1033.49
1417423_at	Grina	1	355	757.833
1424461_at	Dctn2	1	355	261.065
1415753_at	Fam108a	1	354	988.043
1418646_at	Gna-rs1	1	348	36.8826
1421255_a_at	Cabp1	1	347	41.2843
1417524_at	Cnih2	1	346	290.959
1442066_at	C530028O21Rik	1	346	325.79
1433556_at	Centa1	1	345	214.786
1421160_a_at	Rfng	1	342	49.981
1423967_at	Palm	1	342	326.442
1424386_at	Reep2	1	341	4.97895
1435790_at	Olfm2	1	341	89.7818
1423087_a_at	Tomm6	1	340	21.0055
1436377_at	Gpr137	1	340	217.312
1460169_a_at	Pctk1	1	340	543.787
1451465_at	Ubl7	1	339	39.5027
1428707_at	Ptms	1	338	615.243
1449054_a_at	Pcbp4	1	338	211.148
1448668_a_at	Irak1	1	336	0
1450662_at	Tesk1	1	336	574.545
1451803_a_at	Vegfb	1	336	115.315
1415879_a_at	Rplp2	1	335	385.365
1443805_at	Dact3	1	335	176.871
1416134_at	Aplp1	1	334	656.098
1426118_a_at	Tomm40	1	334	132.342
1450978_at	Dvl1	1	333	300.807
1440940_at	Cacnb1	1	332	284.54
1423221_at	Tubb4	1	331	2.2236
1437183_at	Lrrc4b	1	330	488.722
1437968_at	Grin1	1	330	367.235
1418053_at	Sncb	1	329	31.9354
1452958_at	Asphd2	1	329	5.55214
1454931_at	Eid2	1	329	696.76
1416719_a_at	Rps10	1	328	170.326
1433802_at	Tmem151	1	325	294.417
1426479_a_at	Cnpy3	1	323	178.839
1418775_at	Bles03	1	322	6.07113
1416013_at	Pld3	1	321	2.88274
1448057_at	Plekha6	1	321	0
1426692_at	Ccdc97	1	320	0
1429204_at	Camk2n2	1	320	290.333
1419640_at	Purb	1	319	0
1425711_a_at	Akt1	1	319	108.303
1451015_at	Tkt	1	319	0
1415869_a_at	Trim28	1	318	215.733
1435083_at	Ctxn	1	318	6.88906
1419732_at	Rtn4r	1	316	0
1424490_at	Zfp428	1	316	1.25988
1418062_at	Eef1a2	1	315	383.444
1427481_a_at	Atp1a3	1	314	691.978
1431226_a_at	Fndc4	1	314	0
1422034_a_at	Palm	1	313	240.495
1451051_a_at	Scyl1	1	313	2.68889
1451098_at	Pcoln3	1	311	0
1456800_a_at	D130029J02Rik	1	311	0
1451290_at	Map1lc3a	1	309	757.03
1451229_at	Hdac11	1	308	0
1420887_a_at	Bcl2l1	1	307	61.8109
1426828_at	1300018I17Rik	1	307	0
1451676_at	Drap1	1	307	5.69096
1418738_at	Scn1b	1	306	10.7229
1448479_at	Psmd3	1	306	0
1416048_at	Phc2	1	305	360.431
1434155_a_at	C6orf136	1	305	176
1423231_at	Nrgn	1	304	18.78
1427079_at	Mapre3	1	304	157.827
1416074_a_at	Rpl28	1	303	535.961
1426499_at	Sh3glb2	1	303	0
1429174_at	Wdr34	1	303	0
1455622_at	Podxl2	1	303	103.266
1417963_at	Pltp	1	302	0
1423370_a_at	Csnk1g2	1	302	495.302
1434854_a_at	Rps10	1	302	51.7871
1436517_at	H1fx	1	302	5.1961
1451592_at	P42pop	1	302	0
1452024_a_at	Ldb1	1	302	0
1416533_at	Egln2	1	300	0
1428070_at	Syvn1	1	300	0
1450623_at	Gnb2	1	300	41.8149
1424757_at	Lppr2	1	299	155.367
1415721_a_at	Nat15	1	298	0
1419056_at	Rtn2	1	298	6.54076
1452666_a_at	Tmcc2	1	298	25.4028
1418784_at	Grik5	1	297	0
1426738_at	Dgkz	1	296	60.2742
1440031_at	Ick	1	296	0
1420752_at	Dtx3	1	295	4.07474
1417467_a_at	Tada3l	1	294	0
1435558_at	Bai2	1	294	382.414
1435589_at	Ccdc85b	1	294	2.70798
1438723_a_at	Rps10	1	294	73.5319
1417557_at	Ubxd1	1	293	548.527
1422807_at	Arf5	1	293	93.0486
1416438_at	Siahbp1	1	292	27.7337
1426562_a_at	Olfm1	1	291	0
1440407_at	BE956823	1	287	0
1422799_at	Bat2	1	286	9.3098
1450982_at	Slc9a3r1	1	286	2.27385
1423603_at	Zfpm1	1	285	0
1436754_at	AI839735	1	285	0
1428954_at	Slc9a3r2	1	284	0
1460568_at	Trim46	1	284	0
1434649_at	Ccm2	1	282	0
1426811_at	Ppp2r5b	1	277	0
1448656_at	Cacnb3	1	277	0
1448907_at	Thop1	1	277	50.0119
1452965_at	Ankrd13d	1	277	0
1454761_at	BC005764	1	277	0
1435481_at	Zfp653	1	276	6.47709
1426659_a_at	Rpl23a	1	275	0
1435780_at	Psd	1	275	0
1426094_at	Rhbdl1	1	274	0
1429088_at	Lbh	1	274	2.62183
1435784_at	Atg9a	1	274	176
1452684_at	Akt1s1	1	274	0
1454759_at	Git1	1	273	21.0796
1449110_at	Rhob	1	272	0
1451252_at	Irf2bp1	1	271	0
1416657_at	Akt1	1	270	83.6259
1435712_a_at	Rps18	1	269	14.0843
1421267_a_at	Cited2	1	268	0
1421312_a_at	Kifc2	1	268	0
1421654_a_at	Lmna	1	267	0
1426024_a_at	Dbn1	1	267	3.59749
1436408_at	Rprml	1	267	0
1434415_at	Dact3	1	266	163.081
1434908_at	AI480556	1	266	18.7444
1452779_at	Ube2ql1	1	265	0
1417526_at	Pcbp3	1	263	0
1427023_at	Phyhipl	1	263	0
1434095_at	Unc5a	1	263	0
1451067_at	Sgta	1	263	0
1460262_a_at	C20orf27	1	263	0
1448784_at	Taf10	1	262	0
1423448_at	Rab11b	1	260	4.48372
1428510_at	Lphn1	1	260	0
1449471_at	Kcnmb4	1	260	112.76
1425068_a_at	Tex264	1	259	0
1452921_at	Evi5l	1	259	0
1419252_at	Eps15	1	258	0
1420834_at	Vamp2	1	258	176
1451234_at	BC021381	1	258	0
1454023_a_at	Chpf	1	258	4.97329
1460181_at	Stmn3	1	258	0
1425599_a_at	Gatad1	1	257	0
1428150_at	Coro7	1	257	0
1452376_at	Zfp444	1	257	0
1435495_at	Adora1	1	256	0
1455755_at	Gm88	1	256	0
1422635_at	Ache	1	255	0
1426644_at	Tbc1d20	1	254	0
1443170_at	Cnnm1	1	254	0
1453111_a_at	Slc25a39	1	254	0
1416603_at	Rpl22	1	253	0
1451235_at	Cend1	1	253	0
1452789_at	Snn	1	253	0
1460593_at	Susd4	1	253	0
1435965_at	Cnot3	1	252	0
1434930_at	Tpcn1	1	251	0
1424220_a_at	Porcn	1	250	237.24
1455289_at	Ankrd13b	1	250	0
1426577_a_at	1810054G18Rik	1	248	0
1435889_at	Mark2	1	248	0
1451226_at	Pex6	1	248	0
1419451_at	Fzr1	1	247	0
1424635_at	Eef1a1	1	247	0
1435525_at	Kctd17	1	246	0
1452860_at	Fbxl17	1	246	0
1416519_at	Rpl36	1	244	7.68233
1419045_at	Slc25a23	1	244	0
1425760_a_at	Pitpnm1	1	243	14.7406
1452169_a_at	Dgkz	1	243	0
1451168_a_at	Arhgdia	1	241	0
1416491_at	Numbl	1	240	0
1416540_at	Hgs	1	239	0
1454848_at	Ppp1r12c	1	239	0
1450354_a_at	Ptdss2	1	238	0
1452100_at	Dullard	1	238	0
1417240_at	Zyx	1	237	0
1426055_a_at	Pigq	1	237	0
1452219_at	Tmem63b	1	237	0
1417305_at	Apeg1	1	236	0
1417728_at	Mbd3	1	236	0
1423102_a_at	Rnf10	1	234	0
1422521_at	Dctn1	1	233	12.0956
1454753_at	Rnpepl1	1	233	0
1416894_at	Hspbp1	1	231	0
1423589_at	Arpc4	1	231	0
1435067_at	B230208H17Rik	1	231	0
1433469_at	Lrrn2	1	230	0
1434032_at	Centg3	1	230	0
1455463_at	Phyhip	1	230	27.0504
1427661_a_at	Tssc4	1	227	0
1459107_at	Kcnh3	1	227	8.97747
1448726_at	Snapc2	1	226	0
1455548_at	Dlgap4	1	226	0
1455714_at	Vstm2l	1	226	0
1423128_at	Aip	1	225	0
1424411_at	Kua	1	225	0
1434920_a_at	Evl	1	224	0
1437188_at	Gabbr1	1	224	0
1451872_a_at	Neurl	1	224	0
1418743_a_at	Tesc	1	223	0
1438017_at	Rusc1	1	223	0
1415702_a_at	Ctbp1	1	222	0
1423561_at	Nell2	1	222	0
1454825_at	Tm7sf2	1	222	0
1425777_at	Cacnb1	1	221	0
1439148_a_at	Pfkl	1	221	0
1425532_a_at	Bin1	1	220	0
1416790_a_at	Tdg	1	218	0
1428158_at	Akt1s1	1	218	0
1440207_at	Agpat7	1	218	8.86508
1444669_at	Lrfn1	1	218	0
1453689_at	Fance	1	218	0
1416924_at	Bri3	1	217	0
1437975_a_at	Rpl23a	1	217	0
1448346_at	Cfl1	1	217	2.96804
1455051_at	Rnf31	1	217	0
1424954_a_at	Pip5k1c	1	216	0
1424054_at	Btbd2	1	215	0
1433475_a_at	Ahcp	1	215	176
1449406_at	Cyhr1	1	215	0
1455758_at	Prkcc	1	215	0
1416863_at	Abhd8	1	214	0
1424888_at	2011-03-02	1	214	0
1452652_at	Ris1	1	214	0
1451669_at	Ppm1b	1	213	0
1424441_at	Slc27a4	1	212	0
1435598_at	CB056542	1	212	0
1436796_at	Matr3	1	212	0
1451734_a_at	Dbn1	1	212	0
1454700_at	Lrfn4	1	212	0
1417959_at	Pdlim7	1	211	0
1439611_at	Chrm1	1	211	0
1449381_a_at	Pacsin1	1	211	0
1457736_at	Wbscr24	1	210	0
1415718_at	Sap30l	1	209	0
1415732_at	Abhd16a	1	209	0
1418995_at	Neurod2	1	209	0
1434879_at	Cdc34	1	209	176
1449474_a_at	Nelf	1	209	0
1415729_at	Pdpk1	1	208	176
1449942_a_at	Ilk	1	208	0
1430394_a_at	Abcb9	1	206	0
1452601_a_at	Acbd6	1	206	0
1422073_a_at	Celsr2	1	205	0
1426956_a_at	Trp53bp1	1	205	0
1427230_at	LOC643988	1	205	0
1428723_at	2310047M10Rik	1	205	0
1416202_at	Bcap37	1	204	0
1416219_at	Rpl19	1	204	0
1428272_at	Eif1b	1	204	0
1449172_a_at	Lin7b	1	204	2
1429113_at	Prrt2	1	203	0
1435907_at	Nrxn2	1	203	0
1448565_at	Ppp1r11	1	203	0
1423783_at	Tor2a	1	202	0
1426997_at	Thra	1	202	0
1436244_a_at	Tle2	1	202	0
1452524_a_at	Elavl3	1	202	0
1428147_at	Coro7	1	201	0
1452724_at	Ppp1r16a	1	201	0
1454705_at	Fam91a1	1	201	0
1428813_a_at	Caly	1	200	0
1435131_at	Zfp13	1	200	0
1450409_a_at	Slc48a1	1	200	0
1422625_at	Ly6h	1	199	0
1460739_at	D11Bwg0280e	1	199	0
1424064_at	Rab1b	1	198	0
1435550_at	Mll2	1	198	0
1455246_at	Smarcc1	1	198	0
1418655_at	Galgt1	1	197	0
1449934_at	Pura	1	197	0
1418209_a_at	Pfn2	1	196	0
1448567_at	C78915	1	196	0
1423646_at	Zdhhc3	1	195	0
1432016_a_at	Idh3a	1	195	0
1448333_at	Adprh	1	195	0
1417879_at	Nenf	1	194	0
1415946_at	Pigq	1	193	0
1430293_a_at	Fdx1l	1	193	0
1417716_at	Got2	1	192	0
1418647_at	Gna-rs1	1	192	0
1450106_a_at	Evl	1	192	0
1452579_at	Iscu	1	192	0
1417708_at	Syt3	1	191	0
1418284_at	Tcfl1	1	191	0
1427604_a_at	Atp9a	1	191	0
1452058_a_at	Rnf11	1	191	0
1460641_a_at	Rbm42	1	191	0
1416853_at	Ncdn	1	190	0
1418657_at	Hmga1l4	1	190	0
1422531_at	Syt5	1	190	0
1424776_a_at	Slc25a28	1	189	0
1429246_a_at	Anxa6	1	186	0
1454034_a_at	Usp21	1	185	0
1415792_at	Rbck1	1	184	0
1422522_at	Fxr2h	1	184	0
1427109_at	Orf61	1	184	0
1434825_at	2810442I22Rik	1	184	0
1455143_at	Nlgn2	1	184	0
1423779_at	Chchd6	1	183	0
1427896_at	2400003N08Rik	1	183	0
1424167_a_at	Pmm1	1	182	0
1430437_a_at	C16orf7	1	182	0
1448289_at	Crmp1	1	182	0
1416792_at	Ppm1g	1	181	0
1451143_at	Fam98c	1	181	0
1422414_a_at	Calm2	1	180	0
1432478_a_at	Ibrdc3	1	179	0
1434476_at	Crtc1	1	179	0
1450027_at	Sdc3	1	177	0
1415819_a_at	Ppp2r1a	1	176	0
1416364_at	Hsp90ab1	1	176	0
1416948_at	Mrpl23	1	176	0
1422984_at	Cyln2	1	176	0
1448941_at	B4galt2	1	176	0
1438500_at	Prrt3	1	175	0
1423616_at	Tarbp2	1	174	0
1416348_at	Men1	1	173	0
1421097_at	Endog	1	172	0
1435638_at	Gsk3a	1	172	0
1454820_at	C7orf43	1	171	0
1424767_at	Cdh22	1	169	0
1460223_a_at	Epb4.9	1	169	0
1451857_a_at	5730593N15Rik	1	168	0
1416264_at	Abcb9	1	167	0
1416521_at	Sepw1	1	167	0
1427720_a_at	Nnp1	1	167	0
1443528_at	Ttbk1	1	167	0
1447248_at	Slc39a12	1	167	0
1455215_at	C530028O21Rik	1	167	0
1448692_at	Ubqln4	1	166	0
1455328_at	Accn2	1	166	0
1426493_a_at	Kifc2	1	164	0
1451011_at	Zfp358	1	164	0
1415814_at	Atp6v1b2	1	161	0
1434944_at	Dm15	1	159	0
1449173_at	Mpp2	1	159	0
1421154_at	Hcn2	1	156	0
1460424_at	Tmem160	1	155	0
1417304_at	Chrd	1	154	0
1451392_at	Rbed1	1	154	0
1452706_a_at	Fam116b	1	154	0
1444157_a_at	Jarid1c	1	144	0
1460631_at	Ogt	2	515	6550.78
1420922_at	Usp9x	2	511	5667.27
1456088_at	Birc4	2	511	9414.86
1450113_at	Mpp5	2	509	1709.38
1423898_a_at	Trip12	2	508	2097.43
1428457_at	5830472M02Rik	2	506	1001.52
1449353_at	Zmat3	2	506	798.868
1437354_at	Ube3a	2	505	484.019
1452833_at	Rapgef2	2	505	275
1416732_at	Top2b	2	503	436.152
1434676_at	Mtmr9	2	503	260.8
1423194_at	Arhgap5	2	495	5946.55
1429623_at	Zfp644	2	495	449.971
1434238_at	Taf2	2	494	2075.52
1435251_at	Snx13	2	494	1093.3
1423369_at	Fmr1	2	493	469.406
1437002_at	C030011O14Rik	2	493	1670.57
1437901_a_at	Vps41	2	492	539.614
1441101_at	Hecw1	2	491	380.852
1426842_at	Ythdf3	2	490	979.235
1428086_at	Dnm1l	2	490	108.27
1426841_at	Ythdf3	2	489	407.78
1427448_at	Rabep1	2	489	380.879
1417307_at	Dmd	2	487	569.678
1434554_at	Trim37	2	485	2279.47
1425206_a_at	0610009M14Rik	2	484	4205.09
1428969_at	Kiaa1012	2	484	789.273
1450039_at	Usp9x	2	481	335.989
1429004_at	Phip	2	480	2836.26
1434671_at	Ptpn4	2	480	2922.41
1435242_at	Aprin	2	479	2723.6
1435389_at	Reps2	2	478	626.814
1419047_at	Pcnx	2	475	0
1421866_at	Nr3c1	2	475	329.62
1424274_at	Uso1	2	475	1315.86
1433724_at	D15Ertd621e	2	472	107.897
1427484_at	Eml5	2	467	279.306
1434468_at	Otud4	2	466	212.588
1420977_at	Man1a2	2	463	548
1433572_a_at	Fam120a	2	463	1793.58
1434284_at	Bdp1	2	463	2196.78
1433514_at	Etnk1	2	462	0
1428194_at	Usp9x	2	461	933.716
1452364_at	Suz12	2	461	712.747
1426759_at	Map4k3	2	460	1109.54
1434038_at	Dnajc13	2	460	275
1434075_at	C16orf52	2	460	929.881
1434197_at	Atrn	2	459	1941.44
1435590_at	D430047L21Rik	2	458	315.406
1419592_at	Unc5c	2	457	1.83547
1418749_at	Psd3	2	456	1065.8
1434709_at	Nrcam	2	456	0
1431110_at	5430431D22Rik	2	455	249.087
1434395_at	Man1b	2	454	382.787
1427074_at	Pcmtd2	2	453	20.4874
1416659_at	Eif3s10	2	452	0
1423010_at	Sacs	2	451	0
1418502_a_at	Oxr1	2	450	1904.94
1422621_at	Ranbp2	2	450	2264.49
1422835_at	Kcnd2	2	450	312.041
1450052_at	Kif2a	2	450	0
1452156_a_at	Nisch	2	449	0
1454811_a_at	Serinc1	2	447	307.687
1420976_at	Man1a2	2	445	275
1434393_at	Usp34	2	445	0
1431921_a_at	Stag1	2	444	0
1460401_at	Edem3	2	442	139.364
1426582_at	Atf2	2	441	0
1434320_at	Arhgap12	2	441	383.443
1450396_at	Stag2	2	440	0
1435327_at	Lpgat1	2	439	393.526
1452864_at	Igsf10	2	436	0
1455249_at	Slc36a4	2	436	0
1454680_at	D5Ertd579e	2	435	0
1454938_at	Snx13	2	435	791.684
1434582_at	Erc2	2	434	1108.9
1420474_at	Mtpn	2	433	1
1434990_at	Ppm1e	2	433	0
1438452_at	Nebl	2	433	0
1450105_at	Adam10	2	433	281.046
1453120_at	Txndc13	2	433	427.8
1418443_at	Xpo1	2	432	683.089
1420956_at	Apc	2	432	275
1426881_at	Ube3c	2	430	2.01436
1435849_at	Dpysl4	2	429	0
1454809_at	Ncoa7	2	428	294.848
1445340_at	Phr1	2	427	0
1450072_at	Ash1l	2	427	0
1428594_at	Garnl1	2	426	750.848
1438264_a_at	Tpp2	2	426	645.148
1452766_at	Tppp	2	426	0
1435025_at	Ogfod1	2	423	76.6148
1455594_at	Exoc3	2	423	0
1420856_a_at	Lancl2	2	422	0
1421880_at	Mtmr1	2	422	0
1435862_at	Son	2	421	144.737
1416731_at	Top2b	2	420	4.92993
1418168_at	Zcchc14	2	420	275
1435021_at	Gabrb3	2	420	950.209
1436159_at	Usp32	2	420	4159.67
1448458_at	Top2b	2	420	893.687
1436380_at	Cdc42bpa	2	419	43.7914
1450123_at	Ryr2	2	419	0
1427185_at	Mef2a	2	418	31.8027
1448015_at	2310047C04Rik	2	418	1441.45
1434469_at	Otud4	2	417	127.005
1436534_at	Trove2	2	417	282.889
1450076_at	Kiaa1430	2	417	289.312
1454878_at	Dzip3	2	417	3065.77
1420858_at	Pkia	2	413	0
1435059_at	Asap1	2	412	0
1449214_a_at	Opa1	2	412	985.446
1425628_a_at	Gtf2i	2	411	203.269
1435879_at	Akt3	2	411	0
1455173_at	Gspt1	2	411	401.138
1421870_at	Trim44	2	410	1481.86
1429454_at	Gapvd1	2	410	0
1449878_a_at	Slc12a6	2	410	145.452
1427322_at	Brwd1	2	408	0
1455538_at	LOC492311	2	408	3.41978
1426645_at	Hspca	2	407	78.0511
1418023_at	Narg1	2	406	0
1428277_at	Otud6b	2	406	115.773
1450897_at	Arhgap5	2	406	50.9635
1454633_at	Etnk1	2	405	60.5233
1455171_at	Suv420h1	2	405	0
1435174_at	Rsbn1	2	404	549
1433767_at	Kiaa0317	2	403	0
1434062_at	Rabgap1l	2	402	0
1455089_at	Gng12	2	402	145.46
1424397_at	Dhx36	2	401	0
1421448_at	Garnl1	2	400	86.6882
1429625_at	Cdkl5	2	400	0
1426992_at	Xpr1	2	399	0
1454989_at	Cspp1	2	399	0
1423470_at	Ptbp2	2	398	0
1426457_at	Slmap	2	398	0
1451909_a_at	Prpf4b	2	398	0
1454826_at	Zbtb11	2	398	1314.11
1455580_at	Usp6nl	2	398	0
1421849_at	Stag2	2	397	1
1433654_at	Mgea5	2	397	0
1428941_at	Zmym2	2	396	0
1455159_at	Appl	2	396	160.001
1452347_at	Mef2a	2	395	77.1191
1429107_at	Zfp650	2	394	548
1449010_at	Hspa4l	2	391	0
1454722_at	Herc1	2	391	548
1454872_at	Pds5a	2	390	0
1434788_at	D930050A07Rik	2	389	1397.58
1448607_at	Pbef1	2	388	0
1427089_at	Ccnt2	2	387	275
1448725_at	Parg	2	387	0
1415838_at	Serinc1	2	385	13.8845
1418659_at	Clock	2	385	2.60577
1431031_at	Arid4b	2	385	0
1438781_at	2310005C01Rik	2	385	0
1446652_at	Reps2	2	384	819.375
1457743_at	Rgs7bp	2	383	0
1450071_at	Ash1l	2	382	0
1451846_at	Nebl	2	382	1576.48
1435234_at	Ncoa2	2	380	0
1450056_at	Apc	2	380	38.7043
1451730_at	Zfp62	2	378	0
1439089_at	Zbtb41	2	377	0
1444333_at	Strn3	2	377	0
1451595_a_at	Kcnq2	2	377	0
1453282_at	Cxadr	2	377	0
1456415_at	Zfp451	2	377	0
1417792_at	Zfml	2	376	0
1419049_at	Pcnx	2	376	275
1443612_at	Ano3	2	376	2.20833
1426776_at	Wasl	2	375	0
1426369_at	Mlstd2	2	374	0
1444141_at	Snx13	2	374	728.147
1450211_at	Lrp1b	2	374	0
1416463_at	Gpiap1	2	373	0
1434251_at	6030411K04Rik	2	373	548
1439678_at	Gls	2	373	0
1452261_at	Shprh	2	373	0
1454819_at	Plekha8	2	373	1546.31
1455137_at	Rapgef5	2	373	0
1452970_at	Zfp198	2	372	0
1436706_at	Tmem32	2	371	0
1455539_at	Gpld1	2	371	0
1454917_at	AU045404	2	370	0
1421908_a_at	Tcf12	2	369	0
1436809_a_at	Spin	2	369	0
1420951_a_at	Son	2	368	1355
1433726_at	2310035C23Rik	2	368	0
1437533_at	Birc4	2	368	0
1439041_at	Slc39a10	2	368	613.017
1418968_at	Rb1cc1	2	367	0
1419164_at	Zfp260	2	367	0
1422795_at	Cul3	2	367	270.302
1426874_at	BC022641	2	367	407.136
1434018_at	Fam168b	2	367	0
1435030_at	Upf2	2	367	102.441
1435445_at	Ccnt2	2	367	0
1439899_at	Galnt13	2	366	0
1428866_at	2810037O22Rik	2	364	0
1455597_at	AI585793	2	364	0
1458385_at	Hspa4l	2	364	134.082
1435286_at	Epha5	2	362	0
1460325_at	Pum1	2	362	0
1417984_at	Ube2v2	2	361	346.662
1425498_at	Prpf4b	2	361	2.125
1427186_a_at	Mef2a	2	360	821
1426016_a_at	Tro	2	359	0
1429155_at	KIAA1430	2	359	0
1447150_at	Mycbp2	2	359	1088
1435769_at	Akap9	2	358	0
1453775_at	Rictor	2	358	289.895
1419645_at	Cstf2	2	357	0
1426884_at	1110007A06Rik	2	357	0
1428517_at	Wdfy3	2	357	220.529
1455266_at	Kif5c	2	355	0
1448375_at	Smbp	2	354	21.195
1454635_at	Fbxl3	2	354	0
1434288_at	Bivm	2	353	0
1437879_at	Alg10	2	353	0
1453054_at	Scamp1	2	353	574.367
1438018_at	Hook1	2	351	0
1454641_at	Cggbp1	2	351	0
1425516_at	Ogt	2	350	830.182
1454689_at	Srrm1	2	349	0
1433834_at	2011-03-06	2	348	1122.49
1449870_a_at	Atp6v0a2	2	347	0
1455549_at	Sestd1	2	347	26.4965
1434700_at	Scfd1	2	346	0
1443924_at	Prkwnk3	2	346	275
1460580_at	Pcnx	2	345	0
1435248_a_at	E430027O22Rik	2	344	0
1436272_at	Rab3gap2	2	344	680.055
1437301_a_at	Dvl1	2	344	0
1417768_at	Ipla2g	2	343	10.5364
1424619_at	Sf3b4	2	343	275
1435739_at	AW208599	2	343	0
1441328_at	Picalm	2	342	0
1416482_at	Ttc3	2	341	404.6
1433519_at	Nucks1	2	341	679.364
1438454_at	Pten	2	341	0
1440759_at	Kcna2	2	341	0
1454823_at	Wdr37	2	340	275
1419030_at	Ero1l	2	339	0
1424188_at	Rabgap1	2	339	0
1452238_at	Hrb	2	338	2.38333
1426957_at	Trp53bp1	2	337	0
1449056_at	Kiaa1147	2	337	0
1455728_at	Pten	2	337	0
1454806_at	Fam9a	2	336	0.5
1434571_at	Vps13b	2	335	275
1438045_at	Eea1	2	335	0
1460003_at	AI956758	2	335	0
1421252_a_at	Mef2a	2	334	0
1427670_a_at	Tcf12	2	334	94.2456
1428087_at	Dnm1l	2	334	391.488
1428779_at	Zbtb41	2	334	0
1452843_at	Il6st	2	334	0
1426824_at	Psme4	2	333	0
1445359_at	Adcy1	2	333	819
1442248_at	LOC214424	2	332	0
1437296_at	Pkn2	2	331	0
1426819_at	Hipk3	2	330	533.113
1428715_at	Gftp1	2	330	30.736
1428806_at	Csnk1g1	2	329	0
1426684_at	Cnot6	2	328	0
1433648_at	Spag9	2	328	0
1435387_at	Slc2a13	2	328	0
1452196_a_at	Nckap1	2	328	898.556
1418324_at	Fem1b	2	327	0
1427471_at	Fbxl3	2	326	0
1438041_at	Pde7a	2	326	0
1438057_at	Gria2	2	326	0
1434080_at	Aebp2	2	325	0
1452612_at	Zfp294	2	325	0
1418169_at	Zcchc14	2	324	0
1423209_at	0610041E09Rik	2	324	0
1426346_at	Prepl	2	324	554.928
1426411_a_at	Strbp	2	324	0
1431686_a_at	Gmfb	2	324	0
1434706_at	Vcpip1	2	324	0
1415784_at	Vps35	2	323	243.121
1441815_at	Neto1	2	323	0
1416793_at	Arl6ip2	2	322	0
1417069_a_at	Gmfb	2	322	0
1417454_at	Cul4b	2	322	0
1435698_at	Rictor	2	322	56.7965
1454707_at	Kiaa1468	2	321	0
1418768_at	Opa1	2	320	535.65
1440437_at	Herc1	2	320	24.5789
1452981_at	Cntn1	2	320	0
1455009_at	Cpd	2	320	158.192
1456637_at	Lrrtm2	2	320	0
1417672_at	Slc4a10	2	319	0
1450773_at	Kcnd2	2	318	0
1460203_at	Itpr1	2	317	548
1420999_at	Cnot4	2	316	0
1419664_at	Srr	2	315	0
1436161_at	Aprin	2	314	0
1437513_a_at	Serinc1	2	314	6.30478
1435233_at	Ncoa2	2	313	214.05
1435556_at	Gck	2	313	0
1440936_at	D17Ertd141e	2	313	0
1448083_at	Nalcn	2	313	275
1453000_at	Camsap1l1	2	313	0
1418667_at	2410002O22Rik	2	312	0
1452290_at	2310036D22Rik	2	312	98.3136
1434285_at	Frmd4a	2	311	92.4155
1437421_at	A030002D08Rik	2	311	0
1454926_at	Sphkap	2	311	0
1422456_at	Nsf	2	310	282.728
1425301_at	Ncam2	2	309	0
1426345_at	Prepl	2	309	0
1427190_at	Appl1	2	309	0
1433871_at	R3hdm	2	309	819
1434215_at	Pds5a	2	309	0
1448340_at	Tmem30a	2	309	0
1453365_at	8430421H08Rik	2	309	175.83
1417512_at	Evi5	2	308	0
1423322_at	Lin7c	2	307	226.655
1451003_at	Map3k7ip2	2	307	0
1452080_a_at	Dcun1d1	2	307	2.03023
1423773_at	Gpbp1	2	306	0
1426370_at	Mlstd2	2	306	0
1434397_at	Zdhhc17	2	306	0
1434659_at	Avl9	2	306	289.658
1429771_at	Lmbrd2	2	305	0
1434800_at	Sv2b	2	305	0
1450143_at	Rasgrp1	2	305	23.9549
1460577_at	Jmy	2	305	0
1420946_at	Atrx	2	304	523.634
1434782_at	Usp42	2	304	0
1448809_at	Cse1l	2	304	0
1456063_at	Orf34	2	304	0
1425577_at	Zmym5	2	303	0
1449138_at	Sf3b1	2	303	0
1454036_a_at	Usp15	2	303	595.428
1420617_at	Cpeb4	2	302	275
1439971_at	C20orf12	2	302	0
1450319_at	Gabrb2	2	302	0
1416509_at	Tm9sf3	2	300	0
1420475_at	Mtpn	2	300	103.725
1428649_at	Cand1	2	300	1.95648
1438051_at	Ttc14	2	300	0
1423758_at	G3bp2	2	299	0
1433751_at	Slc39a10	2	299	0
1434405_at	Fnip1	2	299	0
1449687_at	Geft	2	299	0
1426900_at	Jmjd1c	2	298	10.1028
1429488_at	Zdhhc21	2	298	275
1431606_a_at	Angel2	2	298	0
1434112_at	Lphn2	2	298	0
1450777_at	Xrn2	2	298	0
1452627_at	Senp6	2	298	0
1423125_at	Dclk1	2	297	192.116
1428888_at	Tmem33	2	297	0
1449298_a_at	Pde1a	2	297	0
1457265_at	B230333C21Rik	2	297	0
1423248_at	Nktr	2	296	0
1427296_at	BC010304	2	296	0
1420611_at	Prkacb	2	295	92.0746
1425977_a_at	Slk	2	295	0
1428789_at	Ralgps2	2	295	0
1434843_at	Fam179b	2	295	0
1435783_at	B230112C05Rik	2	295	275
1454887_at	Pak2	2	295	0
1445691_at	Chn1	2	294	0
1450933_at	Pde7a	2	294	0
1434461_at	Znf175	2	293	0
1458994_at	Csnk1g3	2	293	0
1434914_at	Rab6b	2	292	0
1435604_at	Trim37	2	292	42.3821
1440859_at	Akap6	2	292	0
1455058_at	Mtmr9	2	292	0
1427950_at	Zfp294	2	291	202.443
1433778_at	Tnks	2	290	0
1434475_at	Ppig	2	290	0
1451459_at	Elys	2	290	0
1452064_at	Crsp3	2	290	0
1435016_at	Trak2	2	289	0
1455554_at	Kcnma1	2	289	0
1425721_at	Phip	2	288	0
1457881_at	Osbpl6	2	288	0
1457936_at	Mapk8	2	288	0
1427280_at	Scn2a1	2	287	0
1454801_at	Ankrd28	2	287	0
1423533_a_at	Rhot1	2	285	0
1425491_at	Bmpr1a	2	284	0
1426682_at	Cnot6	2	284	0
1427019_at	Ptprz1	2	284	0
1428772_at	Tbk1	2	284	0
1435295_at	Dopey1	2	284	0
1450768_at	Dlg1	2	283	0
1424632_a_at	Rev3l	2	282	0
1424712_at	Elys	2	282	0
1427384_at	5430439G14Rik	2	282	0
1435308_at	Fut9	2	282	0
1438580_at	Zcchc7	2	282	0
1460337_at	Sh3kbp1	2	282	0
1460614_at	D130064H19Rik	2	282	0
1426476_at	Rasa1	2	281	0
1427592_at	Pcdh7	2	281	0
1450937_at	Lin7c	2	281	0
1421351_at	Gria4	2	279	0
1426248_at	Stk24	2	279	0
1429918_at	Arhgap20	2	279	0
1435139_at	Narg1	2	279	0
1438397_a_at	Rnpc2	2	279	0
1455437_at	KIAA0999	2	279	0
1457142_at	Necab1	2	279	19.7933
1435970_at	Nlk	2	278	0
1447385_at	Grin2a	2	278	0
1455244_at	Daam1	2	278	0
1457264_at	Phf20l1	2	278	8.72781
1417757_at	Unc13b	2	277	0
1428829_at	Dennd1b	2	277	0
1434179_at	Mll3	2	277	0
1455734_at	Crbn	2	277	0
1416201_at	Crk	2	276	0
1426491_at	Herc2	2	276	0
1452122_at	Kiaa0368	2	276	0
1421280_at	Gabra1	2	275	0
1430583_at	Nrcam	2	275	0
1434404_at	C030011O14Rik	2	275	59.9504
1420563_at	Gria3	2	274	795.421
1433613_at	Pank3	2	274	24.7222
1440856_at	Mapk8	2	273	0
1423278_at	Ptprk	2	272	0
1424342_at	Fyttd1	2	272	0
1428982_at	Atad2b	2	272	0
1430996_at	Etnk1	2	272	0
1454711_at	Trio	2	272	0
1435326_at	Lpgat1	2	271	1
1424318_at	Hspc159	2	270	0
1438520_at	C330005L02Rik	2	270	0
1450031_at	Aff4	2	270	0
1450120_at	Scn1a	2	270	0
1418501_a_at	Oxr1	2	268	0
1421200_at	Dlg2	2	268	1.08333
1442214_at	Nfib	2	268	0
1420808_at	Ncoa4	2	267	0
1428096_at	Ipo11	2	267	0
1435075_at	Tmem106b	2	266	0
1441782_at	Aak1	2	266	0
1457497_at	Syt1	2	266	0
1426745_at	Rnasek	2	265	0
1434178_at	Mll3	2	265	0
1436048_at	Exoc8	2	265	0
1448892_at	Dock7	2	265	153.502
1434937_at	Phr1	2	264	0
1437634_at	Thoc2	2	264	0
1424571_at	Ddx46	2	263	0
1427314_at	Tmed7	2	263	0
1433707_at	Gabra4	2	263	1.59784
1435190_at	Chl1	2	263	0
1426407_at	Cugbp1	2	262	0
1438725_at	Thrap1	2	262	0
1458534_at	Rgs7bp	2	262	0
1422702_at	Oazin	2	261	0
1426477_at	Rasa1	2	261	0
1426532_at	Zmynd11	2	261	3
1454631_at	Gtf2a1	2	261	0
1423985_at	Gng5	2	260	0
1427888_a_at	Spna2	2	260	0
1449575_a_at	Gstp2	2	260	0
1427188_at	Arih1	2	259	275
1455184_at	Mobkl1a	2	259	0
1433624_at	Prrc2b	2	258	275
1420971_at	Ubr1	2	257	0
1430144_at	5830411G16Rik	2	257	0
1436581_at	D3Ertd789e	2	257	0
1437349_at	Ckap5	2	256	0
1440228_at	Ranbp6	2	254	5.25936
1448106_at	Necap1	2	254	0
1456656_at	Lin7a	2	254	0
1426023_a_at	Rabep1	2	253	0
1435440_at	Pdzk8	2	253	0
1439044_at	Zfp354c	2	253	0
1445297_at	Stxbp5l	2	253	0
1451507_at	Mef2c	2	253	0
1455483_at	Zfp148	2	252	0
1455248_at	0610011N22Rik	2	251	0
1444923_at	Kcnh5	2	250	0
1421029_a_at	Hbs1l	2	249	0
1427110_at	Raver1	2	249	0
1416524_at	Spop	2	248	0
1438037_at	Herc5	2	248	0
1452209_at	Pkp4	2	248	0
1452276_at	Smarcad1	2	248	0
1448361_at	Ttc3	2	247	0
1455668_at	Whsc1l1	2	247	0
1419280_at	Pip5k2a	2	246	0
1429064_at	Dip2c	2	246	0
1453104_at	Mapk1	2	246	0
1453807_at	6330563C09Rik	2	246	0
1452034_at	Prepl	2	245	498.096
1417356_at	Peg3	2	244	0
1460544_at	Mak10	2	242	0
1434041_at	Appbp2	2	239	0
1435003_at	Pik4ca	2	239	0
1428565_at	1300004G08Rik	2	238	0
1434999_at	Suv420h1	2	238	0
1456027_at	D330023I21Rik	2	237	0
1456039_at	Snx14	2	237	0
1418442_at	Xpo1	2	236	0
1420811_a_at	Ctnnb1	2	234	0
1420945_at	Atrx	2	234	0
1435000_at	Gspt1	2	234	0
1436028_at	Tmem33	2	233	0
1428193_at	Usp9x	2	231	0
1452768_at	Tex261	2	229	0
1423961_at	Wdr26	2	225	0
1422857_at	Trip4	2	220	0
1452371_at	Sfrs11	2	218	0
1433939_at	Aff3	2	217	0
1432813_at	2900064F13Rik	3	424	3402.29
1448665_at	Dmd	3	422	1920.39
1423747_a_at	Pdk1	3	421	2673.61
1449217_at	Casp8ap2	3	421	1812.46
1450896_at	Arhgap5	3	421	3299.6
1435545_at	BC032203	3	419	992.527
1428236_at	Acbd5	3	418	2025.7
1424672_at	Dmxl1	3	417	1047.55
1438413_at	Senp7	3	415	2360.83
1427171_at	Rlf	3	413	860
1455054_a_at	Dcun1d1	3	413	824.333
1428251_at	Smchd1	3	412	712.12
1436678_at	Sgcb	3	411	291.607
1424124_at	Mospd2	3	409	440.283
1434108_at	Fbxo11	3	409	1297.51
1456175_a_at	Copb2	3	407	564.724
1437168_at	Srrp	3	405	1147.29
1433640_at	Fubp1	3	404	0
1435291_at	Lemd3	3	404	368.542
1437067_at	Phtf2	3	404	563.428
1455142_at	Socs4	3	403	1.91071
1437154_at	Cep170	3	402	1277.67
1456485_at	Npat	3	402	800.777
1451519_at	Rnf2	3	401	86.4524
1418381_at	Zfp148	3	400	387.696
1424462_at	Ergic2	3	399	0
1452281_at	Sos2	3	398	0
1417073_a_at	Qk	3	395	996.222
1437539_at	Prkaa1	3	392	519.133
1442787_at	Abi2	3	392	740.23
1434061_at	Rp2	3	391	69.4103
1454831_at	Sgcz	3	390	12.7714
1456089_at	Trim23	3	390	0
1436139_at	Mdga2	3	388	210.35
1440516_at	Slitrk4	3	388	293.723
1448210_at	Rab1	3	388	678.788
1423654_a_at	Rnf4	3	387	125.572
1416944_a_at	Tlk2	3	386	7.16667
1416440_at	Cd164	3	384	0
1433679_at	Fubp3	3	384	0
1440891_at	Gria4	3	384	0
1433571_at	Serinc5	3	383	29.0857
1435001_at	Plaa	3	383	0
1455149_at	Sh3md2	3	383	58.0071
1416343_a_at	Lamp2	3	382	0
1423821_at	Tmem168	3	382	0
1435397_at	Zbtb44	3	379	332.888
1456856_at	Ppfia2	3	379	472.19
1433531_at	Acsl4	3	378	618.423
1436976_a_at	Yod1	3	377	832.409
1455486_at	Pias1	3	376	0
1426350_at	Mgat2	3	374	6.20476
1426709_a_at	Usp33	3	372	0
1434084_at	Zfp426	3	372	100.458
1453174_at	2310076G13Rik	3	372	0
1434093_at	4930506D23Rik	3	371	174
1435492_at	Socs6	3	371	0
1425495_at	Zfp62	3	369	0
1426840_at	Ythdf3	3	369	52.2706
1428471_at	Sorbs1	3	369	474.069
1424641_a_at	Thoc1	3	367	0
1437105_at	Rbp2	3	366	12.2623
1438613_at	Kcna4	3	366	0
1455513_at	Taf1	3	365	0
1433568_at	Papd4	3	364	0
1435181_at	Lin54	3	364	174
1455901_at	Chpt1	3	363	363.857
1448664_a_at	Speg	3	362	0
1423159_at	Dld	3	361	195.167
1426895_at	Zfp191	3	361	0
1435546_a_at	1810013L24Rik	3	361	403.898
1428385_at	2011-03-08	3	359	0
1435173_at	Ate1	3	359	1455.88
1452083_a_at	Pja1	3	359	299.705
1448720_at	Lrrc40	3	357	1
1448733_at	Bmi1	3	357	344.733
1416911_a_at	Strf2	3	353	263.698
1431050_at	Rps6ka5	3	353	0
1418429_at	Kif5b	3	352	413.071
1451313_a_at	Hspc159	3	352	107.93
1435023_at	Itsn2	3	350	2542.15
1419758_at	Abcb1a	3	349	0
1423445_at	Rock1	3	349	0
1435014_at	Rab39b	3	349	292.67
1435060_at	Tmod2	3	348	31.2021
1416065_a_at	Ankrd10	3	347	0
1418640_at	Sirt1	3	347	0
1433853_at	Mib1	3	346	174
1428652_at	0610010F05Rik	3	345	73.2909
1433897_at	AI597468	3	344	524.114
1456504_at	Zfp182	3	344	0
1456599_at	Nxt2	3	344	600.683
1443773_at	Ylpm1	3	343	175.5
1428474_at	Ppp3cb	3	341	0
1416446_at	Tmem30a	3	339	332.508
1427231_at	Robo1	3	339	0
1436737_a_at	Sorbs1	3	339	468.142
1419574_at	Zfp292	3	338	173.767
1448013_at	Usp24	3	338	335.267
1425580_a_at	Pik3c3	3	337	0
1434477_at	Mkrn1	3	337	0
1427467_a_at	Rpgr	3	336	106.886
1421017_at	Nrg3	3	334	0
1429021_at	Epha4	3	334	174
1454064_a_at	Rnf138	3	334	0
1425642_at	Cep290	3	333	0
1452176_at	Nup153	3	333	189.396
1432718_at	1810015A16Rik	3	332	0
1434316_at	Chsy1	3	332	1111.06
1451991_at	Epha7	3	332	0
1417007_a_at	Vps4b	3	330	234.152
1429431_at	Zfpn1a5	3	329	0
1433772_at	Hspa13	3	329	44.4171
1435964_a_at	Taok3	3	329	0
1435774_at	Phf10	3	328	0
1437548_at	Bicd1	3	328	0
1423462_at	Map3k7ip2	3	327	0
1434272_at	Cpeb2	3	327	0
1448104_at	Aldh6a1	3	327	0
1437987_at	Arhgap5	3	326	0
1439012_a_at	Dck	3	326	0
1433441_at	Fbxl5	3	324	10.4909
1433453_a_at	Abtb2	3	324	0
1436027_at	Osbpl11	3	324	0
1439010_at	Larp4	3	324	0
1452278_a_at	Hace1	3	324	0
1434039_at	Appbp2	3	323	0
1437276_at	Hinfp	3	323	0
1456019_at	Cwf19l2	3	323	0
1435514_at	Lztfl1	3	322	0
1417980_a_at	Insig2	3	321	0
1437152_at	Rkhd3	3	321	396.995
1440177_at	Grik3	3	321	0
1454842_a_at	B3galnt2	3	321	174
1455234_at	B3galt1	3	319	403.261
1455434_a_at	Ktn1	3	319	0
1418772_at	BC016423	3	318	0
1429579_at	Gucy1a2	3	318	0
1420514_at	Tmem47	3	317	0
1436839_at	FLJ36031	3	316	0
1455337_at	Fgd4	3	316	0
1416799_at	Trpm7	3	315	0
1436247_at	Ints2	3	314	34.2189
1437525_a_at	BC053071	3	314	13.5
1433511_at	Gtf2a1	3	313	0
1426593_a_at	Fbxo22	3	312	490.049
1433934_at	Sec24a	3	312	346
1434861_at	Pcdh7	3	312	0
1436405_at	Dock4	3	312	0
1456390_at	Ppp2ca	3	311	113.9
1420441_at	Cenpc1	3	310	0
1428607_at	Araf	3	310	342.642
1428629_at	6330417C12Rik	3	310	0
1424198_at	Dlg5	3	308	0
1434673_at	Gpr22	3	308	0
1434958_at	Sacs	3	308	0
1454612_at	Rkhd2	3	308	0
1424216_a_at	Papola	3	307	0
1428103_at	Adam10	3	307	4
1417900_a_at	Vldlr	3	305	0
1450931_at	Dock9	3	305	0
1432340_at	1700121N20Rik	3	304	0
1437455_a_at	Btg1	3	304	232.648
1433903_at	Prps1l1	3	303	94.6469
1416208_at	Usp14	3	302	0
1456324_at	Zfp748	3	301	296.104
1423792_a_at	Cklfsf6	3	300	0
1435368_a_at	Parp1	3	299	0
1439249_at	Wac	3	298	347
1420821_at	Sgpp1	3	297	518
1422685_at	Exoc4	3	297	106.851
1454740_at	Mib1	3	296	348.667
1454897_at	6330509M05Rik	3	296	4.5
1427235_at	Kdm6a	3	295	51.4693
1434996_at	Slc25a16	3	295	0
1435754_at	Zyg11b	3	295	0
1451179_a_at	Qk	3	293	0
1415724_a_at	Cdc42	3	292	256.237
1433649_at	Aof1	3	291	0
1457072_at	Bcl11a	3	291	0
1416018_at	Dr1	3	290	0
1437212_at	Zfp70	3	290	0
1448334_a_at	Ccni	3	290	164.964
1449211_at	Bpnt1	3	290	0
1418774_a_at	Atp7a	3	289	0
1453024_at	Wdr37	3	289	0
1428091_at	Klhl7	3	288	0
1450664_at	Gabpa	3	288	0
1460455_at	Znf650	3	288	0
1423142_a_at	Gtpbp4	3	287	3
1435274_at	Spopl	3	287	0
1437873_at	Hszfp36	3	287	0
1419165_at	Zfp260	3	286	0
1428172_at	Prpf39	3	286	0
1456625_at	Aasdhppt	3	286	0
1423621_a_at	Slc33a1	3	285	0
1434882_at	Mtdh	3	285	0
1436570_at	Pag1	3	285	0
1450890_a_at	AW912678	3	285	0
1421640_a_at	Tank	3	284	0
1423347_at	Sec23a	3	284	0
1455046_a_at	Pogz	3	283	236.017
1428846_at	Ttc14	3	282	0
1449913_at	Zfp2	3	282	0
1416186_at	Pnrc2	3	281	0
1420859_at	Pkia	3	281	0
1437285_at	C5orf33	3	281	0
1437721_at	Coro1c	3	281	0
1459971_at	Kcnt2	3	281	0
1434408_at	Atxn3	3	280	0
1455121_at	Mlr2	3	280	0
1424591_at	5830433M19Rik	3	279	0
1438664_at	Prkar2b	3	279	0
1429451_at	C8orf37	3	276	0
1454869_at	Wdr40b	3	276	0
1436772_at	Gria4	3	275	0
1429436_at	Prpf40a	3	274	0
1444778_at	2011-09-03	3	274	0
1453078_at	8430408J07Rik	3	273	174
1427157_at	Ccdc85a	3	272	0
1433978_at	4930430F08Rik	3	270	0
1433782_at	Cldn12	3	269	0
1434840_at	Hrb	3	269	346
1460359_at	Armcx3	3	269	0
1460597_at	Asxl2	3	269	0
1418561_at	Sf3b1	3	268	1
1429008_at	Kiaa0776	3	268	0
1433906_at	Clvs1	3	267	0
1435884_at	Itsn1	3	267	0
1422478_a_at	Acas2	3	265	0
1453012_at	Tsc22d2	3	264	0
1455816_a_at	Kctd3	3	264	0
1460449_at	Anks1b	3	264	0
1424820_a_at	Ndfip1	3	263	0
1429901_at	6330571D19Rik	3	263	0
1449176_a_at	Dck	3	263	0
1418698_a_at	Fech	3	262	0
1429232_at	Hnrnpr	3	262	0
1433944_at	Hectd2	3	262	0
1434691_at	Sfrs2ip	3	262	0
1435612_at	Opcml	3	262	16.723
1437200_at	Fcho2	3	262	0
1455130_at	5830435K17Rik	3	262	0
1455608_at	2610207F23Rik	3	262	0
1417372_a_at	Peli1	3	261	0
1456279_a_at	Bcap31	3	261	187.78
1429888_a_at	Hspb2	3	260	0
1460589_at	Zfp597	3	260	0
1440301_at	2011-09-08	3	259	0
1433534_a_at	Cct2	3	258	163.26
1455413_at	Zfp11	3	258	0
1457832_at	AK051498	3	257	0
1417974_at	Kpna4	3	256	0
1419657_a_at	Slc25a36	3	256	0
1433856_at	Hisppd1	3	256	0
1440279_at	Txndc10	3	256	0
1451649_a_at	2410118I19Rik	3	255	0
1451971_at	Cul4a	3	255	0
1459998_at	Zfp407	3	255	0
1426377_at	Zfp281	3	254	0
1441212_at	6720467C03Rik	3	254	0
1443909_at	Cstf3	3	254	0
1454885_at	A130042E20	3	254	0
1417795_at	Chl1	3	253	0
1424020_at	Arl6ip6	3	253	0
1427886_at	Pom121	3	253	0
1435757_a_at	Uqcrc2	3	253	0
1435829_at	Zmat1	3	253	0
1450204_a_at	Mynn	3	253	681.5
1457069_at	Helic1	3	253	0
1433537_at	Atrx	3	252	0
1448701_a_at	Krit1	3	252	174
1416928_at	Rbm12	3	251	338.333
1419207_at	Zfp37	3	251	0
1438169_a_at	Frmd4b	3	251	174
1455521_at	Klf12	3	251	0
1456122_at	Gab3	3	251	0
1416447_at	Tmem30a	3	250	34.7736
1420780_at	Ascl3	3	250	0
1425568_a_at	Tmem33	3	250	0
1427949_at	Zfp294	3	250	1
1436799_at	Enox1	3	250	0
1438695_at	Ube3a	3	250	174
1434513_at	Gp5	3	249	0
1436745_at	AI467484	3	247	0
1441973_at	Zfp295	3	247	0
1445844_at	1810044D09Rik	3	247	0
1450942_at	Ccdc16	3	247	0
1452232_at	Galnt7	3	246	0
1439607_at	Slc7a14	3	245	0
1430641_at	9030605I04Rik	3	244	0
1426671_a_at	Rnpc2	3	241	0
1451271_a_at	Acat1	3	241	0
1434460_at	Bbs4	3	240	0
1425241_a_at	Wsb1	3	239	0
1428287_at	Cul5	3	239	0
1438398_at	Rnpc2	3	238	0
1457018_at	Kcnma1	3	238	0
1418308_at	Hus1	3	237	0
1416053_at	Lrrn1	3	236	0
1429043_at	Smndc1	3	236	0
1434685_at	Lppr4	3	236	854
1426675_at	Tomm70a	3	235	0
1435656_at	Gmps	3	235	0
1438310_at	Dgkh	3	235	174
1452658_at	Hrb2	3	235	0
1457473_at	Chd1	3	235	0
1420840_at	Plekha3	3	234	0
1424873_at	Rnf2	3	233	0
1435632_at	Nufip2	3	233	0
1439438_a_at	Sarnp	3	233	0
1452410_a_at	Fes	3	233	0
1426877_a_at	Pb1	3	232	0
1429490_at	Rif1	3	232	0
1434728_at	Gria3	3	232	0
1452239_at	Gt(ROSA)26Sor	3	232	0
1418066_at	Cfl2	3	231	0
1424174_at	Shkbp1	3	231	0
1434187_at	Alg11	3	231	0
1436191_at	Arid4a	3	231	0
1451199_at	Qtrtd1	3	231	0
1455778_at	Zfp192	3	231	0
1456651_a_at	Tpr	3	231	0
1417210_at	Eif2s3y	3	230	0
1422704_at	Gyk	3	230	0
1425350_a_at	Myef2	3	230	0
1434352_at	B630005N14Rik	3	230	0
1448434_at	Rnf103	3	230	0
1451525_at	Arhgap12	3	230	0
1420609_at	2011-03-07	3	229	0
1436087_at	Dpp10	3	229	510.333
1454666_at	Klf3	3	229	0
1423804_a_at	Idi1	3	228	0
1454794_at	Spg4	3	228	0
1425537_at	Ppm1a	3	227	0
1434977_at	4933403F05Rik	3	227	0
1451989_a_at	Mapre2	3	227	0
1415781_a_at	Sumo2	3	226	0
1437147_at	Gabrg2	3	226	0
1434286_at	Trps1	3	225	0
1447706_at	Ppp1r2	3	224	0
1418428_at	Kif5b	3	223	42.0718
1436556_at	A930027H06Rik	3	223	0
1416862_at	Stam	3	222	0
1417091_at	Chuk	3	222	0
1433286_at	4833417J16Rik	3	222	0
1433561_at	Centb2	3	222	0
1426271_at	Smc5l1	3	221	0
1433968_a_at	Megf9	3	221	0
1434860_at	Narg3	3	221	0
1438259_at	Strn3	3	221	0
1454730_at	Tapt1	3	221	0
1441305_at	Nedd4l	3	220	0
1445723_at	Plcl1	3	220	0
1424903_at	Jarid1d	3	219	0
1452374_at	Zfp322a	3	219	0
1455826_a_at	Bace1	3	219	0
1416161_at	Rad21	3	218	0
1419381_at	Terf2ip	3	218	0
1428078_at	0610013E23Rik	3	216	0
1434607_at	Ddx52	3	216	0
1436133_at	Ccdc127	3	215	0
1449345_at	Ccdc34	3	215	0
1452193_a_at	Wasl	3	215	0
1454223_at	4933423P22Rik	3	215	0
1457701_at	Tmem136	3	215	0
1428437_at	Lsm14a	3	214	0
1437278_a_at	Sae2	3	213	0
1418152_at	Nsbp1	3	212	0
1433735_a_at	9630015D15Rik	3	212	0
1419369_at	Rnf138	3	211	0
1455696_a_at	Prpf4b	3	211	0
1415841_at	Dncic2	3	210	0
1416826_a_at	Usp49	3	210	0
1428094_at	Lamp2	3	210	0
1438306_at	Rnf180	3	210	0
1422472_at	Pex13	3	209	0
1428502_at	Actr6	3	209	0
1416144_a_at	Dhx15	3	208	0
1447923_at	1810026B05Rik	3	208	0
1437476_at	Rrm2b	3	207	0
1455686_at	Lcorl	3	207	0
1452713_a_at	Slit3	3	206	0
1454984_at	Lifr	3	206	0
1455640_a_at	Txn2	3	206	0
1429383_at	Csnk1g3	3	205	0
1424482_at	Arhgef7	3	204	0
1416653_at	Stxbp3a	3	203	0
1428586_at	Tmem41b	3	203	0
1455141_at	Tnrc6a	3	203	0
1457712_at	AW549269	3	203	0
1452358_at	Rai2	3	201	0
1455169_at	Rab11fip2	3	201	0
1415829_at	Lbr	3	200	0
1429776_a_at	Dnajb6	3	200	0
1454625_at	Phf6	3	200	0
1421096_at	Trpc1	3	199	0
1426913_at	Lss	3	198	0
1435235_at	Txnl1	3	197	0
1452402_at	Uchl3	3	196	0
1454951_at	Zfp606	3	195	0
1455425_at	1700071K18Rik	3	195	0
1428968_at	3110002L15Rik	3	194	0
1458053_at	Abi2	3	194	0
1419067_a_at	Rabgef1	3	192	0
1433872_at	2410042D21Rik	3	191	0
1423479_at	Nol11	3	190	0
1415963_at	Hnrph2	3	188	0
1428386_at	Acsl3	3	188	0
1436034_at	Cep68	3	188	0
1437156_at	Efcbp1	3	188	0
1434383_at	Pja2	3	187	0
1437426_at	Wac	3	184	0
1415725_at	Rrn3	3	183	0
1423033_at	Stt3a	3	183	0
1423725_at	Pls3	3	181	0
1437162_at	Gpiap1	3	181	0
1443986_at	Hrpt2	3	180	0
1441780_at	BB34426	3	176	0
1452385_at	Usp53	3	175	0
1438921_at	Atr	3	170	0
1443989_at	Trim9	3	170	0
1416934_at	Mtm1	3	161	0
1435433_at	Centg2	4	229	982.442
1459008_at	Gpatch8	4	228	583.643
1424398_at	Dhx36	4	227	776.099
1437862_at	Rbm25	4	227	668.673
1456112_at	Tpr	4	227	1400.36
1437372_at	Cpsf6	4	226	326.171
1418562_at	Sf3b1	4	225	1100.98
1451569_at	Nr2c2	4	224	67.0495
1419867_a_at	Ankhd1	4	223	0
1427310_at	Falz	4	223	128.775
1428055_at	Rian	4	222	97.1019
1432705_at	Syt1	4	222	5.2303
1418024_at	Narg1	4	220	158.715
1430561_at	Dnajb14	4	220	788.221
1444194_at	Mllt10	4	220	0.7
1456216_at	Csnk1a1	4	220	0
1435583_at	Grm3	4	219	247.677
1453313_at	Sesn3	4	219	117.567
1457409_at	AI746471	4	219	371.04
1429521_at	Alkbh8	4	218	816.058
1436533_at	Trove2	4	218	0
1439972_at	Etnk1	4	218	263.875
1443160_at	Sbf2	4	218	242.757
1438268_at	Rc3h2	4	217	483.633
1420532_at	Magi2	4	216	23.4454
1420985_at	Ash1l	4	216	111.117
1423201_at	Ncor1	4	216	17.7489
1453512_at	Mbnl2	4	215	0
1420342_at	Pbef1	4	214	373.553
1429093_at	Ddi2	4	214	104.952
1455033_at	B430201A12Rik	4	214	0
1456975_at	Taok1	4	214	0
1449089_at	Nrip1	4	213	253
1442950_at	Nrg3	4	212	152.336
1444387_at	Nmt2	4	212	0
1453240_a_at	Gcap14	4	212	185.808
1424598_at	Ddx6	4	211	98.7526
1424657_at	Taok1	4	211	229.714
1448155_at	Pdcd6ip	4	211	11.7897
1450771_at	Fut9	4	211	212.459
1435163_at	Zfp871	4	210	611.087
1441992_at	Rab14	4	210	0
1450904_at	Tmem167	4	210	0
1455757_at	Acad9	4	210	507.272
1417513_at	Evi5	4	208	325.183
1418430_at	Kif5b	4	207	380.45
1444004_at	Thoc2	4	207	652.275
1427150_at	Mll3	4	206	57.2122
1442277_at	Chka	4	205	127
1459488_at	Zc3h13	4	205	27.6232
1427143_at	Jarid1b	4	204	42.2851
1437001_at	Gsk3b	4	204	171.82
1455799_at	Rorb	4	203	0
1439554_at	Scmh1	4	202	466.645
1450020_at	Cx3cr1	4	202	0
1422553_at	Pten	4	201	353.569
1433110_at	Kcnq5	4	201	14.5078
1434480_at	4930402E16Rik	4	201	0
1436983_at	Crebbp	4	201	592.921
1438739_at	Cnbp1	4	201	19.3733
1457275_at	Dmn	4	201	7.89098
1437958_at	Xpr1	4	200	0
1439704_at	Hdac2	4	200	0
1445534_at	Flnb	4	200	234.061
1427672_a_at	Kdm6a	4	199	0
1438702_at	Flrt2	4	199	131.595
1438736_at	Thoc2	4	199	515.859
1440461_at	Fam63b	4	199	14.4418
1445427_at	Nlk	4	199	0
1457297_at	Mef2a	4	199	0
1427742_a_at	Klf6	4	197	0
1439946_at	Mef2c	4	195	40.5075
1450051_at	Atrx	4	195	0
1442095_at	Asxl3	4	194	0
1458114_at	A830094I09Rik	4	194	0
1458147_at	Mamdc1	4	194	0
1458439_a_at	Dzip3	4	194	102.657
1424848_at	Kcnma1	4	193	495.927
1429330_at	Gabra4	4	193	181.948
1453099_at	Csnk2a2	4	193	0
1456357_at	Scai	4	191	45.8088
1446234_at	Kdm6a	4	190	0
1440901_at	Dgkb	4	189	0
1456054_a_at	Pum1	4	189	170.578
1444811_at	Tloc1	4	188	38.1808
1426301_at	Alcam	4	187	0
1445928_at	2011-03-06	4	187	95.1907
1424349_a_at	Lpgat1	4	186	237.584
1436895_at	Centd1	4	186	0
1456419_at	C17orf75	4	186	0
1426702_at	Fam160a2	4	185	0
1440728_at	Kcnma1	4	185	1
1443589_at	Gpm6b	4	185	0
1437744_at	Slitrk4	4	183	0
1450732_a_at	Bicd2	4	183	21.8006
1446272_at	Pctk2	4	181	0
1443127_at	Grid2	4	180	0
1439304_at	Pam	4	179	0
1442341_at	A630029F06	4	179	0
1447165_at	4933427D06	4	178	0
1456499_at	Rnf130	4	178	83.9505
1438519_at	4930429H24Rik	4	177	15.2195
1449069_at	Zfp148	4	177	176.918
1437177_at	Larp4	4	176	0
1436326_at	Rora	4	175	0
1425522_at	2610015J01Rik	4	174	0
1426544_a_at	Ttc14	4	173	0
1439173_at	Hook1	4	171	0
1459733_at	Pea15	4	171	0
1436535_at	Ssa2	4	170	0
1438039_at	Hectd1	4	170	60.4104
1443905_at	Srfs8	4	170	0
1449876_at	Prkg1	4	170	0
1432130_a_at	Ttc14	4	169	0
1437179_at	Rif1	4	169	4.2772
1447109_at	Elavl1	4	169	0
1417355_at	Peg3	4	168	4.21078
1429327_at	Sdccag1	4	167	0
1420375_at	Kif3a	4	166	127
1425014_at	Nr2c2	4	166	0
1438451_at	Rics	4	166	0
1449999_a_at	Cacna2d1	4	166	0.5
1418141_at	Dcx	4	165	0
1424922_a_at	Brd4	4	165	38.2594
1433598_at	9430010O03Rik	4	165	3.11078
1425162_at	Rorb	4	163	0
1433300_at	Il1rapl1	4	163	0
1425213_at	Fam81a	4	162	57.5358
1438265_at	4930413O22Rik	4	162	0
1438301_at	Asap1	4	162	0
1450019_at	Cx3cr1	4	162	0
1438012_at	Ppm1l	4	161	0
1457553_at	Cugbp2	4	161	26.4966
1436985_at	Zfp644	4	160	0
1439122_at	Ddx6	4	160	0
1441988_at	Ppm1k	4	160	0
1448803_at	Golga4	4	160	0
1420947_at	Atrx	4	159	0
1425514_at	Pik3r1	4	159	0
1431381_at	3110005L24Rik	4	159	0
1425523_at	Rbm25	4	158	29.5423
1443352_at	Nrg3	4	158	0
1425274_at	Asph	4	157	0
1426389_at	Camk1d	4	157	0
1441502_at	Lrfn5	4	157	6.60717
1450397_at	Mtap1b	4	157	49.9332
1443366_at	Napg	4	156	0
1456686_at	Zeb1	4	156	0
1438258_at	Vldlr	4	155	0
1445880_at	Dcc	4	155	0
1441728_at	Scn2a2	4	154	0
1427564_at	Diap2	4	151	0
1442483_at	Fut8	4	151	0
1443744_at	Dcc	4	151	0
1444151_at	Elavl3	4	151	2.14443
1417270_at	Wdr12	4	150	0
1430309_at	C1orf103	4	150	15.638
1443705_at	Erc2	4	150	127.333
1444498_at	Gphn	4	150	0
1447922_at	Stxbp5l	4	150	5.94812
1431405_a_at	Cspp1	4	149	0
1440193_at	Ankrd12	4	149	0
1451020_at	Gsk3b	4	149	0
1445862_at	BC031575	4	148	0
1422052_at	Cdh8	4	147	0
1423432_at	Phip	4	146	0
1428936_at	Atp2b1	4	146	127
1418245_a_at	Rbm9	4	145	2.2578
1431403_a_at	Mtap7d2	4	145	0
1438735_at	Hbxap	4	145	0
1422945_a_at	Kif5c	4	144	29.1702
1450401_at	Ncoa6ip	4	144	0
1428130_at	Lman1	4	143	0
1457637_at	Prickle1	4	143	0
1436746_at	Prkwnk1	4	141	8.36414
1436767_at	Luc7l2	4	141	0
1439846_at	Klf12	4	141	0
1419038_a_at	Csnk2a1	4	140	32.546
1421028_a_at	Mef2c	4	140	0
1437288_at	Impad1	4	140	0
1440729_at	Eps15	4	140	0
1441567_at	Myo9a	4	140	0
1423441_at	Tfb2m	4	139	0
1433325_at	Dbccr1	4	139	0
1434643_at	Tbl1x	4	139	0
1436892_at	Spred2	4	139	0
1425597_a_at	Qk	4	138	0
1426060_at	Acvrinp1	4	138	0
1436875_at	Dnm3	4	138	0
1446670_at	Cugbp2	4	138	0
1439180_at	Ino80d	4	136	0
1442867_at	Rab11a	4	136	0
1421508_at	Odz1	4	135	0
1439805_at	Nfat5	4	135	0
1446102_at	D9Ertd292e	4	135	0
1444763_at	Ptprk	4	134	0
1440807_at	Magi2	4	133	0
1419642_at	Purb	4	132	0
1422444_at	Itga6	4	132	0
1454664_a_at	Eif5	4	132	0
1417135_at	Srpk2	4	131	12.4453
1418170_a_at	Zcchc14	4	131	0
1426777_a_at	Wasl	4	131	0.333333
1443651_at	Phc3	4	131	0
1457689_at	Mtmr13	4	131	0
1458134_at	Gstz1	4	131	0
1458464_at	Hecw2	4	131	0
1431028_a_at	Pank1	4	130	0
1421929_at	Epha4	4	129	0
1424910_at	Kif12	4	129	0
1429735_at	1110003F05Rik	4	129	0
1442027_at	Nbeal1	4	129	0
1424134_at	Rspry1	4	128	1.8
1454030_at	D19Ertd703e	4	127	0
1416467_at	Ddx3x	4	126	0
1419641_at	Purb	4	124	0
1438249_at	Usp7	4	124	0
1439872_at	Kcna2	4	123	0
1419124_at	Mfsd6	4	121	0
1429463_at	Prkaa2	4	121	0
1423117_at	Pum1	4	120	0
1440013_at	Trim44	4	118	0
1458508_at	BB444511	4	116	0
1456022_at	Hipk2	4	115	44.3454
1426559_at	Sbno1	4	114	0
1442014_at	Ifrd1	4	114	0
1453582_at	Chka	4	107	0
1459303_at	Gpm6a	4	106	0
1437923_at	Csnk1a1	4	105	0
1439308_at	Got1l1	5	195	44.4
1439629_at	9130025P16Rik	5	194	39.3333
1420284_at	Bat4	5	193	31.8
1448156_at	Tff1	5	189	0
1456564_at	C19orf22	5	187	16.2
1439693_a_at	7420402K12Rik	5	185	5.6
1417838_at	Ssty2	5	184	0
1436782_at	9530004A22Rik	5	183	0
1456465_at	B430110G05Rik	5	179	0.533333
1457375_at	5830426C09Rik	5	179	0
1427853_a_at	AK019498	5	178	16.4
1420556_at	Oxt	5	177	0
1457093_at	Gapvd1	5	175	0
1431277_at	Pla2g6	5	174	5.8
1436018_at	2700083E18Rik	5	174	0
1443798_at	Pik3cd	5	174	0
1427400_at	Lbx1h	5	171	33.9333
1425242_at	C11orf10	5	170	0
1433267_at	Ing1	5	170	0
1424809_at	Crb3	5	169	0
1452501_at	Cyp2c38	5	167	0
1431630_a_at	Klf3	5	165	0
1439521_at	A530001H01	5	165	0
1447377_at	LOC433719	5	163	0
1432830_at	Ccdc138	5	157	0
1444782_at	4930417H01Rik	5	155	0
1430082_at	Wdr64	5	153	0
1460425_at	1700001C19Rik	5	153	0
1433831_at	C2orf37	5	152	0
1435330_at	AI447904	5	151	0
1443726_at	Smyd1	5	151	0
1431112_at	1200015E14Rik	5	149	0
1431692_a_at	Cblc	5	147	0
1447647_at	Wnt7a	5	147	0
1460421_at	Zfp133	5	147	0
1425250_a_at	Slc14a2	5	145	0
1429129_at	Lrrcc1	5	145	0
1455323_at	Rbak	5	145	0
1419947_at	D4Ertd117e	5	143	0
1424913_at	2310044G17Rik	5	143	0
1445382_at	Gas7	5	142	0
1445333_at	BG066013	5	141	0
1447376_at	Mov10	5	141	0
1454423_at	4930538D17Rik	5	141	0
1417682_a_at	Prss2	5	139	0
1444910_at	BG069004	5	138	0
1459830_at	Timm50	5	138	0
1421109_at	Cml2	5	137	0
1430819_at	Asahl	5	137	0
1433070_at	5830433M15Rik	5	137	0
1432212_at	1810073H04Rik	5	136	0
1425886_at	Fev	5	134	0
1432693_at	Slc6a6	5	134	0
1435282_at	AI414343	5	134	0
1442762_at	BC042775	5	134	0
1447627_at	Tmem132e	5	134	0
1440955_at	Crim2	5	133	0
1446413_at	4930430F21Rik	5	133	0
1447208_at	Odz4	5	132	0
1434494_at	Zar1	5	131	0
1421661_at	Fprl1	5	130	0
1421726_at	Magi1	5	129	0
1449762_at	1700011M02Rik	5	127	0
1418760_at	Rdh11	5	126	0
1415864_at	Bpgm	5	125	0
1417946_at	Abhd3	5	125	0
1424674_at	Slc39a6	5	125	0
1454552_at	4930456K20Rik	5	125	0
1448859_at	Cxcl13	5	124	0
1431399_at	Adamts9	5	123	0
1427807_at	4930448N21Rik	5	122	0
1432712_at	4732486J07Rik	5	122	0
1452788_at	Ppp2r5e	5	122	0
1457430_at	Spock2	5	122	0
1447719_at	Apoh	5	120	0
1449567_at	Tktl1	5	120	0
1452241_at	Topbp1	5	120	0
1460272_at	4930522D07Rik	5	120	0
1460609_at	2810013E07Rik	5	120	0
1423930_at	Anapc4	5	119	0
1456928_at	D630028G08Rik	5	119	0
1458429_at	Arhgap30	5	119	0
1425946_at	Gstm7	5	118	0
1452556_at	C030011O14Rik	5	118	0
1457967_at	A030003K21Rik	5	118	0
1433821_at	1110012D08Rik	5	117	0
1432338_at	4833419O12Rik	5	116	0
1433080_at	4933436P19Rik	5	116	0
1433189_at	4933433N18Rik	5	115	0
1457952_at	Cd80	5	115	0
1459646_at	LOC328779	5	115	0
1435903_at	Cd300a	5	114	0
1439339_at	C630028N24Rik	5	113	0
1458849_at	Asah2	5	113	0
1422927_at	2310016N21Rik	5	112	0
1444721_at	BG069109	5	112	0
1449516_a_at	Rgs3	5	111	0
1452158_at	Eprs	5	111	0
1453676_at	A930041D05Rik	5	111	0
1432736_at	1500001A10Rik	5	110	0
1449288_at	Gdf3	5	110	0
1418862_at	Echdc3	5	109	0
1441808_at	C17orf56	5	109	0
1421395_at	Zik1	5	108	0
1427818_at	LOC245855	5	108	0
1441833_at	Ngly1	5	108	0
1446547_at	9330175E14Rik	5	108	0
1453530_at	Loxl1	5	107	0
1454085_at	4933409D19Rik	5	107	0
1455315_at	2410019G02Rik	5	107	0
1455706_at	6030470M02Rik	5	106	0
1457425_at	Tsc1	5	106	0
1460471_at	2410146L05Rik	5	106	0
1420656_at	Abcg8	5	105	0
1430115_at	4833413E03Rik	5	105	0
1439673_at	Ppp1cb	5	105	0
1441077_at	Trim8	5	105	0
1459893_at	C76472	5	105	0
1440741_at	Htr1d	5	104	0
1446075_at	9130025L13	5	104	0
1449793_at	Tubg2	5	104	0
1459168_at	Zfp521	5	104	0
1440860_at	Mab21l1	5	103	0
1447084_at	Nfatc1	5	103	0
1449562_at	1700001G17Rik	5	103	0
1452631_at	Rufy2	5	103	0
1443051_at	AK047585	5	102	0
1458556_at	Dnahc5	5	102	0
1459182_at	Zswim4	5	102	0
1428121_at	Fam125b	5	101	0
1437703_at	Fbxw14	5	101	0
1439558_at	Zfp75	5	101	0
1419132_at	Tlr2	5	100	0
1427676_a_at	Grik1	5	100	0
1438105_at	Rnf190	5	100	0
1447548_at	Abhd5	5	100	0
1444712_at	BG075885	5	99	0
1457617_at	4930417G10Rik	5	99	0
1418289_at	Nes	5	98	0
1423344_at	Epor	5	98	0
1430963_at	Gcnt3	5	98	0
1432210_at	4933401H06Rik	5	98	0
1433162_at	Plek	5	98	0
1442924_at	Clstn2	5	97	0
1451396_at	Pomt2	5	97	0
1418425_at	Sp7	5	96	0
1447313_at	Gpi1	5	96	0
1460064_at	Zfpn1a1	5	96	0
1438743_at	Cyp7a1	5	95	0
1415786_at	Pgc	5	94	0
1438278_a_at	BC003993	5	94	0
1440783_at	4930529M08Rik	5	94	0
1454226_at	4931403M11Rik	5	94	0
1436729_at	Afap	5	93	0
1444349_at	1700124K17Rik	5	93	0
1447524_at	Jakmip2	5	93	0
1419939_at	Arhgef17	5	92	0
1454541_at	4921522E08Rik	5	92	0
1432911_at	AU018122	5	91	0
1420275_at	Tap1	5	90	0
1427007_at	1200013B08Rik	5	90	0
1431531_at	1700025D03Rik	5	90	0
1428676_at	Tmprss6	5	89	0
1432871_at	4932429P19Rik	5	89	0
1435743_at	Klhl23	5	89	0
1459775_at	4931403E03Rik	5	89	0
1423521_at	Lmnb1	5	88	0
1438421_at	Pvrl1	5	88	0
1441503_at	Dcdc2	5	88	0
1426180_a_at	Smr2	5	87	0
1453619_at	5430404L10Rik	5	86	0
1454516_at	4930424E08Rik	5	86	0
1420253_at	Dpm1	5	85	0
1448924_at	4432406C05Rik	5	83	0
1454316_at	Prdm2	5	83	0
1447311_at	Slc6a2	5	82	0
1446998_at	A630075K04Rik	5	81	0
1438821_at	Rfwd2	5	80	0
1442060_at	Prepl	5	80	0
1419326_at	1700028P14Rik	5	79	0
1432730_at	5830415G21Rik	5	78	0
1456594_at	BB728372	5	75	0
1446874_at	0610009O04Rik	5	74	0
1427048_at	Smo	5	73	0
1454547_at	Mylk4	5	68	0
1432769_at	Slc44a1	5	60	0
1419340_at	Mov10l1	5	NA	NA
1421578_at	Ccl4	5	NA	NA
1433135_at	4930428L02Rik	5	NA	NA
1446422_at	2011-03-05	5	NA	NA
1449141_at	2410043F08Rik	5	NA	NA
1421327_at	Mtap2	6	225	787.734
1421176_at	Rasgrp1	6	223	304.162
1431191_a_at	Syt1	6	223	330.306
1450804_at	Kif5c	6	223	436.445
1453787_at	Txndc13	6	223	396.962
1435770_at	Txndc13	6	222	101.546
1420610_at	Prkacb	6	220	362.658
1421328_at	Mtap2	6	220	85.7627
1421876_at	Mapk9	6	220	221.849
1421990_at	Syt1	6	219	312.878
1451631_at	P15rs	6	219	44.3641
1421869_at	Trim44	6	218	988.038
1436393_a_at	Trim37	6	216	200.257
1421955_a_at	Nedd4	6	215	155.983
1422078_at	Akt3	6	215	1.2
1422136_at	Uhmk1	6	214	56.1118
1431045_at	Fam49a	6	214	158.161
1452772_at	5430432P15Rik	6	214	89.7901
1419191_at	Hipk3	6	213	0
1420651_at	Ate1	6	212	183.266
1450500_at	Uhmk1	6	212	25.0987
1435134_at	Aadacl1	6	211	0
1458410_at	Garnl1	6	210	46.2394
1430692_a_at	Sel1h	6	208	0
1455836_at	Papola	6	208	0
1450166_at	Ids	6	207	10.6137
1457013_at	Garnl1	6	207	0
1420652_at	Ate1	6	204	0
1451897_a_at	Nbr1	6	203	49.0873
1425600_a_at	Plcb1	6	202	61.7107
1425660_at	Btbd3	6	201	7.66667
1429187_at	Tmed7	6	199	0
1430615_at	4921517B04Rik	6	199	1
1439776_at	4930415J21Rik	6	199	0
1444357_at	Akap6	6	198	0
1449857_at	1200011I18Rik	6	198	0
1417330_at	Slc23a2	6	196	3.20192
1422793_at	Pafah1b2	6	196	6.12176
1451762_a_at	Kif1b	6	196	307.963
1425097_a_at	Zfp106	6	195	3.39849
1451072_a_at	Rnf4	6	194	0
1420472_at	Mtpn	6	193	31.198
1421895_at	Eif2s3x	6	193	125.317
1425331_at	Zfp106	6	193	0
1431064_at	Dpp8	6	193	182.718
1454721_at	Kiaa0317	6	193	12.7838
1437257_at	Wdr47	6	192	27.5044
1450846_at	Bzw1	6	192	78
1454032_at	Neto2	6	192	0
1427189_at	Arih1	6	191	0
1447207_at	2810482G21Rik	6	191	0
1451109_a_at	Nedd4	6	191	121.953
1448348_at	Gpiap1	6	190	33.8262
1421166_at	Atrn	6	188	0
1423214_at	Plxnc1	6	188	0
1424570_at	Ddx46	6	188	0
1421216_a_at	Ids	6	186	4
1425932_a_at	Cugbp1	6	186	367.664
1428195_at	4631427C17Rik	6	186	0
1425550_a_at	Prkar1a	6	185	0
1455960_at	Egfl5	6	185	19.0229
1421877_at	Mapk9	6	184	0
1460164_at	Spin	6	184	17.8857
1421978_at	Gad2	6	183	1.03333
1418898_at	Lin7c	6	182	0
1423329_at	Gdap1	6	181	0
1460426_at	9430063L05Rik	6	179	0
1435687_at	Sv2b	6	178	0
1447222_at	Hspa12a	6	178	0
1431068_at	Rmnd5a	6	177	0
1439083_at	Ahi1	6	177	0
1422900_at	Mgea5	6	176	0
1421924_at	Slc2a3	6	175	0
1425497_a_at	Prpf4b	6	175	0
1449931_at	Cpeb4	6	175	0
1451917_a_at	Dclk1	6	175	0
1416794_at	Arl6ip2	6	174	0
1448183_a_at	Hif1a	6	174	0
1423048_a_at	Tollip	6	173	0
1425576_at	Ahcyl1	6	173	1.33333
1441325_at	9430034D17Rik	6	173	0
1424207_at	Smarca5	6	172	0
1456255_at	Kiaa0368	6	171	7.28571
1430971_a_at	Aqr	6	169	0
1420923_at	Usp9x	6	168	0
1434751_at	Ids	6	168	0
1427490_at	Abcb7	6	167	0
1431197_at	Arl6ip2	6	167	0
1453956_a_at	Pftk1	6	166	155
1417029_a_at	Trim2	6	164	0
1415795_at	Spin	6	161	89.1417
1420506_a_at	Stxbp1	6	161	5.90952
1431749_a_at	Rasgrp1	6	160	21.7631
1438070_at	Phf3	6	160	0
1438565_at	A830010M20Rik	6	160	0
1449885_at	Tmem47	6	160	0
1420621_a_at	App	6	159	0
1445631_at	Tmem16c	6	159	0
1417831_at	Smc1l1	6	158	0
1433487_at	Clcn3	6	157	0
1451793_at	4930429H24Rik	6	157	0
1426458_at	Slmap	6	156	0
1427254_at	Zfp445	6	156	0
1427559_a_at	Atf2	6	156	0
1429607_at	Trak2	6	156	0
1425781_a_at	Plcb1	6	155	0
1427408_a_at	Thrap3	6	155	78
1449042_at	Ctcf	6	155	0
1431030_a_at	Rnf14	6	152	0
1454250_at	Sec15l2	6	152	0
1422883_at	Usp8	6	150	0
1429385_at	Wdr68	6	150	0
1430533_a_at	Catnb	6	150	0
1437107_at	Rab6b	6	150	0
1445081_at	Scai	6	150	0
1459430_at	Gpr158	6	150	0
1423363_at	Sort1	6	149	0
1448309_at	Ap3m1	6	149	0
1421828_at	Kpna3	6	148	0
1448339_at	D9Wsu20e	6	148	0
1418323_at	Fem1b	6	147	0
1420989_at	Kiaa1430	6	147	0
1454891_at	Cds2	6	147	0
1423308_at	Tgoln1	6	146	0
1435615_at	Zfp365	6	146	0
1448844_at	Cyp5b	6	146	0
1427148_at	Pja2	6	145	0
1454174_a_at	CXorf56	6	145	0
1456874_at	Flrt2	6	145	0
1423995_at	Kif1b	6	144	0
1439127_at	Kiaa0368	6	144	0
1422901_at	Mgea5	6	143	0
1458685_at	Garnl1	6	143	0
1422792_at	Pafah1b2	6	142	0
1440248_at	Casc4	6	142	0
1451738_at	Ogt	6	142	107.886
1425426_a_at	Mef2a	6	141	0
1431229_at	Anks1b	6	141	0
1449576_at	Eif1ay	6	141	0
1425330_a_at	Ppm1b	6	140	0
1427595_at	Acac	6	139	0
1450153_at	Gopc	6	139	0
1423297_at	Add3	6	138	0
1425227_a_at	Atp6v0a1	6	138	0
1425490_a_at	Wdr13	6	138	0
1450229_at	Crsp2	6	138	0
1455023_at	N28178	6	138	0
1419251_at	Eps15	6	137	0
1425187_at	Sel1h	6	137	0
1425904_at	Satb2	6	137	0
1420670_at	Arnt2	6	136	0
1423598_at	Atp8a1	6	136	0
1423040_at	Bzw1	6	135	0
1431020_a_at	Fgfr1op2	6	135	0
1415824_at	Scd2	6	134	0
1420871_at	Gucy1b3	6	134	0
1450906_at	Plxnc1	6	134	0
1453103_at	Ablim1	6	134	0
1454107_a_at	Kif2a	6	134	0
1418253_a_at	Hspa4l	6	133	0
1418455_at	Copz2	6	132	0
1427770_a_at	Slc2a3	6	132	0
1440318_at	Wdr35	6	132	0
1415988_at	Hdlbp	6	131	0
1421198_at	Itgav	6	131	0
1427396_a_at	Csde1	6	131	0
1450385_at	Kpna3	6	131	0
1452162_at	Wdr48	6	131	0
1460279_a_at	Gtf2i	6	130	1.2
1422018_at	Hivep2	6	129	0
1424070_at	Napg	6	129	0
1452089_at	Cacnb4	6	129	0
1419250_a_at	Pftk1	6	128	0
1419278_at	Usp48	6	128	0
1421189_at	Gabrb3	6	128	0
1419256_at	Spnb2	6	127	0
1421199_at	Dlg2	6	127	0
1421568_at	Kcna6	6	127	0
1427510_at	Gnai1	6	127	0
1445241_at	Rab11fip4	6	126	0
1418019_at	Cpd	6	125	0
1421832_at	Twsg1	6	125	0
1422791_at	Pafah1b2	6	125	0
1448603_at	Srpk2	6	125	0
1455489_at	Lrrtm2	6	125	0
1424142_at	Ikbkap	6	124	0
1443196_at	C130096N06Rik	6	124	0
1444549_at	Spi11	6	124	0
1418280_at	Klf6	6	123	0
1418452_at	Gng2	6	123	0
1421768_a_at	Homer1	6	122	0
1427456_at	Wdfy3	6	122	0
1429684_at	5830472M02Rik	6	120	0
1445473_at	Diras2	6	120	0
1455658_at	Cggbp1	6	119	0
1421928_at	Epha4	6	118	0
1430984_at	Oazin	6	118	0
1451158_at	Trip12	6	118	0
1449086_at	Rnf141	6	116	0
1451667_at	C530043G21Rik	6	116	0
1423402_at	Creb1	6	114	0
1425539_a_at	Rtn3	6	113	0
1437118_at	Usp7	6	113	0
1437167_at	Tmod2	6	113	0
1427730_a_at	Zfp148	6	111	0
1419644_at	Cstf2	6	110	0
1435009_at	Slc9a6	6	110	0
1426993_at	Xpr1	6	109	0
1425326_at	Acly	6	108	0
1421916_at	Pdgfra	6	105	0
1450122_at	Ptprg	6	103	0
1451726_at	Mtmr6	6	102	0
1453051_at	Zkscan1	6	102	0
1424569_at	Ddx46	6	101	0
1426244_at	Mapre2	6	101	0
1456337_at	Centd1	6	98	0
1427463_at	Casd1	6	97	0
1425845_a_at	Shoc2	6	94	0
1448564_at	Cib1	6	94	0
1450130_at	Xpr1	6	94	0
1450458_at	Ncoa2	6	93	0
1440882_at	Lrp8	6	92	0
1439481_at	Ipo9	6	91	0
1447569_at	1700081L11Rik	6	88	0
1428718_at	Scrn1	6	86	0
1419390_at	Pde10a	6	79	0
1421385_a_at	Myo7a	7	41	21.7483
1424737_at	Thrsp	7	41	28.9667
1428302_at	Mrpl48	7	41	22.0765
1429212_a_at	1700008D07Rik	7	41	0.377778
1430485_at	3010009O07Rik	7	41	29.7701
1434374_at	B930006L02Rik	7	41	35.8592
1434375_at	KIAA0280	7	41	48.1287
1438435_at	Phca	7	41	37.8795
1440682_at	5330439C02Rik	7	41	6.69787
1455600_at	Rps3	7	41	1.80682
1456478_at	Pgm2l1	7	41	54.5469
1423215_at	Spcs2	7	40	0
1429254_at	Aqp11	7	40	6.31632
1459698_at	2700038G22Rik	7	40	0.363034
1434208_at	2900057K09Rik	7	39	30.6919
1438062_at	AK029311	7	39	7.41832
1442624_at	C920008N22Rik	7	39	0.907692
1455411_at	Aqp11	7	39	0
1424615_at	Frag1	7	38	0
1429396_at	2410118P20Rik	7	38	1.33333
1442016_at	D630004N19Rik	7	38	0
1453179_at	Phca	7	38	0
1423806_at	2610034N24Rik	7	37	0
1446951_at	P4ha3	7	37	0
1455993_at	Odz4	7	37	0
1422973_a_at	Thrsp	7	36	0
1429071_at	Me3	7	36	0
1448188_at	Ucp2	7	36	0
1454950_at	B930006L02Rik	7	36	0
1457751_at	4832420A03Rik	7	36	26.1111
1448956_at	Stard10	7	35	25
1449603_at	AI594671	7	35	0
1434207_at	2900057K09Rik	7	33	0
1419339_at	Neu3	7	32	0
1424492_at	Trpc2	7	31	0
1429331_at	4632427E13Rik	7	31	0
1455773_at	Picalm	7	31	0
1430877_at	Odz4	7	29	0
1424614_at	Frag1	7	27	0
1424857_a_at	Trim34	7	27	0
1417961_a_at	Trim30	7	24	0
1450907_at	Spcs2	7	23	0
1416290_a_at	Psmc4	8	84	0
1428217_at	1600012H06Rik	8	83	0
1434056_a_at	Ndufb6	8	83	1
1417424_at	Ier3ip1	8	81	0
1419401_at	Asb13	8	81	0
1424896_at	Gpr85	8	80	0
[truncated: 2,285 more rows]

## Sheet: EtOH
Table S3b: PFC Ethanol Paraclique Networks
ProbeSetID	Symbol	Network	Connectivity	Betweeness
1424757_at	Lppr2	1	364	2973.45
1417423_at	Grina	1	363	784.744
1423221_at	Tubb4	1	363	692.703
1423967_at	Palm	1	363	1791.73
1428070_at	Syvn1	1	363	253.445
1416491_at	Numbl	1	362	356.564
1418784_at	Grik5	1	362	1855.79
1426617_a_at	Ttyh1	1	362	1287.61
1416965_at	Pcsk1n	1	360	1346.37
1420619_a_at	Aes	1	360	2466.53
1460724_at	Ap2a1	1	360	578.019
1416960_at	B3gat3	1	359	1040.65
1427039_at	Epn1	1	359	787.684
1435558_at	Bai2	1	356	1165.89
1435790_at	Olfm2	1	356	338.991
1460169_a_at	Pctk1	1	356	2678.69
1415753_at	Fam108a	1	355	81.3167
1415956_a_at	Pctk1	1	355	1201.74
1416113_at	Fkbp8	1	355	582.919
1451465_at	Ubl7	1	355	333.27
1415919_at	Npdc1	1	353	203.548
1416134_at	Aplp1	1	351	210.58
1421160_a_at	Rfng	1	351	284.566
1460675_at	Igsf8	1	349	52.4211
1420834_at	Vamp2	1	348	640.258
1428707_at	Ptms	1	348	4118.52
1455215_at	C530028O21Rik	1	347	23.9024
1422034_a_at	Palm	1	346	9.00311
1433802_at	Tmem151	1	345	988.056
1436078_at	Fcho1	1	342	2.2188
1437183_at	Lrrc4b	1	340	544.423
1422073_a_at	Celsr2	1	337	85.4839
1424203_at	Ncln	1	336	785.754
1436377_at	Gpr137	1	335	419.767
1439148_a_at	Pfkl	1	335	0
1443805_at	Dact3	1	334	7.91464
1418738_at	Scn1b	1	333	143.906
1429719_at	Foxp4	1	332	200.531
1448907_at	Thop1	1	331	0
1452666_a_at	Tmcc2	1	330	103.475
1418829_a_at	Eno2	1	329	20.6515
1416013_at	Pld3	1	328	138.696
1417050_at	C1qtnf4	1	328	50.1617
1421267_a_at	Cited2	1	328	70.7633
1426479_a_at	Cnpy3	1	328	0
1433556_at	Centa1	1	325	16.9545
1433494_at	Dos	1	324	20.5023
1451168_a_at	Arhgdia	1	324	428.795
1426094_at	Rhbdl1	1	323	0
1416048_at	Phc2	1	322	0
1429088_at	Lbh	1	320	130.61
1452024_a_at	Ldb1	1	319	317.118
1416438_at	Siahbp1	1	318	45.5958
1422486_a_at	Smad4	1	316	0
1420833_at	Vamp2	1	315	133.465
1427099_at	Maz	1	315	137.976
1451669_at	Ppm1b	1	314	0
1415792_at	Rbck1	1	313	0
1428510_at	Lphn1	1	313	390
1460739_at	D11Bwg0280e	1	313	395.498
1418062_at	Eef1a2	1	311	24.5131
1422564_at	Actl6b	1	311	0
1427481_a_at	Atp1a3	1	311	222.216
1428723_at	2310047M10Rik	1	311	0
1454759_at	Git1	1	311	211.532
1426024_a_at	Dbn1	1	310	42.3026
1451592_at	P42pop	1	310	0
1415974_at	Map2k2	1	309	75.7099
1425711_a_at	Akt1	1	309	392.631
1449054_a_at	Pcbp4	1	309	77.3536
1416792_at	Ppm1g	1	308	20.289
1417524_at	Cnih2	1	308	291.371
1434415_at	Dact3	1	308	131.69
1423370_a_at	Csnk1g2	1	307	16.4382
1423425_at	1300012G16Rik	1	306	0
1450519_a_at	Prkaca	1	304	11.8387
1416894_at	Hspbp1	1	303	59.0732
1415946_at	Pigq	1	301	515.301
1439892_at	Brsk1	1	301	0
1448691_at	Ubqln4	1	301	2.16467
1423231_at	Nrgn	1	300	4.32787
1451235_at	Cend1	1	300	317.655
1434908_at	AI480556	1	299	196
1418611_at	Gpr162	1	298	428.714
1450623_at	Gnb2	1	298	57.1019
1452958_at	Asphd2	1	298	0
1420575_at	Mt3	1	297	329.8
1427604_a_at	Atp9a	1	297	0
1452860_at	Fbxl17	1	296	0
1455622_at	Podxl2	1	296	109.314
1422984_at	Cyln2	1	295	2.09692
1448435_at	Pcqap	1	294	0
1419732_at	Rtn4r	1	292	0.421795
1418051_at	Ephb6	1	291	0
1434032_at	Centg3	1	291	0
1437968_at	Grin1	1	291	1364.48
1452779_at	Ube2ql1	1	291	0
1454931_at	Eid2	1	291	31.7032
1456800_a_at	D130029J02Rik	1	291	0
1425532_a_at	Bin1	1	290	26.0536
1434155_a_at	C6orf136	1	289	196
1434920_a_at	Evl	1	287	203.393
1451803_a_at	Vegfb	1	287	8.17186
1455463_at	Phyhip	1	287	227.895
1421312_a_at	Kifc2	1	286	140.281
1442066_at	C530028O21Rik	1	286	391
1416853_at	Ncdn	1	283	261.068
1448726_at	Snapc2	1	283	0
1451734_a_at	Dbn1	1	283	6.26835
1426811_at	Ppp2r5b	1	282	0
1426828_at	1300018I17Rik	1	282	14.1977
1448479_at	Psmd3	1	282	9.37299
1450662_at	Tesk1	1	282	0
1452164_at	Fam134a	1	282	44.019
1417963_at	Pltp	1	280	0
1428158_at	Akt1s1	1	280	0
1452724_at	Ppp1r16a	1	280	0
1423102_a_at	Rnf10	1	279	0
1435889_at	Mark2	1	279	32.5995
1429113_at	Prrt2	1	276	0
1448346_at	Cfl1	1	276	325.442
1449474_a_at	Nelf	1	276	380.99
1416540_at	Hgs	1	275	202.303
1419200_at	Fxyd7	1	275	0
1448138_at	Ppp2r4	1	275	0
1449406_at	Cyhr1	1	275	198.084
1451290_at	Map1lc3a	1	275	290.599
1417716_at	Got2	1	274	196
1424054_at	Btbd2	1	274	0
1454023_a_at	Chpf	1	274	0
1423448_at	Rab11b	1	273	0
1434095_at	Unc5a	1	272	0
1452601_a_at	Acbd6	1	272	127.113
1423264_at	Bop1	1	271	0
1426692_at	Ccdc97	1	271	0
1460568_at	Trim46	1	271	0
1418646_at	Gna-rs1	1	270	0
1418655_at	Galgt1	1	270	0
1417295_at	Mta1	1	269	0
1454700_at	Lrfn4	1	269	1.59549
1451663_a_at	Trim3	1	268	0
1416718_at	Bcan	1	265	0
1426118_a_at	Tomm40	1	264	7.84916
1451015_at	Tkt	1	264	218.102
1452684_at	Akt1s1	1	264	223.951
1452706_a_at	Fam116b	1	264	0
1416657_at	Akt1	1	263	0
1417526_at	Pcbp3	1	263	0
1435780_at	Psd	1	263	0
1450982_at	Slc9a3r1	1	263	0.877381
1451229_at	Hdac11	1	263	0
1428714_at	Pgrmc2	1	262	0
1423087_a_at	Tomm6	1	261	0
1424514_at	Rnf126	1	261	59.7265
1426648_at	Mapkapk2	1	261	0
1428466_at	Chd3	1	259	396.527
1459107_at	Kcnh3	1	259	68.5044
1415880_a_at	Lamp1	1	258	0
1450978_at	Dvl1	1	256	0
1456767_at	Lrfn3	1	256	0
1434755_at	Coro2b	1	255	0
1435067_at	B230208H17Rik	1	255	0
1425940_a_at	Ssbp3	1	253	2.64537
1424132_at	Hras1	1	252	64.8234
1419640_at	Purb	1	250	0
1435907_at	Nrxn2	1	250	0
1426499_at	Sh3glb2	1	249	2.80549
1426791_at	Rusc2	1	249	0
1435226_at	Ibrdc3	1	249	0
1417922_at	Kbtbd4	1	248	0
1419045_at	Slc25a23	1	248	0
1424163_at	Rmnd5b	1	248	0
1436622_at	Iqsec2	1	247	0
1418706_at	Slc38a3	1	246	0
1427079_at	Mapre3	1	245	0.60119
1429416_at	2900074C18Rik	1	245	196
1436517_at	H1fx	1	245	196
1436754_at	AI839735	1	245	0
1424220_a_at	Porcn	1	244	0
1452219_at	Tmem63b	1	244	0
1417544_a_at	Flot2	1	243	0
1426887_at	Nudt11	1	243	0
1427980_at	4933407C03Rik	1	243	0
1448446_at	Deaf1	1	242	0
1423544_at	Ptpn5	1	241	16.8363
1426624_a_at	Ypel3	1	240	0
1452100_at	Dullard	1	239	0
1424640_at	Arl8a	1	238	0
1430394_a_at	Abcb9	1	238	0
1440940_at	Cacnb1	1	238	0
1443528_at	Ttbk1	1	238	0
1448692_at	Ubqln4	1	238	0
1448825_at	Pdk2	1	238	0
1417708_at	Syt3	1	237	0
1454848_at	Ppp1r12c	1	237	0
1421255_a_at	Cabp1	1	236	0
1435677_at	C3orf39	1	236	0
1416521_at	Sepw1	1	235	1.84286
1423777_at	Usp20	1	235	0
1424490_at	Zfp428	1	235	3.87314
1436381_at	Dlgap3	1	235	0
1443170_at	Cnnm1	1	235	0
1448494_at	Gas1	1	235	0
1435083_at	Ctxn	1	234	0
1424461_at	Dctn2	1	233	0
1455079_at	Dcun1d4	1	232	0
1426444_at	Rhbdl7	1	231	0
1430293_a_at	Fdx1l	1	231	1
1451254_at	Ikbkap	1	231	196
1417305_at	Apeg1	1	230	0
1422799_at	Bat2	1	230	134.311
1436077_a_at	Fcho1	1	230	0
1415819_a_at	Ppp2r1a	1	228	0
1417890_at	Pdxp	1	228	196
1421348_a_at	Cend1	1	228	1.33333
1426738_at	Dgkz	1	228	0
1428190_at	Slc25a1	1	228	0
1454825_at	Tm7sf2	1	228	0
1416747_at	Mfsd5	1	227	0
1450106_a_at	Evl	1	226	0
1415702_a_at	Ctbp1	1	225	0
1455143_at	Nlgn2	1	225	0
1431226_a_at	Fndc4	1	224	0
1455328_at	Accn2	1	224	0
1435525_at	Kctd17	1	223	0
1436083_at	Cebpa	1	223	0
1423845_at	Csdc2	1	222	0
1427286_at	Hrnbp3	1	222	0
1428866_at	2810037O22Rik	1	222	196
1451066_at	Mboat7	1	222	0
1460648_at	Nr2f6	1	221	0
1422184_a_at	Ak1	1	220	0
1434825_at	2810442I22Rik	1	220	0
1450504_a_at	Agpat3	1	220	0
1415729_at	Pdpk1	1	219	1525
1418053_at	Sncb	1	219	0
1425760_a_at	Pitpnm1	1	219	0
1452820_at	Brwd2	1	219	0
1417557_at	Ubxd1	1	218	10.3703
1424040_at	Rprc1	1	218	0
1429634_at	Zfp580	1	218	0
1433469_at	Lrrn2	1	218	0
1452669_at	2810012G03Rik	1	218	0
1427023_at	Phyhipl	1	217	0
1435652_a_at	Gnai2	1	217	0
1439031_at	Jph4	1	217	0
1430869_a_at	Habp4	1	216	0
1451097_at	Vasp	1	216	0
1415732_at	Abhd16a	1	215	0
1449173_at	Mpp2	1	215	0
1451872_a_at	Neurl	1	215	0
1435784_at	Atg9a	1	214	10.9253
1418893_at	Pbx2	1	213	0
1422521_at	Dctn1	1	213	0
1424635_at	Eef1a1	1	213	0
1424954_a_at	Pip5k1c	1	213	0
1417240_at	Zyx	1	212	0
1422531_at	Syt5	1	212	0
1424736_at	Eef2	1	212	0
1427918_a_at	Rhoq	1	212	0
1433754_at	Mbnl2	1	212	0
1451224_at	Scamp5	1	211	188.678
1422635_at	Ache	1	210	0
1428382_at	Smarcc2	1	210	0
1448807_at	Hrh3	1	210	0
1460720_at	Trpc4ap	1	210	0
1428645_at	Gnai3	1	209	390
1454641_at	Cggbp1	1	209	966
1454878_at	Dzip3	1	209	584
1429204_at	Camk2n2	1	208	0
1456476_at	Atxn2l	1	208	0
1433784_at	Znf709	1	206	0
1454761_at	BC005764	1	206	0
1418901_at	Cebpb	1	205	0
1451395_at	Ccdc92	1	204	0
1460223_a_at	Epb4.9	1	204	0
1418181_at	Ptp4a3	1	203	0
1426562_a_at	Olfm1	1	203	0
1415873_a_at	Actr1a	1	202	0
1416477_at	Ube2d2	1	202	0
1417269_at	Cdk9	1	202	0
1423426_at	1300012G16Rik	1	201	0
1437180_at	Snrnp48	1	201	0
1449029_at	Mknk2	1	201	0
1451403_at	Lrrc68	1	201	0
1435026_at	Spock2	1	200	6.51667
1452653_at	Slc25a22	1	200	0
1424720_at	Mgat4b	1	199	0
1426493_a_at	Kifc2	1	199	0
1433706_a_at	Ptplad1	1	199	196
1452376_at	Zfp444	1	199	0
1425601_a_at	Rtkn	1	198	0
1448193_at	Cdip	1	198	0
1422807_at	Arf5	1	197	9.74969
1425822_a_at	Dtx1	1	197	0
1428779_at	Zbtb41	1	197	1692
1422733_at	Fjx1	1	196	0
1428118_at	Lrrn6a	1	196	0
1449318_at	Tubg2	1	196	0
1451051_a_at	Scyl1	1	196	0
1423983_at	Sez6l2	1	195	200.739
1423060_at	Pa2g4	1	194	0
1455314_at	Lpp	1	194	0
1448400_a_at	Smarcd2	1	193	0
1448619_at	Dhcr7	1	193	0
1418467_at	Smarcd3	1	192	0
1434805_at	Mllt1	1	192	0
1435251_at	Snx13	1	192	0
1440207_at	Agpat7	1	192	20.7225
1451895_a_at	Dhcr24	1	192	0
1452929_at	Rsn	1	192	0
1455437_at	KIAA0999	1	192	0
1433890_a_at	Bat3	1	191	0
1451098_at	Pcoln3	1	191	0
1421654_a_at	Lmna	1	190	0
1424384_a_at	Znrf1	1	190	0
1434392_at	Usp34	1	190	0
1435202_at	Zfp574	1	190	0
1436373_at	Map3k10	1	189	0
1426354_at	Bap1	1	188	0
1432478_a_at	Ibrdc3	1	188	0
1415952_at	Mark2	1	187	0
1424137_at	Gprin1	1	187	0
1455078_at	Ssh2	1	187	0
1428272_at	Eif1b	1	186	0
1428517_at	Wdfy3	1	186	0
1435638_at	Gsk3a	1	186	0
1435965_at	Cnot3	1	186	0
1424236_at	Tbc1d10b	1	185	0
1439411_a_at	Xpo7	1	185	0
1436084_at	Scrt1	1	184	0
1421026_at	Gna12	1	183	0
1454753_at	Rnpepl1	1	183	0
1415767_at	Ythdf1	1	182	0
1424386_at	Reep2	1	182	0
1428142_at	Etv5	1	182	0
1448960_at	Cxxc5	1	182	0
1450833_at	Chrm1	1	182	0
1453120_at	Txndc13	1	182	0
1460173_at	Lasp1	1	182	0
1433726_at	2310035C23Rik	1	181	0
1454784_at	6430516N12Rik	1	180	0
1452524_a_at	Elavl3	1	179	0
1416990_at	Rxrb	1	178	0
1424179_at	Plekhj1	1	178	0
1434472_at	Dusp3	1	176	0
1435505_at	Dmwd	1	175	0
1417709_at	Cyp46a1	1	174	0
1425068_a_at	Tex264	1	173	0
1415818_at	Anxa6	1	172	0
1417854_at	Map2k5	1	172	0
1428147_at	Coro7	1	172	0
1452357_at	Gp1bb	1	172	0
1418775_at	Bles03	1	171	0
1441312_at	Cnnm1	1	170	0
1431188_a_at	Tom1	1	168	0
1451252_at	Irf2bp1	1	167	0
1435758_at	B4galt6	1	165	0
1416790_a_at	Tdg	1	164	0
1452921_at	Evi5l	1	164	0
1417173_at	Crebl1	1	163	0
1437188_at	Gabbr1	1	163	0
1425777_at	Cacnb1	1	155	0
1448114_a_at	Htf9c	1	154	0
1428631_a_at	Uqcrc2	1	139	0
1438268_at	Rc3h2	2	127	1292.7
1459008_at	Gpatch8	2	127	137.333
1433110_at	Kcnq5	2	125	171
1437862_at	Rbm25	2	125	31.1333
1450771_at	Fut9	2	124	5
1422553_at	Pten	2	123	23.8333
1427150_at	Mll3	2	123	59
1442950_at	Nrg3	2	123	410.167
1444151_at	Elavl3	2	123	99.8833
1455033_at	B430201A12Rik	2	123	22.3333
1429521_at	Alkbh8	2	122	59
1438519_at	4930429H24Rik	2	122	505
1435583_at	Grm3	2	121	0
1457409_at	AI746471	2	121	59
1435163_at	Zfp871	2	120	275
1441502_at	Lrfn5	2	120	0
1417355_at	Peg3	2	119	117
1429735_at	1110003F05Rik	2	119	0
1438892_at	Qk	2	119	304.5
1443905_at	Srfs8	2	119	12
1420342_at	Pbef1	2	118	0
1457081_at	D630038D15Rik	2	118	0
1425213_at	Fam81a	2	117	159.1
1437179_at	Rif1	2	117	0
1443744_at	Dcc	2	117	59
1430752_at	Birc3	2	116	0
1440500_at	Map3k10	2	115	0
1443160_at	Sbf2	2	115	0
1457637_at	Prickle1	2	115	99.8833
1442276_at	Lphn3	2	114	173
1456357_at	Scai	2	114	26
1443589_at	Gpm6b	2	113	13.3333
1456112_at	Tpr	2	113	50.8333
1424657_at	Taok1	2	112	229
1428055_at	Rian	2	112	89.3333
1424848_at	Kcnma1	2	111	0
1446565_at	Man1a2	2	111	0
1433325_at	Dbccr1	2	110	0
1420985_at	Ash1l	2	109	59
1457297_at	Mef2a	2	109	0
1438508_at	Kdm3b	2	108	0
1439846_at	Klf12	2	107	0
1441567_at	Myo9a	2	107	0
1442489_at	Hrb	2	106	0
1443366_at	Napg	2	106	0
1432705_at	Syt1	2	105	0
1440461_at	Fam63b	2	104	0
1425274_at	Asph	2	103	0
1429093_at	Ddi2	2	102	26.5
1458147_at	Mamdc1	2	102	0
1438401_at	Ubn1	2	101	184.167
1444194_at	Mllt10	2	101	0
1436326_at	Rora	2	99	0
1439704_at	Hdac2	2	99	0
1439946_at	Mef2c	2	99	0
1441540_at	Ncoa7	2	99	0
1418562_at	Sf3b1	2	98	0
1438739_at	Cnbp1	2	98	0
1453512_at	Mbnl2	2	98	0
1459488_at	Zc3h13	2	98	0
1427310_at	Falz	2	97	0
1434480_at	4930402E16Rik	2	97	0
1457553_at	Cugbp2	2	96	0
1459440_at	2400006P09Rik	2	96	0
1438265_at	4930413O22Rik	2	95	0
1424598_at	Ddx6	2	94	375.317
1439554_at	Scmh1	2	94	0
1443705_at	Erc2	2	94	0
1451569_at	Nr2c2	2	94	4.5
1442095_at	Asxl3	2	92	0
1426544_a_at	Ttc14	2	91	0
1428729_at	Krit1	2	91	0
1457550_at	9530059O14Rik	2	91	0
1427143_at	Jarid1b	2	89	0
1433598_at	9430010O03Rik	2	89	0
1443603_at	A030012M09Rik	2	89	0
1427564_at	Diap2	2	87	0
1430969_at	Mtch2	2	87	0
1437372_at	Cpsf6	2	87	0
1449069_at	Zfp148	2	87	0
1430561_at	Dnajb14	2	86	74.1667
1438039_at	Hectd1	2	86	118.267
1445427_at	Nlk	2	86	0
1437001_at	Gsk3b	2	85	80
1441728_at	Scn2a2	2	85	0
1450904_at	Tmem167	2	85	0
1420947_at	Atrx	2	84	0.5
1436535_at	Ssa2	2	84	0
1441526_at	Mbtd1	2	84	0
1442027_at	Nbeal1	2	84	0
1457454_at	Usp47	2	84	0
1428721_at	Btbd5	2	83	0
1437288_at	Impad1	2	83	0
1455799_at	Rorb	2	83	0
1456216_at	Csnk1a1	2	83	0
1459733_at	Pea15	2	83	0
1436875_at	Dnm3	2	82	0
1439122_at	Ddx6	2	81	160.233
1440373_at	Elavl1	2	81	0
1429560_at	Zfp422-rs1	2	80	0
1438807_at	Hnrnpr	2	78	0
1444096_at	Zfr	2	78	0
1443123_at	Tanc2	2	77	0
1424398_at	Dhx36	2	76	94.75
1438258_at	Vldlr	2	76	0
1435433_at	Centg2	2	75	0
1457731_at	Snapc3	2	75	0
1458114_at	A830094I09Rik	2	75	112.233
1456048_at	Cpeb3	2	73	0
1456419_at	C17orf75	2	73	0
1458508_at	BB444511	2	73	0
1449876_at	Prkg1	2	72	0
1458091_at	Dpp10	2	71	0
1426702_at	Fam160a2	2	70	0
1436898_at	Sfpq	2	70	0
1438515_at	Zfp207	2	70	0
1447922_at	Stxbp5l	2	70	0
1448885_at	Rap2b	2	70	0
1439216_at	9430047G12Rik	2	67	0
1440807_at	Magi2	2	67	0
1438301_at	Asap1	2	66	0
1443271_at	Fam155a	2	62	0
1439196_at	Hook3	2	61	0
1447165_at	4933427D06	2	61	0
1443125_at	Trip12	2	60	0
1459229_at	AK042585	2	59	0
1432719_at	Farslb	2	54	0
1443044_at	Cyfip2	2	49	0
1454826_at	Zbtb11	3	228	62
1429004_at	Phip	3	220	3
1422621_at	Ranbp2	3	217	12
1454983_at	Fam63b	3	217	32
1437901_a_at	Vps41	3	216	15
1435274_at	Spopl	3	213	0
1422835_at	Kcnd2	3	210	0
1451175_at	Spcs3	3	209	4
1435445_at	Ccnt2	3	206	0
1436161_at	Aprin	3	206	0
1436809_a_at	Spin	3	206	3.5
1423278_at	Ptprk	3	205	0
1429623_at	Zfp644	3	205	0
1439899_at	Galnt13	3	203	0
1426900_at	Jmjd1c	3	202	0
1434075_at	C16orf52	3	202	0
1438520_at	C330005L02Rik	3	202	0
1435849_at	Dpysl4	3	201	0
1454989_at	Cspp1	3	201	0
1455594_at	Exoc3	3	201	27
1434238_at	Taf2	3	200	30
1440522_at	ENSMUSG00000073019	3	200	0
1460577_at	Jmy	3	200	0
1435389_at	Reps2	3	199	15
1427886_at	Pom121	3	197	0
1454705_at	Fam91a1	3	197	22
1455549_at	Sestd1	3	196	0
1455156_at	Strn	3	195	0
1455434_a_at	Ktn1	3	194	0
1423782_at	Mobk1b	3	192	1
1427670_a_at	Tcf12	3	192	0
1434671_at	Ptpn4	3	192	2
1433851_at	Ppp4r2	3	191	0
1452784_at	Itgav	3	191	0
1451142_at	Exoc1	3	189	0
1434571_at	Vps13b	3	186	0
1426598_at	Uty	3	185	0
1417512_at	Evi5	3	184	0
1417007_a_at	Vps4b	3	183	0
1455538_at	LOC492311	3	183	0
1418530_at	Nup160	3	182	0
1435590_at	D430047L21Rik	3	182	0
1447150_at	Mycbp2	3	181	0
1455450_at	Ptpn3	3	181	0
1429454_at	Gapvd1	3	180	3
1434468_at	Otud4	3	180	0
1435002_at	1810022O10Rik	3	180	0
1428086_at	Dnm1l	3	179	0
1434841_at	A430093A21Rik	3	179	0
1418749_at	Psd3	3	178	0
1448809_at	Cse1l	3	177	0
1453000_at	Camsap1l1	3	177	0
1454350_at	Pdzk6	3	177	12
1426407_at	Cugbp1	3	176	0
1434395_at	Man1b	3	176	12
1456430_at	D3Ertd789e	3	176	0
1450072_at	Ash1l	3	173	0
1450897_at	Arhgap5	3	173	2
1437301_a_at	Dvl1	3	171	1
1438310_at	Dgkh	3	171	0
1457246_at	Rai16	3	171	0
1440936_at	D17Ertd141e	3	170	0
1460401_at	Edem3	3	170	0
1427269_at	Sfrs11	3	169	0
1433934_at	Sec24a	3	169	0
1436885_a_at	Cherp	3	167	0
1451495_at	Wac	3	165	0
1417768_at	Ipla2g	3	164	0
1422692_at	Rpo2tc1	3	164	0
1428265_at	Ppp2r1b	3	164	0
1431081_a_at	Plscr3	3	164	0
1417672_at	Slc4a10	3	163	0
1448340_at	Tmem30a	3	163	0
1433572_a_at	Fam120a	3	162	0
1434418_at	Lass6	3	162	0
1433561_at	Centb2	3	160	0
1434676_at	Mtmr9	3	160	0
1424274_at	Uso1	3	159	0
1434843_at	Fam179b	3	159	0
1460571_at	Dicer1	3	159	0
1426992_at	Xpr1	3	158	0
1434132_at	Spg8	3	158	0
1416793_at	Arl6ip2	3	156	0
1420956_at	Apc	3	156	0
1427949_at	Zfp294	3	156	0
1447156_at	Chm	3	156	0
1433702_at	D19Wsu12e	3	155	0
1435030_at	Upf2	3	155	0
1433613_at	Pank3	3	153	0
1452261_at	Shprh	3	153	0
1436984_at	Abi2	3	151	0
1452152_at	Clint1	3	151	0
1435829_at	Zmat1	3	150	0
1457069_at	Helic1	3	150	0
1457423_at	Vgcnl1	3	150	0
1434284_at	Bdp1	3	149	23
1450113_at	Mpp5	3	149	0
1455286_at	Btbd1	3	149	3.5
1434320_at	Arhgap12	3	148	0
1455159_at	Appl	3	148	0
1428715_at	Gftp1	3	147	0
1448712_at	Chm	3	147	0
1423470_at	Ptbp2	3	146	0
1436581_at	D3Ertd789e	3	146	0
1439971_at	C20orf12	3	146	0
1444478_at	Appl1	3	146	0
1418007_at	C21orf66	3	145	0
1435174_at	Rsbn1	3	145	0
1434393_at	Usp34	3	144	0
1445340_at	Phr1	3	144	0
1416731_at	Top2b	3	143	0
1433864_at	Lrp12	3	143	0
1434788_at	D930050A07Rik	3	143	0
1426682_at	Cnot6	3	142	0
1431921_a_at	Stag1	3	141	0
1418995_at	Neurod2	3	140	1
1429940_at	Cdc73	3	140	0
1434691_at	Sfrs2ip	3	140	0
1434167_at	Slc35e4	3	139	0
1435783_at	B230112C05Rik	3	139	0
1435793_at	Aph1b	3	139	0
1450396_at	Stag2	3	139	0
1452485_at	Phospho1	3	139	0
1456917_at	Arfgef1	3	139	0
1423194_at	Arhgap5	3	138	1
1424103_at	Apg4b	3	138	0
1427171_at	Rlf	3	138	0
1440031_at	Ick	3	138	0
1444408_at	B130040O20Rik	3	138	0
1448892_at	Dock7	3	138	0
1436223_at	Itgb8	3	137	0
1427120_at	Zfp26	3	136	0
1428561_at	2610002J23Rik	3	136	0
1448174_at	Cul1	3	136	0
1423883_at	Acsl1	3	135	0
1424463_at	Mfsd6	3	135	0
1435953_at	Btaf1	3	135	0
1452981_at	Cntn1	3	135	0
1452209_at	Pkp4	3	134	0
1452371_at	Sfrs11	3	134	0
1427185_at	Mef2a	3	133	0
1427280_at	Scn2a1	3	133	0
1435862_at	Son	3	133	0
1428789_at	Ralgps2	3	132	0
1454149_a_at	Ccnl2	3	132	0
1424632_a_at	Rev3l	3	131	0
1426272_at	1110048D14Rik	3	130	0
1435233_at	Ncoa2	3	130	0
1435387_at	Slc2a13	3	130	0
1441815_at	Neto1	3	130	0
1448104_at	Aldh6a1	3	130	0
1457398_at	Gdi3	3	130	0
1428594_at	Garnl1	3	129	0
1435190_at	Chl1	3	129	0
1436087_at	Dpp10	3	129	0
1443108_at	Padi2	3	129	0
1448396_at	Tmem131	3	129	0
1433514_at	Etnk1	3	128	0
1434446_at	D630014A15Rik	3	128	0
1450950_at	Cspg6	3	128	0
1454876_at	Rab23	3	128	0
1416473_a_at	Nope	3	127	0
1426895_at	Zfp191	3	127	0
1429918_at	Arhgap20	3	127	0
1459998_at	Zfp407	3	127	0
1440859_at	Akap6	3	126	0
1452255_at	Fbxo38	3	126	0
1456088_at	Birc4	3	126	0
1424918_at	Tbc1d19	3	125	0
1435230_at	Ankrd12	3	125	0
1438673_at	Slc4a7	3	125	0
1455273_at	Zfp482	3	125	0
1434272_at	Cpeb2	3	124	0
1435565_at	Vps29	3	124	0
1436860_at	Senp7	3	124	0
1417982_at	Insig2	3	123	0
1419067_a_at	Rabgef1	3	123	0
1423654_a_at	Rnf4	3	123	0
1423740_a_at	Rbm10	3	123	0
1434077_at	Wdr37	3	123	0
1436597_at	Ankhd1	3	123	0
1445691_at	Chn1	3	123	0
1427384_at	5430439G14Rik	3	122	0
1428969_at	Kiaa1012	3	122	0
1434038_at	Dnajc13	3	122	0
1437087_at	Lrrc8b	3	122	0
1452167_at	Selt	3	122	0
1429625_at	Cdkl5	3	121	0
1426476_at	Rasa1	3	120	0
1455964_at	Cdk12	3	120	0
1417792_at	Zfml	3	119	0
1452652_at	Ris1	3	119	0
1454961_at	Synj1	3	119	0
1426819_at	Hipk3	3	118	0
1433773_at	Rrm2b	3	118	0
1449353_at	Zmat3	3	118	0
1418774_a_at	Atp7a	3	117	0
1436139_at	Mdga2	3	117	0
1452299_at	Fam82b	3	117	0
1455597_at	AI585793	3	117	0
1457034_at	D14Abb1e	3	117	0
1440856_at	Mapk8	3	116	0
1455009_at	Cpd	3	116	0
1427308_at	Dab1	3	115	0
1452385_at	Usp53	3	115	0
1429711_at	Styx	3	114	0
1459906_at	Dgkh	3	113	0
1431746_a_at	Ube1c	3	112	0
1435308_at	Fut9	3	112	0
1423094_at	Crbn	3	111	0
1424642_at	Thoc1	3	111	0
1438024_at	AW554392	3	111	0
1457264_at	Phf20l1	3	111	0
1460398_at	Phf8	3	111	0
1417636_at	Slc6a9	3	108	0
1434910_at	CXorf23	3	107	0
1439341_at	KIAA4095	3	107	0
1440027_at	Mon2	3	106	0
1454819_at	Plekha8	3	106	0
1454955_at	Ipo7	3	103	0
1457999_at	2410005O16Rik	3	103	0
1436272_at	Rab3gap2	3	102	0
1460589_at	Zfp597	3	101	0
1448525_a_at	Bnip3l	3	98	0
1439755_at	Sipa1l1	3	96	0
1437111_at	Zc3h12c	3	94	0
1455083_at	Atp11c	3	94	0
1426881_at	Ube3c	3	93	0
1425055_at	8430411H09Rik	3	88	0
1443798_at	Pik3cd	4	45	0
1433809_at	Ddx5	4	44	0
1456564_at	C19orf22	4	38	0
1419960_at	C330003B14Rik	4	36	0
1445624_at	Sdk1	4	33	0
1423337_at	Orc4l	4	32	0
1425269_at	Apbb1ip	4	31	0
1431246_at	Iqce	4	31	0
1451580_a_at	Ttr	4	30	0
1424574_at	Tmed5	4	29	0
1431963_at	4930556A20Rik	4	29	0
1432944_at	Golsyn	4	29	0
1457661_at	B930036G03Rik	4	29	0
1420140_at	D5Wsu46e	4	28	0
1425253_a_at	Madcam1	4	28	0
1432868_at	C330027C09Rik	4	27	0
1433537_at	Atrx	4	27	0
1437703_at	Fbxw14	4	27	0
1449562_at	1700001G17Rik	4	27	0
1458127_at	6030446J10Rik	4	27	0
1416426_at	Rab5a	4	26	0
1420650_at	Atbf1	4	26	0
1451369_at	Commd5	4	25	0
1419326_at	1700028P14Rik	4	24	0
1422403_at	Optn	4	24	0
1427936_at	Thnsl1	4	24	0
1445658_at	BQ033483	4	24	0
1457430_at	Spock2	4	24	0
1424700_at	Tmem38b	4	23	0
1435588_at	Wdfy1	4	23	0
1449822_at	Atoh1	4	23	0
1456594_at	BB728372	4	22	0
1430763_at	4930563E22Rik	4	21	0
1424295_at	Dppa3	4	20	0
1431227_at	Wdr20	4	20	0
1419923_at	Trpm3	4	19	0
1440159_at	1700010B09Rik	4	19	0
1449955_at	Cacna1f	4	19	0
1437358_at	Wdfy1	4	15	0
1452410_a_at	Fes	4	15	0
1457009_at	Rhobtb3	4	14	0
1444593_at	C130044A18Rik	4	13	0
1436288_at	1700049M11Rik	4	NA	NA
1415801_at	Gja1	5	106	1.80867
1418453_a_at	Atp1b1	5	106	13.5072
1421845_at	Golph3	5	106	172.932
1426226_at	Dyrk1a	5	106	115.226
1455482_at	Ap2a2	5	106	48.8229
1421269_at	Ugcg	5	105	8.07965
1426343_at	Stt3b	5	105	34.3766
1460717_at	Tspyl1	5	105	219.988
1416102_at	Ywhaz	5	104	28.7139
1420839_at	Plekha3	5	104	14.7232
1431530_a_at	Tspan5	5	104	401.021
1448219_a_at	Ywhaz	5	103	40.0297
1421071_at	Vhlh	5	99	14.8396
1421268_at	Ugcg	5	99	0
1422845_at	Canx	5	99	83
1450849_at	Hnrnpu	5	97	1.08333
1456043_at	Usp22	5	97	0
1423495_at	Decr2	5	96	120
1416038_at	Snd1	5	95	9.18496
1416516_at	Fscn1	5	94	0
1426764_at	Oaz2	5	94	0
1420864_at	Zfp161	5	93	0
1418764_a_at	Bpnt1	5	92	140.93
1420867_at	Tmed2	5	92	23.1146
1420998_at	Etv5	5	89	0
1421036_at	Npas2	5	89	0
1430777_a_at	Golph3	5	89	0
1431036_a_at	Tmed2	5	89	1.33004
1427559_a_at	Atf2	5	88	42
1451090_a_at	Eif2s3x	5	88	0
1417949_at	Ilf2	5	86	0
1420817_at	Ywhag	5	86	0
1433848_at	Cdc27	5	85	0
1416493_at	Ddost	5	84	33.9469
1418150_at	Mtmr4	5	84	0
1423557_at	Ifngr2	5	84	0
1423588_at	Arpc4	5	84	42
1426010_a_at	Epb4.1l3	5	84	0
1431804_a_at	Sp3	5	83	0
1429042_at	2010200O16Rik	5	82	0
1460186_at	Smbp	5	82	0
1418731_at	Rnf12	5	81	0
1455030_at	Ptprj	5	80	0
1416515_at	Fscn1	5	79	0
1423054_at	Wdr1	5	79	0
1428392_at	Rassf2	5	79	0
1447924_at	8430423A01Rik	5	79	0
1449576_at	Eif1ay	5	79	0
1423519_at	2210412D01Rik	5	78	0.333333
1450851_at	Wdr1	5	78	0
1428157_at	Gng2	5	77	0
1425175_at	C1ql3	5	75	0
1455896_a_at	Kcnk1	5	74	0
1433714_at	Sult4a1	5	73	0
1417994_a_at	Accn1	5	72	0
1429367_at	Wipi2	5	72	0
1422307_at	Usmg3	5	71	0
1423270_at	Nedd4l	5	71	0
1455432_at	Taok1	5	71	0
1425176_at	C1ql3	5	69	42
1451943_a_at	Ppm1a	5	69	42
1419069_at	Rabgef1	5	68	0
1421895_at	Eif2s3x	5	68	0
1423165_a_at	Mta2	5	68	0
1427688_a_at	Ptprs	5	67	0
1420816_at	Ywhag	5	66	198
1448695_at	Prkci	5	66	0
1423734_at	Rac1	5	65	0
1452858_at	Elavl1	5	65	0
1454928_at	Safb2	5	65	0
1416211_a_at	Ptn	5	64	0
1418823_at	Arf6	5	64	0
1425089_at	Kcnc4	5	64	0
1426710_at	Calm3	5	64	0
1460393_a_at	Dusp7	5	64	0
1416331_a_at	Nfe2l1	5	63	0
1424141_at	Hectd1	5	63	0
1448534_at	Ptpns1	5	63	0
1416360_at	Snag1	5	62	0
1420866_at	Zfp161	5	60	0
1440248_at	Casc4	5	60	0
1417724_at	Thoc4	5	59	5.00952
1430111_a_at	Bcat1	5	59	0
1448151_at	Elavl1	5	59	0
1450864_at	Calm3	5	59	0
1416386_a_at	M6pr	5	58	0
1415824_at	Scd2	5	57	0
1426086_a_at	Fmr1	5	57	0
1426770_at	Pex5	5	57	0
1450153_at	Gopc	5	57	0
1415823_at	Scd2	5	56	0
1423265_at	Minpp1	5	56	0
1417727_at	Sfrs9	5	55	0
1424101_at	Hnrpl	5	55	0
1431026_at	4930487N19Rik	5	55	0
1431415_a_at	Tbpl1	5	55	0
1433656_a_at	Gnl3	5	55	0
1445521_at	Elavl1	5	55	0
1423658_at	Sppl3	5	54	0
1437591_a_at	Wdr1	5	54	0
1453186_at	5730406M06Rik	5	54	0
1460237_at	Trim8	5	54	0
1423455_at	Ptma	5	53	0
1428207_at	Bcl7a	5	52	0
1424206_at	Smarca5	5	51	0
1428905_at	Rraga	5	51	0
1429538_a_at	Sfrs18	5	49	0
1436983_at	Crebbp	6	74	182.72
1450397_at	Mtap1b	6	74	110.419
1453240_a_at	Gcap14	6	74	106.866
1460086_at	MGC28728	6	74	2.58016
1417084_at	Eif4ebp2	6	73	8.98571
1428936_at	Atp2b1	6	73	153.126
1439180_at	Ino80d	6	73	0
1450401_at	Ncoa6ip	6	73	0
1417513_at	Evi5	6	72	82.2683
1424349_a_at	Lpgat1	6	72	95
1430309_at	C1orf103	6	72	0
1438688_at	Srrm2	6	72	4.63333
1440193_at	Ankrd12	6	72	0
1422945_a_at	Kif5c	6	71	33
1426366_at	Eif2c2	6	71	37.4159
1456022_at	Hipk2	6	71	52.1357
1419038_a_at	Csnk2a1	6	70	0.733333
1425523_at	Rbm25	6	70	0
1436746_at	Prkwnk1	6	70	0
1438496_a_at	Ddx26b	6	70	0
1439972_at	Etnk1	6	70	0
1458439_a_at	Dzip3	6	70	0
1436533_at	Trove2	6	69	0
1437633_at	Ankrd11	6	68	0
1456444_at	Fbxo41	6	68	15.8571
1424922_a_at	Brd4	6	67	0
1455886_at	Cbl	6	67	74.8429
1426805_at	Smarca4	6	66	0
1449168_a_at	Akap2	6	66	33
1417135_at	Srpk2	6	65	0
1417385_at	Npepps	6	65	1.41667
1445534_at	Flnb	6	65	0
1448155_at	Pdcd6ip	6	65	0
1427225_at	Epn2	6	64	0
1418024_at	Narg1	6	63	0
1427742_a_at	Klf6	6	63	0
1455129_at	Mtdh	6	61	0
1455151_at	Akap9	6	61	0
1437082_at	Akap9	6	60	0
1436909_at	Slc25a44	6	59	0
1448803_at	Golga4	6	59	0
1424221_at	Susd4	6	58	0
1436895_at	Centd1	6	58	0
1437311_at	Snhg11	6	58	0
1439872_at	Kcna2	6	58	0
1444004_at	Thoc2	6	58	0
1460005_at	Bod1l	6	58	0
1425014_at	Nr2c2	6	57	0
1453313_at	Sesn3	6	56	0
1438736_at	Thoc2	6	55	0
1456119_at	Grm5	6	55	0
1429564_at	0610009F02Rik	6	54	0
1429696_at	D7Ertd680e	6	54	0
1441197_at	9530059O14Rik	6	54	0
1426777_a_at	Wasl	6	53	0
1454664_a_at	Eif5	6	52	0
1456499_at	Rnf130	6	52	0
1423117_at	Pum1	6	50	0
1424134_at	Rspry1	6	50	0
1424770_at	Cald1	6	50	0
1445843_at	Chd2	6	50	0
1437110_at	2810474O19Rik	6	49	0
1451621_at	5830417C01Rik	6	49	0
1430529_at	Csnk1a1	6	48	0
1441606_at	Nrg3	6	48	0
1434643_at	Tbl1x	6	46	0
1428130_at	Lman1	6	45	0
1430820_a_at	Bbx	6	44	0
1434020_at	Pdap1	6	44	0
1434177_at	Ece1	6	43	0
1459072_at	D630028G08Rik	6	43	0
1455757_at	Acad9	6	42	0
1418430_at	Kif5b	6	41	0
1423559_at	Kcnc1	6	40	0
1424663_at	BC017647	6	36	0
1426405_at	Rnf11	7	160	0
1435534_a_at	Tomm20	7	160	4
1451313_a_at	Hspc159	7	159	4
1460449_at	Anks1b	7	159	0
1426593_a_at	Fbxo22	7	157	8
1433511_at	Gtf2a1	7	155	0
1451998_at	Tasp1	7	155	0
1424020_at	Arl6ip6	7	154	0
1452083_a_at	Pja1	7	154	0
1434996_at	Slc25a16	7	152	0
1418997_at	4930469P12Rik	7	151	0
1456599_at	Nxt2	7	151	0
1426709_a_at	Usp33	7	146	0
1435492_at	Socs6	7	146	0
1454869_at	Wdr40b	7	146	0
1428652_at	0610010F05Rik	7	144	0
1429500_at	Ppm1a	7	144	0
1435757_a_at	Uqcrc2	7	144	0
1435291_at	Lemd3	7	143	0
1437508_at	Sp4	7	143	0
1448210_at	Rab1	7	143	0
1416911_a_at	Strf2	7	141	0
1428236_at	Acbd5	7	141	0
1424641_a_at	Thoc1	7	137	0
1433531_at	Acsl4	7	137	0
1449176_a_at	Dck	7	136	0
1435181_at	Lin54	7	135	0
1425537_at	Ppm1a	7	134	0
1456175_a_at	Copb2	7	134	0
1428474_at	Ppp3cb	7	133	0
1434685_at	Lppr4	7	133	0
1438324_at	9330182L06Rik	7	133	0
1416446_at	Tmem30a	7	132	0
1455695_at	St8sia1	7	132	0
1432813_at	2900064F13Rik	7	131	0
1417222_a_at	2310075C12Rik	7	130	0
1424462_at	Ergic2	7	129	0
1426350_at	Mgat2	7	129	0
1460359_at	Armcx3	7	128	0
1428124_at	Gtf2e1	7	127	0
1438921_at	Atr	7	127	0
1452054_at	Ube2w	7	127	0
1423084_at	B3galt2	7	126	0
1435014_at	Rab39b	7	125	0
1448244_at	Lypla1	7	124	0
1438306_at	Rnf180	7	123	0
1422685_at	Exoc4	7	122	0
1436247_at	Ints2	7	122	0
1435884_at	Itsn1	7	121	0
1455816_a_at	Kctd3	7	121	0
1427467_a_at	Rpgr	7	120	0
1429431_at	Zfpn1a5	7	120	0
1434897_a_at	Slc25a4	7	120	0
1437565_a_at	Gnl2	7	120	0
1450021_at	Ubqln2	7	120	0
1452713_a_at	Slit3	7	120	0
1442787_at	Abi2	7	119	0
1455486_at	Pias1	7	119	0
1417983_a_at	Ube2v2	7	118	0
1440181_at	Gm1568	7	118	0
1453064_at	5730466H23Rik	7	117	0
1422704_at	Gyk	7	116	0
1416018_at	Dr1	7	115	0
1434312_at	Arf6	7	114	0
1439249_at	Wac	7	114	0
1455433_at	LOC224598	7	114	0
1426573_at	Me2	7	111	0
1426675_at	Tomm70a	7	111	0
1440279_at	Txndc10	7	111	0
1455056_at	Lmo7	7	111	0
1449546_a_at	Zfp617	7	110	0
1435397_at	Zbtb44	7	109	0
1438613_at	Kcna4	7	109	0
1423445_at	Rock1	7	108	0
1424124_at	Mospd2	7	108	0
1437987_at	Arhgap5	7	108	0
1438259_at	Strn3	7	108	0
1449312_at	Npy5r	7	108	0
1416858_a_at	Fkbp3	7	107	0
1417900_a_at	Vldlr	7	107	0
1427151_at	4732486I23Rik	7	107	0
1427157_at	Ccdc85a	7	107	0
1439012_a_at	Dck	7	107	0
1437105_at	Rbp2	7	106	0
1438993_a_at	Atp6v1d	7	106	0
1444437_at	Usp34	7	106	0
1450896_at	Arhgap5	7	106	0
1452239_at	Gt(ROSA)26Sor	7	106	0
1455054_a_at	Dcun1d1	7	106	0
1456485_at	Npat	7	106	0
1420514_at	Tmem47	7	105	0
1424782_at	2610318G18Rik	7	105	0
1435545_at	BC032203	7	105	1
1439932_at	3110003A22Rik	7	105	0
1450690_at	Ranbp2	7	105	0
1455901_at	Chpt1	7	105	0
1424820_a_at	Ndfip1	7	104	0
1436152_a_at	Hbxip	7	104	0
1418381_at	Zfp148	7	103	0
1428410_at	Mak3	7	103	0
1423792_a_at	Cklfsf6	7	102	0
1455978_a_at	Matn2	7	102	0
1422484_at	Cycs	7	101	0
1434108_at	Fbxo11	7	101	0
1435368_a_at	Parp1	7	101	0
1436976_a_at	Yod1	7	101	0
1437168_at	Srrp	7	101	0
1437850_a_at	Cnbp1	7	101	0
1452749_at	Papd1	7	101	0
1456130_at	Pcdh7	7	101	0
1439027_at	C330023M02Rik	7	99	0
1440891_at	Gria4	7	97	0
1437525_a_at	BC053071	7	96	0
1422752_at	Polr3k	7	95	0
1433534_a_at	Cct2	7	95	0
1456390_at	Ppp2ca	7	95	0
1415772_at	Ncl	7	94	0
1418429_at	Kif5b	7	94	0
1444158_at	Jarid1c	7	94	0
1448958_at	Ifrg15	7	94	0
1460455_at	Znf650	7	93	0
1436853_a_at	Snca	7	92	0
1449913_at	Zfp2	7	92	0
1454625_at	Phf6	7	92	0
1454897_at	6330509M05Rik	7	92	0
1458667_at	4930519N13Rik	7	92	0
1415781_a_at	Sumo2	7	91	0
1423804_a_at	Idi1	7	91	0
1437877_at	D3Ertd789e	7	91	0
1455521_at	Klf12	7	91	0
1433906_at	Clvs1	7	90	0
1451649_a_at	2410118I19Rik	7	89	0
1456071_a_at	Cycs	7	89	0
1434884_at	Mtdh	7	88	0
1434993_at	Fam5c	7	88	0
1436772_at	Gria4	7	87	0
1439558_at	Zfp75	7	87	0
1452281_at	Sos2	7	87	0
1434429_at	Syt16	7	86	0
1438278_a_at	BC003993	7	86	0
1452846_at	Ppfia4	7	86	0
1423142_a_at	Gtpbp4	7	85	0
1448334_a_at	Ccni	7	85	0
1421017_at	Nrg3	7	84	0
1416574_at	5730589K01Rik	7	82	0
1418816_at	Chmp1b	7	82	0
1422854_at	Shc1	7	82	0
1428948_at	Kcnma1	7	82	0
1452077_at	Ddx3y	7	82	0
1416633_a_at	Fam96a	7	81	0
1437548_at	Bicd1	7	81	0
1439263_at	Fin15	7	81	0
1443486_at	5630400E24Rik	7	79	0
1425495_at	Zfp62	7	78	0
1428586_at	Tmem41b	7	78	0
1435754_at	Zyg11b	7	77	0
1440177_at	Grik3	7	76	0
1417702_a_at	Hnmt	7	75	0
1455149_at	Sh3md2	7	74	0
1442073_at	2300002C06Rik	7	72	0
1448434_at	Rnf103	7	72	0
1424216_a_at	Papola	7	69	0
1434951_at	Armc8	7	67	0
1449140_at	Nudcd2	7	63	0
1444449_at	A530023O14Rik	7	NA	NA
1420556_at	Oxt	8	79	0
1459830_at	Timm50	8	78	0
1439693_a_at	7420402K12Rik	8	77	0
1448156_at	Tff1	8	77	0
1430641_at	9030605I04Rik	8	75	0
1457375_at	5830426C09Rik	8	75	0
1437317_at	Ube1l	8	70	0
1418459_at	Ccdc19	8	69	0
1418718_at	Cxcl16	8	69	0
1432275_at	Ikbkb	8	69	0
1419768_at	Cd22	8	68	0
1447377_at	LOC433719	8	67	0
1417974_at	Kpna4	8	64	0
1418289_at	Nes	8	64	0
1421672_at	Il17a	8	64	0
1436018_at	2700083E18Rik	8	63	0
1439629_at	9130025P16Rik	8	63	0
1423485_at	Srisnf2l	8	62	0
1456007_at	Eif2c1	8	62	0
1421887_a_at	Aplp2	8	61	0
1441203_at	D15Ertd785e	8	61	0
1430851_at	6230401O10Rik	8	60	0
1432830_at	Ccdc138	8	60	0
1445912_at	C130098D09	8	59	0
1459182_at	Zswim4	8	59	0
1420656_at	Abcg8	8	58	0
1430265_at	AK014613	8	58	0
1443051_at	AK047585	8	58	0
1447647_at	Wnt7a	8	58	0
1447625_at	E2f5	8	57	0
1459893_at	C76472	8	56	0
1439308_at	Got1l1	8	55	0
1439521_at	A530001H01	8	55	0
1447228_at	Zfp289	8	55	0
1451968_at	Xrcc5	8	55	0
1421501_a_at	Rab6ip2	8	53	0
1427853_a_at	AK019498	8	53	0
1451786_at	Muc20	8	53	0
1456465_at	B430110G05Rik	8	53	0
1449998_at	Nkx3-1	8	52	0
1457425_at	Tsc1	8	52	0
1422375_a_at	Art1	8	51	0
1444191_at	BB210461	8	50	0
1430525_at	2310001K24Rik	8	49	0
1447295_at	Cux1	8	49	0
1454233_at	2310006M14Rik	8	49	0
1460425_at	1700001C19Rik	8	48	0
1444611_at	4833441J24Rik	8	47	0
1420284_at	Bat4	8	46	0
1434165_at	Clic6	8	46	0
1441764_at	Prdm10	8	46	0
1453045_at	Ccdc41	8	46	0
1425250_a_at	Slc14a2	8	45	0
1457985_at	Clmn	8	45	0
1425135_a_at	Dnm2	8	44	0
1426039_a_at	Alox12e	8	44	0
1455865_at	Insm1	8	43	0
1419902_at	BB344838	8	42	0
1442762_at	BC042775	8	42	0
1444409_at	Rph3al	8	42	0
1439539_at	Tram2	8	41	0
1433731_at	Igf2bp3	8	40	0
1459990_at	Ddr1	8	40	0
1443801_at	AW822216	8	39	0
1432111_at	4930542D17Rik	8	38	0
1437546_at	Dnajc14	8	38	0
1440344_at	9030625G08Rik	8	38	0
1447087_at	Cgrrf1	8	38	0
1457237_at	C730029A08Rik	8	38	0
1460727_at	Ercc2	8	36	0
1437727_at	Odz3	8	35	0
1436255_at	D830044I16Rik	8	33	0
1421524_at	Cfc1	8	32	0
1447313_at	Gpi1	8	32	0
1457567_at	BC017133	8	30	0
1460681_at	Ceacam2	8	NA	NA
1456303_at	Phf14	9	119	33
1457212_at	Nrxn3	9	119	13
1444728_at	Exoc4	9	118	65.5
1443109_at	5830417C01Rik	9	115	0
1452402_at	Uchl3	9	115	0
1442701_at	Lrrtm4	9	114	1
1446953_at	Tcf4	9	114	24
1440037_at	Pbx1	9	111	1
1438454_at	Pten	9	110	0
1446670_at	Cugbp2	9	110	0
1446805_at	Gabra2	9	110	0
1447096_at	Pbx1	9	110	13
1445837_at	Kcnq5	9	107	0
1442248_at	LOC214424	9	106	0
1441266_at	Strn3	9	105	0
1442880_at	Immt	9	105	0
1443949_at	Ppp2r5e	9	104	0
1446065_at	Kcnd2	9	103	0
1458469_at	Cblb	9	103	0
1430068_at	C030011L09Rik	9	102	0
1439709_at	Schip1	9	102	0
1441020_at	Hurp	9	101	0
1446426_at	Enah	9	101	45
1440579_at	Mib1	9	100	2.5
1443285_at	Gria4	9	100	0
1446365_at	Vti1a	9	100	0
1447609_at	Golsyn	9	99	0
1442671_at	Hip2	9	98	0
1439643_at	Acvr2	9	97	0
1441100_at	Mbtd1	9	97	0
1457797_at	Slc8a1	9	97	0
1438234_at	Wdr26	9	96	0
1435480_at	Braf	9	95	0
1445420_at	Mef2c	9	92	0
1444541_at	Abcc9	9	91	0
1454141_at	Ank3	9	90	0
1454587_at	Nrg3	9	90	0
1458830_at	Fgf14	9	89	0
1429900_at	5330406M23Rik	9	88	0
1447040_at	Alcam	9	88	0
1441220_at	Magi2	9	87	0
1459548_at	Spire1	9	87	0
1439537_at	BG071024	9	85	13
1439652_at	Selenbp2	9	85	0
1441140_at	9030407P20Rik	9	83	0
1457712_at	AW549269	9	83	0
1441535_at	Mllt3	9	82	0
1442557_at	Syt1	9	82	0
1452321_at	Wdr9	9	82	0
1438072_at	Nfib	9	81	0
1442752_at	Opcml	9	81	0
1443175_at	Nlgn1	9	81	0
1457367_at	Rnpc3	9	81	0
1457510_at	Phf14	9	81	0
1459649_at	LOC231291	9	81	0
1442320_at	Gnaq	9	80	0
1457497_at	Syt1	9	80	0
1441629_at	Grip1	9	79	0
1445831_at	Dleu2	9	79	0
1441546_at	Mpp6	9	78	0
1444557_at	Sumo1	9	78	0
1446212_at	Kcnq5	9	78	0
1448647_at	Man2a1	9	78	0
1430770_at	Csmd1	9	77	0
1433015_at	Kcnd2	9	77	0
1441816_at	2900056M20Rik	9	77	0
1458309_at	LOC238771	9	77	0
1430791_at	Ctnna2	9	75	0
1445108_at	Lphn3	9	75	0
1459133_at	B130066H01Rik	9	75	0
1442509_at	Evi5	9	74	0
1432713_at	Syt1	9	73	0
1440066_at	Smarcad1	9	73	0
1440295_at	1110057K04Rik	9	73	0
1447931_at	Whsc1l1	9	73	0
1439033_at	4930572I07Rik	9	72	0
1441769_at	Arfrp2	9	72	0
1443338_at	4933416E05Rik	9	72	0
1460097_at	Gria4	9	72	0
1420870_at	Mllt10	9	71	0
1437395_at	Zcchc11	9	71	0
1439915_at	Mrg1	9	71	0
1440488_at	Ptpn4	9	71	0
1438906_at	Tlk1	9	70	0
1440412_at	Igsf4d	9	70	0
1440551_at	Dnajc1	9	70	0
1457177_at	Rora	9	70	0
1456159_at	2900045N06Rik	9	69	0
1456272_at	2900045N06Rik	9	69	0
1458010_at	Ptprd	9	69	0
1444693_at	Cacnb2	9	67	0
1446524_at	Magi2	9	67	0
1439412_at	Arpp21	9	66	0
1440490_at	Mpp6	9	66	0
1457175_at	Numb	9	66	0
1438675_at	Sfrs8	9	65	0
1439161_at	D19Ertd703e	9	65	0
1445866_at	Mast4	9	65	0
1459288_at	Kcnd2	9	65	0
1438781_at	2310005C01Rik	9	64	0
1438788_at	Ankrd17	9	64	0
1440092_at	Ext1	9	64	0
1454487_at	Lrrtm3	9	64	0
1439317_at	Krit1	9	61	0
1459005_at	Ambra1	9	61	0
1442470_at	Rab6ip2	9	60	0
1446190_at	Dclk1	9	60	0
1453174_at	2310076G13Rik	9	59	0
1443037_at	Nptn	9	58	0
1429870_at	C630040K21Rik	9	57	0
1439998_at	D630035I23Rik	9	56	0
1456983_at	Trps1	9	56	0
1445676_at	Kcnn2	9	55	0
1446815_at	1700030A21Rik	9	55	0
1441052_at	2310035C23Rik	9	54	0
1441351_at	Ankib1	9	51	0
1442416_at	4930547M16Rik	9	51	0
1453356_at	Cpsf7	9	51	0
1447421_at	Pam	9	50	0
1440048_at	Smarca5	9	38	0
1448540_a_at	0610012G03Rik	10	104	3
1449886_a_at	Timm9	10	102	0
1422998_a_at	Glrx2	10	99	34
1460698_a_at	Sec11l3	10	99	39
1420387_at	Mpv17	10	97	0
1454800_at	Morn2	10	97	0
1433970_at	Bola3	10	96	0
1415761_at	Mrpl52	10	95	0
1417286_at	Ndufa5	10	95	24
1418656_at	Lsm5	10	95	0
1433528_at	Gtf2a2	10	95	0
1436949_a_at	Tceb2	10	95	0
1450840_a_at	Rpl39	10	95	0
1456109_a_at	Mrps15	10	95	0
1416849_at	Zcd1	10	94	0
1435864_a_at	1810063B05Rik	10	94	0
1422451_at	Mrps21	10	93	18
1417026_at	Pfdn1	10	92	0
1449294_at	Mrps15	10	92	0
1452883_a_at	Ncrna00081	10	92	0
1419074_at	Chac2	10	89	0
1428189_at	5730494M16Rik	10	89	0
1448758_at	Nrbf2	10	89	0
1422819_at	Mrpl36	10	87	0
1453016_at	Hspb11	10	87	0
1448391_at	Rab9	10	86	0
1430985_at	C17orf61	10	85	0
1436540_at	6720427I07Rik	10	82	0
1454697_at	Tloc1	10	81	0
1435695_a_at	A030007L17Rik	10	80	0
1424372_at	Mrpl32	10	79	0
1436121_a_at	Nsmce1	10	79	0
1448217_a_at	Rpl27	10	78	0
1416185_a_at	Adh5	10	77	0
1428554_a_at	Skiip	10	77	0
1417081_a_at	Syngr2	10	76	0
1424172_at	Hagh	10	76	0
1460354_a_at	Mrpl13	10	76	10
1431054_at	Pftk1	10	75	0
1450925_a_at	Rps27l	10	75	0
1454921_at	Gm561	10	75	0
1416910_at	Dnajd1	10	74	0
1424396_a_at	Asrgl1	10	74	0
1426581_at	Ndufs3	10	74	0
1451385_at	Fam162a	10	74	0
1416394_at	Bag1	10	73	0
1423625_a_at	1810055D05Rik	10	73	0
1425373_a_at	Psmg2	10	72	0
1437907_a_at	Tbca	10	72	0
1450095_a_at	Acyp1	10	72	0
1417340_at	Txnl2	10	69	0
1418986_a_at	Uxt	10	69	0
1453199_at	Acbd6	10	69	0
1419281_a_at	Zfp259	10	67	0
1423105_a_at	Yeats4	10	67	0
1447923_at	1810026B05Rik	10	67	0
1448543_at	2310042G06Rik	10	67	0
1416859_at	Fkbp3	10	66	0
1417609_at	Ube2a	10	66	0
1433516_a_at	Myeov2	10	66	0
1422439_a_at	Cdk4	10	65	0
1424121_at	Commd1	10	65	0
1416984_at	Mrps18a	10	64	0
1417339_a_at	Dnclc1	10	64	0
1426515_a_at	Tor1a	10	64	0
1448770_a_at	Atpif1	10	64	0
1416290_a_at	Psmc4	10	63	0
1418885_a_at	Idh3b	10	63	0
1428556_at	2610022G08Rik	10	63	0
1448784_at	Taf10	10	63	0
1450866_a_at	Mrpl17	10	63	0
1452111_at	Mrps35	10	63	0
1421019_at	1700021F05Rik	10	62	0
1423798_a_at	Sui1-rs1	10	62	0
1437265_at	5330438D12Rik	10	62	0
1452896_at	Gtl3	10	62	0
1418083_at	0610009B22Rik	10	61	0
1428495_at	2410003K15Rik	10	61	0
1453564_a_at	Vps24	10	61	0
1460361_at	5033414D02Rik	10	61	0
1417058_a_at	Krtcap2	10	59	0
1418574_a_at	Shfdg1	10	59	0
1431126_a_at	0610011F06Rik	10	59	0
1434229_a_at	Polb	10	59	0
1436947_a_at	Txnl1	10	59	0
1454813_at	Ccdc72	10	59	0
1416742_at	Cfdp1	10	58	0
1428494_a_at	Polr2i	10	58	0
1448702_at	Ier3ip1	10	57	0
1426844_a_at	6030457N17Rik	10	56	0
1417932_at	Il18	10	55	0
1454116_a_at	Mterfd1	10	55	0
1452621_at	Pcbd2	10	54	0
1424052_at	Thap4	10	53	0
1424075_at	9430016H08Rik	10	53	0
1428619_at	2310005N03Rik	10	53	0
1415981_at	Herpud2	10	52	0
1428293_at	Bod1	10	52	0
1439433_a_at	Slc35a2	10	52	0
1453728_a_at	Mrps17	10	52	0
1416970_a_at	Cox7a2	10	51	0
1445143_at	G630009D10Rik	10	50	0
1425114_at	Rbbp6	10	48	0
1424897_at	Gpr85	10	47	0
1454805_at	Wtap	10	47	0
1421385_a_at	Myo7a	11	40	2.30397
1424857_a_at	Trim34	11	40	0
1429212_a_at	1700008D07Rik	11	40	0.946825
1429396_at	2410118P20Rik	11	40	1.6119
1430485_at	3010009O07Rik	11	40	34.4095
1434208_at	2900057K09Rik	11	40	2.30397
1434374_at	B930006L02Rik	11	40	38.3929
1434375_at	KIAA0280	11	40	22.173
1438435_at	Phca	11	40	220.506
1440682_at	5330439C02Rik	11	40	5.50159
1442624_at	C920008N22Rik	11	40	0
1455600_at	Rps3	11	40	12.7444
1423215_at	Spcs2	11	39	29
1424737_at	Thrsp	11	39	29.5968
1428302_at	Mrpl48	11	39	4.20714
1429254_at	Aqp11	11	39	10.1214
1429331_at	4632427E13Rik	11	39	84
1434207_at	2900057K09Rik	11	39	104
1455773_at	Picalm	11	39	0
1455993_at	Odz4	11	39	7.18016
1448188_at	Ucp2	11	38	0
1453179_at	Phca	11	38	0
1457751_at	4832420A03Rik	11	38	29
1429071_at	Me3	11	37	0
1445104_at	E230029C05Rik	11	37	0
1454950_at	B930006L02Rik	11	37	0
1456478_at	Pgm2l1	11	37	29
1459698_at	2700038G22Rik	11	37	0
1424615_at	Frag1	11	36	0
1438062_at	AK029311	11	36	0
1442016_at	D630004N19Rik	11	36	0
1446951_at	P4ha3	11	36	0
1455411_at	Aqp11	11	36	0
1422973_a_at	Thrsp	11	34	0
1450907_at	Spcs2	11	34	0
1449603_at	AI594671	11	31	0
1448956_at	Stard10	11	30	0
1424492_at	Trpc2	11	29	0
1430877_at	Odz4	11	29	0
1419339_at	Neu3	11	26	0
1448304_a_at	Rab6	11	26	0
1415879_a_at	Rplp2	12	106	23.5
1429038_at	1500034J01Rik	12	104	16.5
1448274_at	C1qbp	12	101	0
1450914_at	Ppp1r14b	12	101	0
1438723_a_at	Rps10	12	100	23
1417879_at	Nenf	12	99	39
1436342_a_at	D19Ertd721e	12	99	0
1440254_at	Tramd1	12	99	0
1436042_at	Tln1	12	95	0
1460641_a_at	Rbm42	12	95	0
1417591_at	Ptges2	12	94	0
1428201_at	2310036O22Rik	12	94	0
1434854_a_at	Rps10	12	94	10.5
1453111_a_at	Slc25a39	12	93	0
1416246_a_at	Coro1a	12	91	0
1416603_at	Rpl22	12	90	23.5
1451035_a_at	Akr1a4	12	90	0
1416074_a_at	Rpl28	12	89	0
1425599_a_at	Gatad1	12	87	0
1420776_a_at	Auh	12	86	0
1419244_a_at	Rab14	12	85	0
1429044_at	4930541M15Rik	12	82	0
1435897_at	Rpl32	12	81	0
1448247_at	Bcl7b	12	81	0
1433834_at	2011-03-06	12	80	0
1440934_at	6230409E13Rik	12	80	0
1422507_at	Cstb	12	79	0
1449523_at	Bcl7c	12	79	0
1423446_at	Dapk3	12	77	0
1433884_at	Syt1	12	76	0
1448361_at	Ttc3	12	76	0
1430780_a_at	Pmm1	12	75	22
1416079_a_at	Arpc1a	12	74	0
1416143_at	Atp5j	12	74	0
1418743_a_at	Tesc	12	74	0
1424935_at	Gdap1l1	12	74	0
1434879_at	Cdc34	12	74	0
1455585_at	Rnf168	12	74	0
1428843_at	2011-03-05	12	73	0
1428164_at	Nudt9	12	71	0
1455456_a_at	Timm50	12	71	0
1417016_at	Mapkapk5	12	69	0
1460203_at	Itpr1	12	68	0
1417294_at	Akr7a5	12	67	0
1424888_at	2011-03-02	12	67	0
1426380_at	Eif4b	12	67	0
1435544_at	Exosc6	12	66	0
1460341_at	Plekhb2	12	66	0
1416948_at	Mrpl23	12	65	0
1435025_at	Ogfod1	12	64	0
1451676_at	Drap1	12	64	0
1426428_at	Thap7	12	63	0
1448699_at	Mrpl54	12	63	0
1449046_a_at	Josd2	12	63	0
1451431_a_at	Dbndd2	12	63	0
1453367_a_at	Abhd12	12	63	0
1418711_at	Pdgfa	12	62	0
1435712_a_at	Rps18	12	62	1
1436403_at	Fam171a2	12	61	0
1448849_at	Mrpl40	12	61	0
1416022_at	Fabp5	12	60	0
1416615_at	Clpp	12	60	0
1417637_a_at	Hmg20b	12	60	0
1426427_at	Ttll1	12	59	0
1460181_at	Stmn3	12	59	0
1416719_a_at	Rps10	12	58	0
1419122_at	Mettl1	12	58	0
1448266_at	Edf1	12	58	0
1448565_at	Ppp1r11	12	58	0
1450911_at	Ppib	12	58	0
1423584_at	Igfbp7	12	57	0
1434540_a_at	Clta	12	57	12
1452184_at	Ndufb9	12	57	0
1415739_at	Rbm42	12	56	0
1428214_at	Tomm7	12	56	0
1432418_a_at	Ckmt1	12	56	0
1422705_at	Tmepai	12	54	0
1423779_at	Chchd6	12	54	0
1424006_at	Aarsd1	12	54	0
1436208_at	Asb1	12	54	0
1436307_at	Myo9a	12	54	0
1448057_at	Plekha6	12	54	0
1419270_a_at	Dut	12	53	0
1439886_at	Olfm1	12	53	0
1418273_a_at	Rpl30	12	52	0
1419449_a_at	Gnai2	12	52	0
1433980_at	Kat5	12	52	0
1449256_a_at	Rab11a	12	52	0
1456527_at	Hecw1	12	52	0
1419414_at	Gng13	12	51	0
1455171_at	Suv420h1	12	51	0
1416519_at	Rpl36	12	50	0
1417326_a_at	Anapc11	12	50	0
1429174_at	Wdr34	12	50	0
1433665_at	Vps41	12	50	0
1435000_at	Gspt1	12	50	0
1451462_a_at	Ifnar2	12	50	0
1451884_a_at	Lsm2	12	50	0
1460201_a_at	Rpl24	12	50	0
1418660_at	Clock	12	49	0
1424323_at	A2bp1	12	48	0
1448718_at	2400001E08Rik	12	48	0
1452156_a_at	Nisch	12	48	0
1446928_at	Dnajc17	12	47	0
1415718_at	Sap30l	12	45	0
1417807_at	2700038N03Rik	12	44	0
1422732_at	Poldip2	12	43	0
1429494_at	Trim35	12	42	0
1428087_at	Dnm1l	13	98	0
1457936_at	Mapk8	13	98	0
1428888_at	Tmem33	13	96	0
1416732_at	Top2b	13	93	0
1426233_at	Map2k4	13	92	0
1438264_a_at	Tpp2	13	92	0
1420951_a_at	Son	13	90	0
1420976_at	Man1a2	13	90	0
1435242_at	Aprin	13	90	0
1449336_a_at	Slk	13	89	1
1450039_at	Usp9x	13	89	0
1416482_at	Ttc3	13	88	0
1437002_at	C030011O14Rik	13	86	0
1450076_at	Kiaa1430	13	86	1
1425977_a_at	Slk	13	84	0
1426842_at	Ythdf3	13	84	0
1421448_at	Garnl1	13	83	0
1426737_at	Gspt1	13	82	0
1429107_at	Zfp650	13	81	0
1458534_at	Rgs7bp	13	81	0
1450052_at	Kif2a	13	80	0
1447385_at	Grin2a	13	79	0
1455173_at	Gspt1	13	79	0
1450773_at	Kcnd2	13	78	0
1435139_at	Narg1	13	77	0
1446652_at	Reps2	13	77	0
1448339_at	D9Wsu20e	13	77	0
1452238_at	Hrb	13	76	0
1420946_at	Atrx	13	73	0
1437513_a_at	Serinc1	13	73	0
1451846_at	Nebl	13	73	0
1453365_at	8430421H08Rik	13	73	0
1435075_at	Tmem106b	13	71	0
1438051_at	Ttc14	13	71	0
1438549_a_at	Srr	13	71	0
1428096_at	Ipo11	13	70	0
1421928_at	Epha4	13	69	0
1426346_at	Prepl	13	68	0
1426645_at	Hspca	13	68	0
1448458_at	Top2b	13	68	0
1430996_at	Etnk1	13	67	0
1445631_at	Tmem16c	13	67	0
1454938_at	Snx13	13	67	0
1420923_at	Usp9x	13	66	0
1429771_at	Lmbrd2	13	64	0
1433724_at	D15Ertd621e	13	64	0
1451805_at	Phip	13	64	0
1418502_a_at	Oxr1	13	63	0
1434197_at	Atrn	13	63	0
1441782_at	Aak1	13	63	0
1420474_at	Mtpn	13	61	0
1420856_a_at	Lancl2	13	61	0
1436706_at	Tmem32	13	61	0
1454809_at	Ncoa7	13	61	0
1423962_at	Wdr26	13	60	0
1448015_at	2310047C04Rik	13	59	0
1457142_at	Necab1	13	58	0
1421252_a_at	Mef2a	13	57	0
1427456_at	Wdfy3	13	57	0
1431191_a_at	Syt1	13	57	0
1439041_at	Slc39a10	13	57	0
1425206_a_at	0610009M14Rik	13	55	0
1452034_at	Prepl	13	55	0
1455010_at	1500012F01Rik	13	55	0
1456660_a_at	0610010F05Rik	13	55	0
1423388_at	Ap1g1	13	54	0
1438565_at	A830010M20Rik	13	54	0
1450143_at	Rasgrp1	13	54	0
1425331_at	Zfp106	13	53	0
1432385_a_at	Agtpbp1	13	53	0
1450056_at	Apc	13	53	0
1450768_at	Dlg1	13	53	0
1420922_at	Usp9x	13	52	0
1421879_at	Mtmr1	13	52	0
1443612_at	Ano3	13	52	0
1452196_a_at	Nckap1	13	52	0
1415703_at	Huwe1	13	51	0
1445359_at	Adcy1	13	51	0
1454707_at	Kiaa1468	13	51	0
1454811_a_at	Serinc1	13	51	0
1435234_at	Ncoa2	13	50	0
1420857_at	Lancl2	13	49	0
1425605_a_at	Lmbr1	13	49	0
1431686_a_at	Gmfb	13	49	0
1420563_at	Gria3	13	48	0
1420989_at	Kiaa1430	13	48	0
1440437_at	Herc1	13	48	0
1425929_a_at	Rnf14	13	47	0
1444612_at	3222402P14Rik	13	46	0
1424712_at	Elys	13	45	0
1425721_at	Phip	13	45	0
1420977_at	Man1a2	13	44	0
1427468_at	Ppp3cb	13	44	0
1428845_at	Bclaf1	13	44	0
1434062_at	Rabgap1l	13	44	0
1426841_at	Ythdf3	13	42	0
1422702_at	Oazin	13	41	0
1440318_at	Wdr35	13	41	0
1419544_at	Atp6v1c1	13	38	0
1428371_at	Ttbk2	13	37	0
1422572_at	Rhog	13	35	0
1416763_at	Cdc123	14	79	0
1435964_a_at	Taok3	14	79	0
1448102_a_at	Wdr61	14	79	0
1453271_at	Phf14	14	79	0
1455826_a_at	Bace1	14	78	0
1448909_a_at	Mrpl39	14	77	0
1435173_at	Ate1	14	76	0
1429446_at	Sdccag1	14	75	0
1424472_at	Nol6	14	73	0
1428341_at	Zfp655	14	72	0
1428502_at	Actr6	14	72	1
1434011_a_at	Ints5	14	72	0
1416065_a_at	Ankrd10	14	71	0
1423781_at	Appbp1	14	71	0
1416189_a_at	Sec61a1	14	70	0
1429043_at	Smndc1	14	70	0
1455883_a_at	Lrrtm1	14	70	0
1424780_a_at	Reep3	14	69	0
1435377_at	2410002O22Rik	14	68	0
1417095_a_at	Hspa14	14	67	0
1426741_a_at	Fastkd2	14	67	0
1433897_at	AI597468	14	67	0
1418640_at	Sirt1	14	65	0
1433772_at	Hspa13	14	65	0
1453078_at	8430408J07Rik	14	65	0
1428103_at	Adam10	14	64	0
1435023_at	Itsn2	14	63	0
1416005_at	Psmc1	14	62	0
1427881_at	Dnttip2	14	62	0
1415928_a_at	Map1l3cb	14	61	0
1427144_at	Hnrpll	14	61	0
1448492_a_at	Psmd12	14	61	0
1448863_a_at	Tnfaip1	14	61	0
1448653_at	Eed	14	60	0
1456279_a_at	Bcap31	14	60	0
1423350_at	Socs5	14	59	0
1431784_a_at	2310066N05Rik	14	59	0
1423159_at	Dld	14	58	0
1425512_at	Map2k7	14	58	0
1437499_at	Ankrd23	14	57	0
1460085_at	BG072896	14	57	0
1428512_at	Bhlhb9	14	56	0
1429000_at	Phf3	14	55	0
1417980_a_at	Insig2	14	54	0
1433908_a_at	Cttn	14	53	0
1417296_at	Atf1	14	52	0
1427167_at	Armcx4	14	52	0
1429242_at	C9orf80	14	52	0
1435051_at	Wdr44	14	52	0
1448853_at	Synj2bp	14	52	0
1436219_at	C18orf1	14	51	0
1436839_at	FLJ36031	14	51	0
1448164_at	Klhdc3	14	51	0
1433746_at	Wdr3	14	50	0
1416179_a_at	Rdx	14	49	0
1418973_at	Blzf1	14	49	0
1426377_at	Zfp281	14	49	0
1434398_at	Nkrf	14	49	0
1422855_at	Cpsf3	14	48	0
1425629_a_at	Nol6	14	48	0
1448921_a_at	Mrps9	14	48	0
1418822_a_at	Arf6	14	47	0
1420042_at	Thoc1	14	47	0
1435711_at	Rhof	14	47	0
1447706_at	Ppp1r2	14	47	0
1451652_a_at	Tmem188	14	47	0
1416056_a_at	Ndufb11	14	46	0
1417068_a_at	Ptpn1	14	46	0
1437696_at	BC049807	14	46	0
1450667_a_at	Cs	14	46	0
1455323_at	Rbak	14	45	0
1434575_at	Epb4.1l1	14	44	0
1416010_a_at	Ehd1	14	43	0
1423108_at	Slc25a20	14	43	0
1417598_a_at	Fxr1h	14	42	0
1423336_at	Orc4l	14	42	0
1433984_a_at	Mdh2	14	42	0
1452005_at	Dlat	14	42	0
1426249_at	Adrbk1	14	40	0
1426440_at	Dhrs7	14	40	0
1422693_a_at	Sub1	14	39	0
1420820_at	Myl12a	14	33	0
1452501_at	Cyp2c38	15	40	NA
1458136_at	Msi2h	15	39	NA
1430656_a_at	2210409M21Rik	15	38	NA
1427807_at	4930448N21Rik	15	37	NA
1419305_a_at	Fbxo36	15	35	NA
1431277_at	Pla2g6	15	35	NA
1437228_at	BC048651	15	34	NA
1432603_at	Nrip1	15	33	NA
1441738_at	Eif4g2	15	33	NA
1431630_a_at	Klf3	15	32	NA
1423735_a_at	Wdr36	15	29	NA
1437721_at	Coro1c	15	28	NA
1424809_at	Crb3	15	27	NA
1434513_at	Gp5	15	27	NA
1446822_at	Acvrinp1	15	27	NA
1460064_at	Zfpn1a1	15	27	NA
1418512_at	Stk3	15	26	NA
1432735_at	Nfatc1	15	26	NA
1454556_at	2700057C20Rik	15	25	NA
1422469_at	Tbk1	15	24	NA
1424824_at	Slain1	15	24	NA
1431531_at	1700025D03Rik	15	24	NA
1459119_at	2810429O05Rik	15	24	NA
1454348_at	4933407C09Rik	15	23	NA
1458521_at	2610203E10Rik	15	23	NA
1417413_at	Cuzd1	15	22	NA
1425100_a_at	Pde6g	15	22	NA
1448859_at	Cxcl13	15	22	NA
1422738_at	Ddr2	15	21	NA
1436420_a_at	Ipo4	15	21	NA
1432326_at	LOC238829	15	20	NA
1447052_at	Stat5a	15	19	NA
1451856_at	Tnrc15	15	19	NA
1457946_at	Vtn	15	19	NA
1420722_at	Elovl3	15	18	NA
1444910_at	BG069004	15	18	NA
1437888_at	Prkwnk1	15	17	NA
1446615_at	D230007K08Rik	15	15	NA
1437457_a_at	Mtpn	15	13	NA
1427754_a_at	Dnm1	16	40	4
1450202_at	Grin1	16	40	6
1420901_a_at	Hk1	16	39	0
1436306_at	Saps1	16	39	0
1450247_a_at	Scamp5	16	39	0
1418785_at	Mapk8ip2	16	38	0
1421181_at	Nptxr	16	38	0
1450228_a_at	Pip5k1c	16	38	0
1416754_at	Prkar1b	16	37	0
1420953_at	Add1	16	37	4
1417632_at	Atp6v0a1	16	36	0
1425885_a_at	Kcnab2	16	35	0
1438017_at	Rusc1	16	35	0
1452057_at	Actr1b	16	35	0
1415757_at	Gbf1	16	34	0
1419398_a_at	Dp1	16	34	0
1426989_at	Clstn3	16	34	0
1456304_at	Gm996	16	34	0
1417747_at	Cplx1	16	33	0
1459639_at	Brsk2	16	33	0
1431137_at	Rusc1	16	32	0
1447412_at	Gm996	16	32	0
1450147_at	Nptxr	16	32	0
1429518_at	Faim2	16	31	0
1458443_at	Crtc1	16	30	0
1448621_a_at	Smpd1	16	29	0
1453527_a_at	Neurl	16	29	0
1415804_at	Cx3cl1	16	28	0
1419289_a_at	Syngr1	16	28	0
1452746_at	Atp13a2	16	28	0
1454953_at	St6galnac2	16	27	0
1423650_at	Rnf26	16	25	0
1450382_at	Nf2	16	25	0
1460365_a_at	Dnm1	16	25	0
1423561_at	Nell2	16	24	0
1452812_at	Lphn1	16	24	0
1421053_at	Kif1a	16	23	0
1448431_at	Asb6	16	23	0
1418354_at	Cog1	16	22	0
1431285_at	Mgrn1	16	22	0
1452747_at	Atp13a2	16	19	0
1423125_at	Dclk1	17	35	0
1427679_at	Lats1	17	35	0
1435770_at	Txndc13	17	35	0
1418768_at	Opa1	17	34	0
1420472_at	Mtpn	17	34	0
1422792_at	Pafah1b2	17	34	0
1450105_at	Adam10	17	34	0
1420475_at	Mtpn	17	33	0
1431064_at	Dpp8	17	33	0
1434194_at	Mtap2	17	33	0
1453760_at	Mier1	17	33	0
1458518_at	Cpeb2	17	33	0
1422793_at	Pafah1b2	17	32	0
1433487_at	Clcn3	17	32	0
1450385_at	Kpna3	17	32	0
1453787_at	Txndc13	17	32	0
1421095_a_at	Trpc1	17	31	0
1443017_at	Cpeb2	17	31	0
1419191_at	Hipk3	17	30	0
1451738_at	Ogt	17	30	0
1423598_at	Atp8a1	17	27	0
1450008_a_at	Ctnnb1	17	27	0
1451726_at	Mtmr6	17	27	0
1451762_a_at	Kif1b	17	27	0
1426993_at	Xpr1	17	26	0
1428848_a_at	Macf1	17	26	0
1421328_at	Mtap2	17	25	0
1449931_at	Cpeb4	17	25	0
1421327_at	Mtap2	17	24	0
1422791_at	Pafah1b2	17	24	0
1424070_at	Napg	17	24	0
1448844_at	Cyp5b	17	24	0
1419049_at	Pcnx	17	23	0
1425550_a_at	Prkar1a	17	23	0
1418280_at	Klf6	17	22	0
1427396_a_at	Csde1	17	22	0
1448603_at	Srpk2	17	22	0
1426604_at	Rnasel	18	30	6
1434362_at	AW550831	18	30	6
1438663_at	Bat2d1	18	30	8
1455682_at	Abl2	18	30	0
1455732_at	1700025G04Rik	18	30	0
1460009_at	Ier5	18	30	27
1436894_at	5330438I03Rik	18	29	0
1443262_at	Mrps14	18	29	0
1458920_at	Stx6	18	29	8
1421998_at	Tor3a	18	28	0
1444177_at	2010316F05Rik	18	28	0
1417263_at	Ptgs2	18	27	0
1424265_at	Npl	18	27	0
1451783_a_at	Kifap3	18	27	0
1417697_at	Soat1	18	26	0
1449410_a_at	Gas5	18	26	0
1453435_a_at	Fmo2	18	26	0
1418535_at	Rgl1	18	25	0
1456782_at	D1Ertd251e	18	25	0
1451668_at	C530043G21Rik	18	24	0
1418615_at	Astn1	18	23	0
1441666_at	Fam5c	18	23	0
1419716_a_at	Pou2f1	18	22	0
1436689_a_at	Aldh9a1	18	22	0
1445540_at	Dnm3	18	22	0
1449124_at	Rgl1	18	22	0
1417262_at	Ptgs2	18	21	0
1445312_at	C530043G21Rik	18	21	0
1435459_at	Fmo2	18	16	0
1450418_a_at	Yipf4	19	37	0
1433571_at	Serinc5	19	36	0
1434491_a_at	Cox6c	19	36	0
1416767_a_at	1110003E01Rik	19	35	0
1417769_at	Psmc6	19	35	0
1434056_a_at	Ndufb6	19	35	1
1436552_at	6430702L21Rik	19	35	0
1456041_at	Snx16	19	35	0
1434291_a_at	Serf1	19	34	0
1455362_at	D1Ertd396e	19	34	0
1428252_at	Chmp2b	19	33	0
1423564_a_at	Paics	19	32	0
1459178_at	D8Ertd503e	19	32	0
1416166_a_at	Prdx4	19	31	0
1455908_a_at	Scpep1	19	31	0
1416943_at	Ube2e1	19	30	0
1423295_at	Tm9sf2	19	29	0
1436750_a_at	Oxct1	19	29	0
1448664_a_at	Speg	19	29	0
1417424_at	Ier3ip1	19	26	0
1428607_at	Araf	19	26	0
1436390_a_at	Clcc1	19	26	0
1416476_a_at	Ube2d2	19	25	0
1423839_a_at	Btf3	19	25	0
1455395_at	Oxsm	19	25	0
1418428_at	Kif5b	19	24	0
1424821_at	Ndfip1	19	24	0
1436970_a_at	Pdgfrb	19	24	0
1455988_a_at	Cct6a	19	24	0
1424017_a_at	Hint1	19	22	0
1415908_at	Tspyl1	19	21	0
1424264_at	Med6	19	21	0
1419401_at	Asb13	19	20	0
1428167_a_at	Mpzl1	19	20	0
1428739_at	Ehno	19	20	0
1460693_a_at	Col9a3	19	20	0
1420367_at	Denr	19	19	0
1455046_a_at	Pogz	19	18	0
1417285_a_at	Ndufa5	20	43	1
1418244_at	Nat5	20	43	0
1417320_at	Grpel1	20	41	0
1449194_at	Mrps25	20	41	0
1424204_at	Mrpl13	20	40	0
1449438_at	Dpm1	20	40	0
1451570_a_at	Fam92a1	20	40	0
1427901_at	Mrps18c	20	39	0
1439266_a_at	Polr3k	20	39	0
1451302_at	1110012L19Rik	20	39	0
1416608_a_at	C6orf89	20	38	0
1427965_at	Ssbp1	20	38	0
1428582_at	2010208K18Rik	20	37	0
1417064_at	Jagn1	20	36	0
1424313_a_at	Ndufs7	20	36	0
1438289_a_at	Sumo1	20	36	0
1416824_at	C11orf74	20	35	0
1418929_at	Ift57	20	35	0
1451144_at	Bxdc2	20	35	0
1420642_a_at	Romo1	20	33	0
1424000_a_at	Rps11	20	32	0
1448610_a_at	Sod2	20	32	0
1416547_at	Ndufb3	20	30	0
1417771_a_at	Psmc6	20	29	0
1424740_at	Creb3	20	29	0
1439783_at	C330018D20Rik	20	29	0
1452680_at	Snrpd2	20	29	0
1417666_at	Dnttip1	20	28	0
1423373_at	Rpp30	20	28	0
1423534_at	Pdcd2	20	28	0
1448252_a_at	Eef1b2	20	28	0
1448388_a_at	C14orf147	20	28	0
1452773_at	C20orf30	20	28	0
1454734_at	Lef1	20	28	0
1436493_at	Ctxn2	20	26	0
1450735_at	1810003N24Rik	20	26	0
1452662_a_at	Eif2s1	20	26	0
1448368_at	Dctn6	20	25	0
1448373_at	Mrpl18	20	25	0
1415962_at	Eif3s3	20	23	0
1429188_at	Cox11	20	23	0
1448264_a_at	Eif3s2	20	23	0
1451641_at	Dbr1	20	19	0
1421498_a_at	2010204K13Rik	20	18	0
1425161_a_at	Trabd	21	32	0
1426491_at	Herc2	21	31	0
1428749_at	Dmxl2	21	31	0
1434060_at	Herc1	21	31	0
1442994_at	BQ177195	21	31	0
1460434_at	Fundc2	21	30	0
1433856_at	Hisppd1	21	29	0
1433968_a_at	Megf9	21	29	0
1444126_at	2900056P18Rik	21	28	0
1447947_at	Zfyve16	21	28	0
1418960_at	Phf20l1	21	26	0
1434958_at	Sacs	21	26	0
1435435_at	Cttnbp2	21	26	0
1442003_at	Diap2	21	26	0
1435136_at	C130020C13Rik	21	25	0
1440759_at	Kcna2	21	25	0
1419824_a_at	A230062G08Rik	21	24	0
1456480_at	9330186A19Rik	21	24	0
1438598_at	Shc2	21	23	0
1455403_at	Manea	21	23	0
1441369_at	Kctd16	21	22	0
1454740_at	Mib1	21	22	0
1435145_at	Igsf4d	21	21	0
1425580_a_at	Pik3c3	21	20	0
1429579_at	Gucy1a2	21	20	0
[truncated: 1,366 more rows]

## Sheet: Sal vs EtOH S-scores
Table S3c: PFC Saline vs Ethanol S-score Paraclique Networks
ProbeSetID	Symbol	Network	Connectivity	Betweenness
1421255_a_at	Cabp1	1	767	6091.18
1428707_at	Ptms	1	767	7910.82
1428708_x_at	Ptms	1	767	5016.03
1460724_at	Ap2a1	1	767	2152.92
1417423_at	Grina	1	766	2083.68
1420619_a_at	Aes	1	766	7664.42
1448656_at	Cacnb3	1	766	3495.15
1416960_at	B3gat3	1	765	2463.52
1423221_at	Tubb4	1	764	3745.44
1455463_at	Phyhip	1	764	5885.94
1460718_s_at	Mtch1	1	764	2377.42
1418829_a_at	Eno2	1	763	4359.65
1418053_at	Sncb	1	761	1590.32
1435790_at	Olfm2	1	761	2372.77
1451465_at	Ubl7	1	761	2415.8
1421312_a_at	Kifc2	1	760	3108.73
1429113_at	Prrt2	1	760	807.04
1434908_at	AI480556	1	759	1272.56
1435105_at	Rnf208	1	759	460.802
1435780_at	Psd	1	759	3628.53
1420575_at	Mt3	1	758	6554.6
1433802_at	Tmem151	1	758	4336.98
1454023_a_at	Chpf	1	758	3234.22
1423967_at	Palm	1	757	1945.38
1438058_s_at	Ptov1	1	757	2132
1423231_at	Nrgn	1	755	684.685
1418646_at	Gna-rs1	1	754	2802.41
1425711_a_at	Akt1	1	754	1194.17
1426617_a_at	Ttyh1	1	754	1182.07
1460169_a_at	Pctk1	1	754	2489.73
1434920_a_at	Evl	1	752	4249.98
1450623_at	Gnb2	1	751	4186.52
1452820_at	Brwd2	1	750	2506.07
1417524_at	Cnih2	1	748	3049.7
1449054_a_at	Pcbp4	1	748	1473.74
1460675_at	Igsf8	1	747	3429.68
1418181_at	Ptp4a3	1	745	1545.02
1426811_at	Ppp2r5b	1	744	2036.38
1426828_at	1300018I17Rik	1	744	1214.82
1415956_a_at	Pctk1	1	743	2203.42
1427481_a_at	Atp1a3	1	740	3552.68
1416134_at	Aplp1	1	739	1520.36
1451168_a_at	Arhgdia	1	738	1351.02
1415869_a_at	Trim28	1	735	1126.07
1418738_at	Scn1b	1	735	296.847
1428510_at	Lphn1	1	734	1044.12
1456800_a_at	D130029J02Rik	1	734	22.6439
1423561_at	Nell2	1	733	5934.23
1416473_a_at	Nope	1	732	610.806
1417467_a_at	Tada3l	1	732	24.2556
1416048_at	Phc2	1	730	73.6985
1447693_s_at	Neo1	1	730	2844.48
1423087_a_at	Tomm6	1	729	1637.45
1434415_at	Dact3	1	729	485.325
1455622_at	Podxl2	1	728	29.8139
1436377_at	Gpr137	1	727	2419.21
1424386_at	Reep2	1	725	1182.42
1434582_at	Erc2	1	725	2635.01
1450106_a_at	Evl	1	725	5704.84
1450662_at	Tesk1	1	724	1369.94
1424132_at	Hras1	1	723	209.392
1417050_at	C1qtnf4	1	722	1605.94
1427079_at	Mapre3	1	722	3777.42
1434232_a_at	2610030H06Rik	1	721	1051.83
1416113_at	Fkbp8	1	718	257.798
1427604_a_at	Atp9a	1	718	703.16
1449511_a_at	Ssbp4	1	718	647.08
1452779_at	Ube2ql1	1	718	449.102
1435148_at	Atp1b2	1	716	530.484
1437183_at	Lrrc4b	1	716	3445.07
1437841_x_at	Csdc2	1	716	4.50966
1442883_s_at	Fam108a	1	715	2352.46
1451235_at	Cend1	1	715	3426.67
1449055_x_at	Pcbp4	1	714	1280.48
1421348_a_at	Cend1	1	713	808.314
1448346_at	Cfl1	1	713	2847.55
1415753_at	Fam108a	1	711	1350.66
1416013_at	Pld3	1	711	1665.32
1421349_x_at	Cend1	1	710	671.25
1427099_at	Maz	1	710	593.924
1426118_a_at	Tomm40	1	709	65.0745
1422531_at	Syt5	1	707	12.1333
1439148_a_at	Pfkl	1	707	302.679
1451669_at	Ppm1b	1	707	1076.44
1415729_at	Pdpk1	1	706	1934.33
1429518_at	Faim2	1	706	26.8181
1454641_at	Cggbp1	1	706	2158.01
1418062_at	Eef1a2	1	703	1188.81
1429204_at	Camk2n2	1	701	279.31
1426738_at	Dgkz	1	699	317.36
1416853_at	Ncdn	1	698	2948.54
1418746_at	Pnkd	1	695	84.3388
1448428_at	Nbl1	1	695	286.137
1415818_at	Anxa6	1	694	6.01112
1436320_at	3110018A08Rik	1	693	516.52
1454046_x_at	Pgs1	1	693	4.26012
1415974_at	Map2k2	1	692	797.056
1429088_at	Lbh	1	692	40.8955
1441682_s_at	Xpot	1	691	350.079
1447602_x_at	Sulf2	1	691	201.751
1416184_s_at	Hmga1	1	690	15.0003
1438930_s_at	Mecp2	1	690	797.098
1451542_at	Ssbp2	1	690	0
1423883_at	Acsl1	1	688	110.765
1425599_a_at	Gatad1	1	688	641.911
1428158_at	Akt1s1	1	686	67.1754
1455549_at	Sestd1	1	686	29.4381
1416540_at	Hgs	1	685	0.982451
1416965_at	Pcsk1n	1	685	548.165
1422564_at	Actl6b	1	684	674.054
1426493_a_at	Kifc2	1	684	44.9734
1452789_at	Snn	1	684	48.6507
1433556_at	Centa1	1	683	20.4396
1435558_at	Bai2	1	682	2232.71
1417709_at	Cyp46a1	1	681	135.009
1419056_at	Rtn2	1	681	577.008
1452667_at	Rab2b	1	680	579.453
1434392_at	Usp34	1	678	2549.2
1421160_a_at	Rfng	1	677	0.325968
1418701_at	Comt	1	676	253.175
1459107_at	Kcnh3	1	676	566.135
1417768_at	Ipla2g	1	674	25.9322
1425601_a_at	Rtkn	1	674	0
1451592_at	P42pop	1	674	1.45877
1448548_at	Tulp4	1	672	1152.36
1448825_at	Pdk2	1	672	19.3469
1433726_at	2310035C23Rik	1	671	225.263
1422521_at	Dctn1	1	669	419.551
1424220_a_at	Porcn	1	669	161.236
1424345_s_at	Ube2m	1	669	876.486
1435083_at	Ctxn	1	669	2228.48
1426227_s_at	5730409F24Rik	1	668	1.47382
1439411_a_at	Xpo7	1	668	3366.98
1416032_at	MGC5508	1	667	0
1434155_a_at	C6orf136	1	667	347.745
1455215_at	C530028O21Rik	1	667	2065.43
1416438_at	Siahbp1	1	666	656.481
1454931_at	Eid2	1	666	1057.42
1455079_at	Dcun1d4	1	665	2035.35
1417963_at	Pltp	1	664	6.05982
1420834_at	Vamp2	1	662	464.551
1437709_x_at	Ttc13	1	662	0
1424640_at	Arl8a	1	661	703.36
1427039_at	Epn1	1	661	223.985
1454759_at	Git1	1	661	1900.86
1423102_a_at	Rnf10	1	660	170.514
1416491_at	Numbl	1	659	206.26
1451290_at	Map1lc3a	1	657	2655.85
1426980_s_at	E130012A19Rik	1	656	517.814
1416731_at	Top2b	1	655	1994.97
1422407_s_at	Hras1	1	655	1953.17
1429416_at	2900074C18Rik	1	655	986.846
1427720_a_at	Nnp1	1	654	15.7912
1451575_a_at	Nudt3	1	654	97.6549
1426499_at	Sh3glb2	1	653	116.309
1416521_at	Sepw1	1	652	852.491
1447624_s_at	Stox2	1	650	335.624
1442066_at	C530028O21Rik	1	648	454.887
1423845_at	Csdc2	1	646	0
1443830_x_at	Rnf103	1	646	89.2723
1445805_x_at	Kcnh3	1	646	94.9394
1451254_at	Ikbkap	1	646	893.747
1457589_at	D430038H04Rik	1	646	331.187
1451872_a_at	Neurl	1	643	0
1429269_at	FLJ22184	1	642	4.23693
1452357_at	Gp1bb	1	641	8.18915
1421267_a_at	Cited2	1	640	847.079
1422486_a_at	Smad4	1	640	66.8291
1429004_at	Phip	1	640	43.4026
1438310_at	Dgkh	1	640	514.442
1448907_at	Thop1	1	639	24.3043
1416900_s_at	Lass1	1	638	0
1427023_at	Phyhipl	1	638	0.796623
1455714_at	Vstm2l	1	638	47.5964
1418467_at	Smarcd3	1	637	48.742
1424236_at	Tbc1d10b	1	637	0
1435495_at	Adora1	1	637	35.5509
1436381_at	Dlgap3	1	637	68.2863
1449110_at	Rhob	1	637	209.694
1460739_at	D11Bwg0280e	1	637	59.6982
1425870_a_at	Kcnip2	1	636	205.087
1452100_at	Dullard	1	635	15.9139
1417007_a_at	Vps4b	1	634	1343.05
1433469_at	Lrrn2	1	634	10.0611
1423642_at	Tubb2c	1	633	520.464
1451147_x_at	Csdc2	1	633	0
1435315_s_at	2900034E22Rik	1	630	50.8603
1435598_at	CB056542	1	630	666.134
1450504_a_at	Agpat3	1	630	200.76
1417890_at	Pdxp	1	629	1040.47
1428070_at	Syvn1	1	629	6.16838
1451803_a_at	Vegfb	1	629	12.1178
1452666_a_at	Tmcc2	1	628	1283.16
1426692_at	Ccdc97	1	627	88.7345
1437087_at	Lrrc8b	1	627	0
1436084_at	Scrt1	1	626	6.12234
1439031_at	Jph4	1	625	38.2054
1418784_at	Grik5	1	623	1094.02
1438078_at	C030040A22Rik	1	623	6.34237
1452860_at	Fbxl17	1	622	48.1329
1437968_at	Grin1	1	620	617.701
1439892_at	Brsk1	1	619	1683.83
1455143_at	Nlgn2	1	619	528.612
1459861_s_at	Fbxl10	1	619	1312.17
1456177_x_at	Znf706	1	618	2771.84
1424757_at	Lppr2	1	617	514.035
1426956_a_at	Trp53bp1	1	617	205.326
1451080_at	Usp1	1	617	0
1426479_a_at	Cnpy3	1	616	0
1428340_s_at	Atp13a2	1	616	85.3898
1424437_s_at	Abcg4	1	615	0
1436150_at	C9orf25	1	615	287.155
1425760_a_at	Pitpnm1	1	614	583.646
1434896_at	Zfp422-rs1	1	613	573.674
1451734_a_at	Dbn1	1	613	2209.31
1422647_at	Ring1	1	612	0
1454848_at	Ppp1r12c	1	612	21.8362
1435251_at	Snx13	1	610	661.203
1416845_at	Tmem132a	1	609	9.50745
1427004_at	Fbxo2	1	609	433.009
1427384_at	5430439G14Rik	1	609	1559.21
1451098_at	Pcoln3	1	609	3.85528
1455184_at	Mobkl1a	1	608	0
1427344_s_at	Rasd2	1	607	0
1430869_a_at	Habp4	1	607	577.383
1440545_at	Grm1	1	606	7.21268
1439833_at	2011-09-03	1	605	1465.56
1451229_at	Hdac11	1	605	0
1428954_at	Slc9a3r2	1	604	0
1455437_at	KIAA0999	1	604	511
1420752_at	Dtx3	1	603	0.920136
1415919_at	Npdc1	1	602	786.072
1443805_at	Dact3	1	602	0
1449147_at	Chst1	1	602	0.183824
1431226_a_at	Fndc4	1	601	2.05017
1417708_at	Syt3	1	600	0
1418743_a_at	Tesc	1	600	35.4508
1419244_a_at	Rab14	1	600	235.724
1449248_at	Clcn2	1	599	0
1450519_a_at	Prkaca	1	599	249.814
1439886_at	Olfm1	1	598	0
1431339_a_at	Efhd2	1	597	111.129
1439611_at	Chrm1	1	597	1.03207
1448956_at	Stard10	1	596	558.844
1415747_s_at	Riok3	1	595	13.4509
1440207_at	Agpat7	1	594	205.21
1422034_a_at	Palm	1	593	916.559
1436754_at	AI839735	1	593	517.904
1435505_at	Dmwd	1	592	88.5135
1439257_x_at	Rpn1	1	592	498.855
1418360_at	Rnf112	1	590	31.4337
1418457_at	Cxcl14	1	590	411.277
1437690_x_at	Csnk1d	1	589	744.015
1453367_a_at	Abhd12	1	589	0
1434075_at	C16orf52	1	588	0
1417747_at	Cplx1	1	587	0
1423094_at	Crbn	1	587	0
1449406_at	Cyhr1	1	585	0
1435002_at	1810022O10Rik	1	584	0
1451015_at	Tkt	1	584	0
1415841_at	Dncic2	1	583	0
1423983_at	Sez6l2	1	583	58.0756
1437162_at	Gpiap1	1	582	0
1428645_at	Gnai3	1	581	249.019
1449380_at	Pacsin1	1	581	372.886
1452601_a_at	Acbd6	1	581	3.99365
1415739_at	Rbm42	1	580	14.6845
1452958_at	Asphd2	1	580	0
1418468_at	Anxa11	1	577	0.455218
1436216_s_at	Inf2	1	577	0
1451143_at	Fam98c	1	575	0
1460223_a_at	Epb4.9	1	575	5.38385
1451226_at	Pex6	1	574	614.137
1419252_at	Eps15	1	573	4.26128
1460181_at	Stmn3	1	573	297.115
1422835_at	Kcnd2	1	572	1401.45
1422625_at	Ly6h	1	571	12.9888
1428272_at	Eif1b	1	571	832.074
1423278_at	Ptprk	1	570	0
1436702_at	BC034068	1	570	0
1438164_x_at	Flot2	1	569	2.40953
1456438_x_at	Rpn1	1	569	988.455
1430543_at	Clip3	1	568	603.087
1436078_at	Fcho1	1	568	0
1436902_x_at	Tmsb10	1	567	1051.31
1424054_at	Btbd2	1	566	0
1455755_at	Gm88	1	565	0
1435590_at	D430047L21Rik	1	562	0
1451066_at	Mboat7	1	562	87.4285
1426242_at	Polr2a	1	561	0
1441866_s_at	Ptdss1	1	561	0
1439557_s_at	Ldb2	1	560	79.4837
1452700_s_at	Kbtbd7	1	560	1248.44
1415819_a_at	Ppp2r1a	1	559	0
1435889_at	Mark2	1	559	159.487
1448960_at	Cxxc5	1	559	5.58654
1455518_at	9330162L04Rik	1	559	0
1424100_s_at	Cend1	1	558	1345.08
1426791_at	Rusc2	1	558	676.061
1416721_s_at	Sfrs6	1	557	0
1453576_at	Nipbl	1	557	0
1421026_at	Gna12	1	555	10.931
1435857_s_at	Aplp1	1	555	237.022
1418015_at	Pum2	1	552	0
1418051_at	Ephb6	1	552	0
1419067_a_at	Rabgef1	1	552	853.674
1435190_at	Chl1	1	552	0
1415812_at	Gsn	1	551	0
1419200_at	Fxyd7	1	551	150.131
1416863_at	Abhd8	1	550	0
1423544_at	Ptpn5	1	550	621.106
1423816_at	Cxx1a	1	550	0
1424736_at	Eef2	1	550	125.73
1428714_at	Pgrmc2	1	550	0
1438625_s_at	Pctk1	1	550	131.504
1455078_at	Ssh2	1	549	0
1435067_at	B230208H17Rik	1	548	0
1447669_s_at	Gng4	1	548	0
1433604_x_at	Aldoa	1	547	2.81809
1433658_x_at	Pcbp4	1	547	1.53335
1424203_at	Ncln	1	546	0
1435960_at	Pnmal2	1	546	511
1419640_at	Purb	1	545	0
1424490_at	Zfp428	1	545	61.5488
1423782_at	Mobk1b	1	544	8.71259
1423370_a_at	Csnk1g2	1	543	0
1451980_at	Casd1	1	543	13.9964
1424767_at	Cdh22	1	542	0
1416790_a_at	Tdg	1	541	0
1426403_at	Actr1b	1	541	2.56774
1448101_s_at	Trim27	1	541	0
1419045_at	Slc25a23	1	540	2.786
1422670_at	Rohn	1	540	19.0556
1450897_at	Arhgap5	1	540	206.547
1451495_at	Wac	1	540	0.7
1456395_at	Ppargc1a	1	540	0
1435256_at	Clip3	1	539	241.476
1416246_a_at	Coro1a	1	538	0
1424461_at	Dctn2	1	538	19.1488
1460365_a_at	Dnm1	1	538	4.81252
1418893_at	Pbx2	1	537	0
1426024_a_at	Dbn1	1	537	289.122
1436094_at	Vgf	1	537	1.4
1417716_at	Got2	1	535	515.101
1423910_at	Centg3	1	535	0
1449942_a_at	Ilk	1	535	0
1440407_at	BE956823	1	534	0
1439368_a_at	Slc9a3r2	1	530	1.70509
1416894_at	Hspbp1	1	529	0
1434055_at	Galnt9	1	529	0
1451663_a_at	Trim3	1	529	0
1426997_at	Thra	1	526	0
1434900_at	Mkl1	1	526	0
1435638_at	Gsk3a	1	526	0.646107
1452652_at	Ris1	1	526	0
1418655_at	Galgt1	1	525	0
1422758_at	Chst2	1	525	0
1425532_a_at	Bin1	1	525	50.0748
1436237_at	Ttc9	1	525	29.7581
1421446_at	Prkcc	1	523	1.10957
1435174_at	Rsbn1	1	523	3.03491
1455363_at	Bai1	1	523	1.50761
1434481_at	Hampin	1	522	0
1415804_at	Cx3cl1	1	521	258.795
1444669_at	Lrfn1	1	521	0
1433834_at	2011-03-06	1	520	520.027
1423493_a_at	Nfix	1	519	0
1434095_at	Unc5a	1	518	125.257
1452929_at	Rsn	1	518	12.1482
1443762_s_at	Mtmr13	1	517	0
1449172_a_at	Lin7b	1	517	36.584
1416883_at	Clptm1	1	516	0
1433751_at	Slc39a10	1	516	661.888
1434671_at	Ptpn4	1	516	0
1423101_at	Paqr4	1	515	0
1439768_x_at	Sema4f	1	515	0
1460446_at	Wrb	1	515	0
1424871_s_at	Fam100a	1	513	0
1427918_a_at	Rhoq	1	513	19.3064
1416074_a_at	Rpl28	1	512	187.815
1437309_a_at	Rpa1	1	511	0
1453008_at	Trnp1	1	511	0
1460566_at	Mtap1a	1	511	512.167
1426887_at	Nudt11	1	510	0
1426407_at	Cugbp1	1	509	0
1426508_at	Gfap	1	509	0
1448668_a_at	Irak1	1	509	0
1451484_a_at	Syn1	1	509	0
1455434_a_at	Ktn1	1	509	28.0451
1418611_at	Gpr162	1	508	0
1423802_at	Camkv	1	508	0
1427670_a_at	Tcf12	1	507	0
1428779_at	Zbtb41	1	507	0
1452009_at	1810054D07Rik	1	507	534.15
1434271_at	Gba2	1	506	0
1422763_at	Gipc1	1	505	0
1428466_at	Chd3	1	505	69.3292
1455298_at	Id4	1	505	532.593
1419066_at	Ier5l	1	504	0
1420833_at	Vamp2	1	504	298.495
1428277_at	Otud6b	1	504	0
1452965_at	Ankrd13d	1	504	0
1459838_s_at	Btbd11	1	504	0
1415721_a_at	Nat15	1	503	0
1422694_at	Ttyh1	1	501	152.719
1435026_at	Spock2	1	500	2.53801
1456159_at	2900045N06Rik	1	500	0
1433707_at	Gabra4	1	499	0
1454953_at	St6galnac2	1	499	0.750329
1455701_at	Snx26	1	499	469.135
1423740_a_at	Rbm10	1	498	92.3912
1422665_a_at	Pcmt1	1	497	1031.89
1424037_at	Itpka	1	497	0
1428108_x_at	Tmcc2	1	497	1043.34
1434395_at	Man1b	1	497	42.2294
1435304_at	Sod1	1	497	0
1450713_at	Cspg5	1	497	1.33173
1416566_at	Strap	1	496	0
1416720_at	Sfrs6	1	496	0
1424078_s_at	Pex6	1	496	0
1416792_at	Ppm1g	1	495	0
1417959_at	Pdlim7	1	493	1044.98
1435274_at	Spopl	1	493	0
1435614_s_at	Rasgrf1	1	493	0
1435907_at	Nrxn2	1	493	0
1456476_at	Atxn2l	1	493	0
1422565_s_at	Nfic	1	491	0
1450982_at	Slc9a3r1	1	490	24.55
1453744_a_at	Ankrd40	1	490	0
1454045_a_at	Pgs1	1	490	0
1427269_at	Sfrs11	1	489	0
1451676_at	Drap1	1	489	431.838
1416044_at	Fliih	1	488	0
1422635_at	Ache	1	488	0
1426895_at	Zfp191	1	488	0
1434706_at	Vcpip1	1	488	27.1261
1447447_s_at	Srrm1	1	488	0
1449523_at	Bcl7c	1	488	0
1452005_at	Dlat	1	488	0
1455159_at	Appl	1	488	0
1435715_x_at	Tdg	1	487	511
1437078_at	Vps52	1	487	0
1422073_a_at	Celsr2	1	486	0
1423572_at	Bcl2l2	1	486	0
1428723_at	2310047M10Rik	1	486	0
1429047_at	Rtf1	1	486	0
1423135_at	Thy1	1	485	0
1448941_at	B4galt2	1	485	0
1452024_a_at	Ldb1	1	485	0
1455884_at	Dpp9	1	485	0
1426444_at	Rhbdl7	1	484	0
1426982_at	Flywch1	1	484	0
1417984_at	Ube2v2	1	483	211.703
1434825_at	2810442I22Rik	1	483	0.277778
1417872_at	Fhl1	1	482	0.697153
1437007_x_at	Usp39	1	482	58.0221
1450930_at	Hpca	1	482	8.79009
1451429_at	5730466C23Rik	1	482	0
1424935_at	Gdap1l1	1	481	0
1432418_a_at	Ckmt1	1	481	3.414
1452784_at	Itgav	1	481	0
1436706_at	Tmem32	1	480	0
1449046_a_at	Josd2	1	479	0
1434879_at	Cdc34	1	478	0
1456019_at	Cwf19l2	1	478	0
1415702_a_at	Ctbp1	1	477	0.87917
1415732_at	Abhd16a	1	477	0
1416202_at	Bcap37	1	476	0
1448225_at	Gpaa1	1	476	0
1421897_at	Elk1	1	475	0
1422972_s_at	Gcn5l2	1	475	0
1456786_at	Ldb2	1	475	2.70265
1424441_at	Slc27a4	1	474	0
1427294_a_at	1810073N04Rik	1	474	0
1422692_at	Rpo2tc1	1	472	0
1447096_at	Pbx1	1	472	0
1452825_at	Bsmap	1	472	77.0041
1426422_at	Cc2d1a	1	471	0.537179
1428866_at	2810037O22Rik	1	471	267.816
1438640_x_at	Pgk1	1	471	511
1441947_x_at	BC033915	1	471	5.46726
1434676_at	Mtmr9	1	470	70.7525
1416533_at	Egln2	1	469	0
1426562_a_at	Olfm1	1	469	0.570303
1434788_at	D930050A07Rik	1	469	38.4353
1440817_x_at	Zfp771	1	468	324.04
1454878_at	Dzip3	1	468	511
1426985_s_at	2810485I05Rik	1	467	0
1416496_at	Mrfap1	1	466	1024.22
1423758_at	G3bp2	1	466	262.501
1437740_at	2310034J19Rik	1	466	0
1439460_a_at	Zfp289	1	466	47.2776
1436077_a_at	Fcho1	1	465	0
1417715_a_at	Got2	1	463	0
1415803_at	Cx3cl1	1	462	5.13604
1418535_at	Rgl1	1	462	0
1422807_at	Arf5	1	462	281.542
1415712_at	Zranb1	1	461	0
1424888_at	2011-03-02	1	461	0
1435389_at	Reps2	1	461	36.9764
1437527_x_at	Mcl1	1	461	536.85
1449173_at	Mpp2	1	461	0
1427754_a_at	Dnm1	1	460	517.974
1428561_at	2610002J23Rik	1	459	0
1433488_x_at	Gns	1	459	0
1415879_a_at	Rplp2	1	457	79.1722
1437188_at	Gabbr1	1	457	0
1416852_a_at	Ncdn	1	456	42.4017
1423687_a_at	Man2c1	1	456	0
1419743_s_at	Carm1	1	455	0
1453104_at	Mapk1	1	455	98.664
1437724_x_at	Pitpnm1	1	454	0
1431114_at	Dock4	1	453	0
1433871_at	R3hdm	1	453	0
1434386_at	Atp2c1	1	453	0
1438017_at	Rusc1	1	453	0
1426094_at	Rhbdl1	1	452	0
1436028_at	Tmem33	1	452	0
1450903_at	Rad23b	1	452	0
1435023_at	Itsn2	1	451	0
1425498_at	Prpf4b	1	449	0
1433519_at	Nucks1	1	449	0
1452376_at	Zfp444	1	449	0
1416657_at	Akt1	1	448	0.333333
1434755_at	Coro2b	1	447	0
1437524_x_at	Coro7	1	447	396.674
1450081_x_at	Gpi1	1	447	30.0287
1456424_s_at	Pltp	1	447	3.29934
1425777_at	Cacnb1	1	446	0
1456415_at	Zfp451	1	446	23.8469
1449256_a_at	Rab11a	1	445	0
1425698_a_at	Zf	1	443	0
1450028_a_at	Lancl2	1	443	0
1424472_at	Nol6	1	442	0
1418706_at	Slc38a3	1	441	0
1441101_at	Hecw1	1	441	130.421
1448153_at	Cox5a	1	441	50.4321
1451051_a_at	Scyl1	1	441	0
1429454_at	Gapvd1	1	440	1.61216
1423916_s_at	Mlf2	1	439	0
1427465_at	Atp1a2	1	439	0
1434831_a_at	Foxo3	1	439	0
1424873_at	Rnf2	1	438	0
1428118_at	Lrrn6a	1	438	511
1429625_at	Cdkl5	1	438	11.1395
1434649_at	Ccm2	1	438	0
1435434_at	Braf	1	438	525.783
1435712_a_at	Rps18	1	438	25.1778
1457424_at	Eya1	1	438	0
1454034_a_at	Usp21	1	437	0
1443170_at	Cnnm1	1	435	511
1455229_x_at	4933424M23Rik	1	434	0
1416500_at	Sacm1l	1	433	0
1429652_at	Prrc1	1	433	0
1435784_at	Atg9a	1	433	0
1436059_at	Rfx1	1	433	0
1440286_at	Fbxl16	1	433	523.793
1456040_at	Sf3b2	1	433	0
1418775_at	Bles03	1	432	0
1434476_at	Crtc1	1	431	0
1448916_at	Mafg	1	431	0
1456056_a_at	Fam21b	1	431	1211.51
1418843_at	Slc30a4	1	430	0
1433822_x_at	Anapc5	1	430	0
1460593_at	Susd4	1	430	0
1423603_at	Zfpm1	1	429	0
1415926_at	Nup62	1	428	0
1429131_at	Ube2v2	1	428	0
1434718_at	Cul3	1	428	0
1447725_at	Pabpc1l2a	1	428	0
1419398_a_at	Dp1	1	427	0
1423783_at	Tor2a	1	427	0
1458407_s_at	Trerf1	1	427	0
1460648_at	Nr2f6	1	427	0
1436117_at	Kiaa1107	1	426	0
1436167_at	Shf	1	426	0
1454689_at	Srrm1	1	426	0
1455289_at	Ankrd13b	1	426	0
1419451_at	Fzr1	1	425	0
1419964_s_at	Hdgf	1	425	0
1429940_at	Cdc73	1	425	0
1438943_x_at	Rpn1	1	424	0
1450212_at	Fmnl1	1	424	0
1422500_at	Idh3a	1	423	0
1422677_at	Dgat2	1	423	0
1423593_a_at	Csf1r	1	423	0
1425293_a_at	Zcchc18	1	423	0
1433494_at	Dos	1	423	3.49442
1438454_at	Pten	1	423	0
1428546_at	Syncrip	1	422	0
1428605_at	1810023B24Rik	1	422	46.9128
1454939_at	Phf20l1	1	422	0
1423369_at	Fmr1	1	421	34.2932
1423716_s_at	Atp5d	1	421	102.129
1455554_at	Kcnma1	1	421	0
1424719_a_at	Mapt	1	420	16.7779
1428507_at	Hdhd2	1	420	0
1454826_at	Zbtb11	1	420	0
1417619_at	Gadd45gip1	1	419	0
1424071_s_at	KIAA0947	1	419	0
1438580_at	Zcchc7	1	419	0
1457248_x_at	Hsd17b7	1	419	0
1415718_at	Sap30l	1	418	2.77917
1441927_at	Syt7	1	418	0
1451466_at	C21orf91	1	418	0
1435000_at	Gspt1	1	417	39.1552
1428164_at	Nudt9	1	416	0
1429246_a_at	Anxa6	1	416	0
1436796_at	Matr3	1	416	0
1420609_at	2011-03-07	1	415	0
1433931_at	Thrap5	1	415	512
1441312_at	Cnnm1	1	415	0
1451021_a_at	Klf5	1	414	0
1451175_at	Spcs3	1	412	0
1451403_at	Lrrc68	1	411	0
1423785_at	Egln1	1	410	0
1424954_a_at	Pip5k1c	1	410	511
1424177_at	Tmem38a	1	409	0
1434842_s_at	Upf3b	1	409	0
1441815_at	Neto1	1	409	0
1450097_s_at	Gna12	1	409	0
1433475_a_at	Ahcp	1	408	1538.04
1433999_at	Slk	1	408	0
1452663_at	Svop	1	408	0
1438668_x_at	Atxn2l	1	407	0
1415978_at	Tubb3	1	405	0
1436180_at	Dnajc5	1	405	0
1425486_s_at	Mtmr6	1	404	3.41522
1438941_x_at	Ampd2	1	404	0
1417557_at	Ubxd1	1	403	2.04908
1434909_at	C030003H22Rik	1	403	0
1441870_s_at	Pkd2	1	403	0
1417544_a_at	Flot2	1	402	0
1428097_at	2510009E07Rik	1	402	0
1430394_a_at	Abcb9	1	402	0
1433754_at	Mbnl2	1	402	0
1417865_at	Tnfaip1	1	401	0
1421154_at	Hcn2	1	401	0
1419829_a_at	Gab2	1	399	0
1427418_a_at	Hif1a	1	398	0
1450449_a_at	2900002H16Rik	1	398	0
1415957_a_at	Rrp1	1	395	0
1450978_at	Dvl1	1	395	0
1455286_at	Btbd1	1	395	511
1434635_at	Rph3a	1	394	11.929
1437226_x_at	Marcksl1	1	394	0
1437343_x_at	Atad3a	1	394	0
1452058_a_at	Rnf11	1	394	0
1418865_at	Zfp385	1	393	0
1436801_x_at	Cdc42ep4	1	391	0
1460646_at	Csnk2a2	1	391	0
1422984_at	Cyln2	1	390	0
1418980_a_at	Cnp1	1	388	0
1423060_at	Pa2g4	1	388	0
1437456_x_at	Ythdf1	1	388	0
1452169_a_at	Dgkz	1	388	0
1459971_at	Kcnt2	1	387	0
1426682_at	Cnot6	1	386	0
1428148_s_at	Coro7	1	386	0
1433784_at	Znf709	1	385	0
1416086_at	Tpst2	1	383	0
1425940_a_at	Ssbp3	1	383	0
1427286_at	Hrnbp3	1	383	0
1451110_at	Egln1	1	382	0
1452893_s_at	Enho	1	382	0
1455410_at	Faim2	1	382	0
1436014_a_at	Rusc1	1	381	0
1448376_at	Wrnip1	1	381	0
1433932_x_at	Thrap5	1	380	729.89
1447905_x_at	Nup62	1	380	0
1423305_at	Extl1	1	379	0
1426905_a_at	Dnajc10	1	379	0
1448221_at	Bat1a	1	379	0
1419757_at	Pitpnm2	1	378	0
1439740_s_at	Uck2	1	378	511
1422880_at	Sypl	1	377	0
1450042_at	Arx	1	377	0
1448280_at	Syp	1	376	0
1435809_at	Ankrd34	1	375	0
1448374_at	Med28	1	375	0
1417728_at	Mbd3	1	374	0
1455246_at	Smarcc1	1	374	0
1450269_a_at	Pfkl	1	373	0
1436839_at	FLJ36031	1	372	0
1438654_x_at	Mmd2	1	372	0.5
1448992_at	Ina	1	372	0
1452508_x_at	LOC433762	1	372	0
1448298_at	Tnk2	1	370	0
1422589_at	Rab3a	1	369	2.46579
1431046_at	Ppfia3	1	369	0
1426249_at	Adrbk1	1	368	0
1426624_a_at	Ypel3	1	368	51.7006
1437180_at	Snrnp48	1	367	0
1459877_x_at	Rnf185	1	367	0
1415880_a_at	Lamp1	1	366	0
1417305_at	Apeg1	1	366	0
1434902_at	Rnf157	1	366	0
1440630_at	Nlgn1	1	366	0
1417177_at	Galk1	1	365	0
1448691_at	Ubqln4	1	365	0
1416427_at	Ccni	1	364	0
1433630_at	Map6d1	1	364	0
1438169_a_at	Frmd4b	1	364	0
1438572_at	Csmd3	1	364	0
1448874_a_at	Sh2bpsm1	1	364	0
1455230_at	Cacng4	1	364	0
1424082_at	Tbc1d13	1	363	0
1434860_at	Narg3	1	363	0
1436948_a_at	6430550H21Rik	1	363	0
1460641_a_at	Rbm42	1	362	0
1426885_a_at	Cdk2ap1	1	360	0
1427045_at	Synpo	1	360	0
1443528_at	Ttbk1	1	360	0
1417648_s_at	Snx5	1	359	0
1422293_a_at	Kctd1	1	359	0
1422621_at	Ranbp2	1	359	0
1428382_at	Smarcc2	1	359	0
1433504_at	Pygb	1	358	0
1447544_at	Mmp28	1	358	0
1452806_at	Fam57b	1	358	0
1453317_a_at	Khdrbs3	1	358	0
1460704_at	Rfng	1	358	0
1416537_at	Creld1	1	356	0
1438637_x_at	Sf3b2	1	356	0
1416793_at	Arl6ip2	1	355	0
1420997_a_at	Gpi1	1	355	1.72471
1425615_a_at	Pck2	1	355	0
1434841_at	A430093A21Rik	1	355	0
1436976_a_at	Yod1	1	353	0
1460635_at	Fastk	1	353	0
1428955_x_at	Slc9a3r2	1	352	0
1439797_at	Ppard	1	352	0
1447156_at	Chm	1	352	0
1428886_at	Rbbp5	1	351	0
1449362_a_at	Mink1	1	351	0
1426792_s_at	Rusc2	1	350	0
1438008_at	Gga3	1	350	0
1442799_x_at	Nudcd3	1	350	0
1426385_x_at	Ywhae	1	348	0
1435226_at	Ibrdc3	1	347	0
1456243_x_at	Mcl1	1	344	0
1428211_at	Ph4	1	339	0
1434318_a_at	Tcfe3	1	339	0
1448807_at	Hrh3	1	339	0
1448692_at	Ubqln4	1	337	0
1437016_x_at	Rap2c	1	336	0
1422063_a_at	Pex5	1	335	0
1426696_at	Lrpap1	1	335	0
1448559_at	Flot1	1	334	0
1426465_at	Dlgap4	1	331	0
1428147_at	Coro7	1	327	0
1419224_at	Cecr6	1	326	0
1436445_at	Gm996	1	326	0
1436073_at	A630007B06Rik	1	325	0
1418995_at	Neurod2	1	322	0
1423518_at	Csk	1	322	0
1429124_s_at	Tceb3bp1	1	319	0
1448057_at	Plekha6	1	319	0
1428095_a_at	Tmem24	1	316	0
1421112_at	Nkx2-2	1	313	0
1451234_at	BC021381	1	312	0
1421500_at	Prdm16	1	311	0
1460396_at	Ddx54	1	307	0
1419313_at	Ccnt1	1	301	0
1423589_at	Arpc4	1	299	0
1451094_at	Ggtl3	1	299	0
1417016_at	Mapkapk5	1	283	0
1436244_a_at	Tle2	1	283	0
1455245_x_at	Rpl13	2	401	1613.97
1426659_a_at	Rpl23a	2	400	1742.87
1448540_a_at	0610012G03Rik	2	399	617.155
1423763_x_at	Rps28	2	398	683.537
1428322_a_at	Ndufb10	2	398	1726.53
1454813_at	Ccdc72	2	398	658.952
1460680_a_at	Rpl23	2	398	391.22
1418273_a_at	Rpl30	2	397	2898.12
1456588_x_at	Cox5b	2	396	483.508
1422241_a_at	Ndufa1	2	395	1053.36
1415716_a_at	Rps27	2	394	630.843
1415762_x_at	Mrpl52	2	393	47.2479
1423857_at	Mrpl30	2	393	25.3531
1448846_a_at	Rpl29	2	392	898.784
1415876_a_at	Rps26	2	391	973.451
1428159_s_at	Ndufab1	2	391	661.505
1436064_x_at	Rps24	2	391	1286.5
1436949_a_at	Tceb2	2	391	286.219
1454716_x_at	Cox5b	2	391	1385.65
1454856_x_at	Rpl35	2	391	177.922
1416850_s_at	Zcd1	2	389	355.303
1433970_at	Bola3	2	389	95.8739
1435613_x_at	Cox5b	2	389	17.4895
1437975_a_at	Rpl23a	2	388	950.901
1426660_x_at	Rpl23a	2	387	1084.31
1430288_x_at	Rps21	2	386	1281.78
1435113_x_at	Stmn3	2	386	357.947
1451101_a_at	Rps28	2	386	804.902
1456373_x_at	Rps20	2	384	1084.94
1460201_a_at	Rpl24	2	384	922.674
1456436_x_at	Rps20	2	379	575.395
1416143_at	Atp5j	2	378	3044.28
1437879_at	Alg10	2	378	0
1433510_x_at	Rpl36	2	376	162.275
1436840_x_at	Rpl35	2	376	435.106
1436924_x_at	Rpl31	2	376	514.608
1453118_s_at	Rpl22	2	375	1101.94
1460697_s_at	Snrnp27	2	374	88.8503
1436523_s_at	1810022K09Rik	2	373	155.304
1438563_s_at	Mrps24	2	373	685.525
1437196_x_at	Rps16	2	372	63.9638
1416520_x_at	Rpl36	2	371	458.417
1437510_x_at	Rps17	2	371	624.01
1454778_x_at	Rps28	2	371	104.169
1428257_s_at	Dncl2a	2	369	586.924
1435733_x_at	Rnaseh2c	2	369	2.07248
1451294_s_at	Rnf24	2	368	2.89266
1415782_at	Sumo2	2	367	265.029
1415761_at	Mrpl52	2	366	1562.63
1429077_x_at	Rpl21	2	366	400.569
1423676_at	Atp5h	2	365	160.363
1416765_s_at	Magmas	2	364	122.858
1434854_a_at	Rps10	2	364	1426.22
1417417_a_at	Cox6a1	2	363	350.174
1433721_x_at	Rps21	2	363	264.87
1456193_x_at	Gpx4	2	362	0
1453362_x_at	Rps24	2	361	36.1
1423855_x_at	Rpl17	2	359	815.009
1448284_a_at	Ndufc1	2	359	1245.92
1431320_a_at	Myo5a	2	358	0
1430985_at	C17orf61	2	356	0
1434499_a_at	Ldhb	2	356	0
1448358_s_at	Snrpg	2	355	448.601
1448685_at	C6orf125	2	355	746.105
1450840_a_at	Rpl39	2	355	326.097
1416495_s_at	Ndufs5	2	354	880.517
1431665_a_at	Timm8b	2	354	66.3608
1455662_x_at	Rps17	2	353	1316.65
1455767_x_at	Rpl21	2	353	388.762
1428619_at	2310005N03Rik	2	351	32.941
1455173_at	Gspt1	2	350	2.09943
1456663_x_at	Tm2d2	2	349	0
1448808_a_at	Nme2	2	348	1345.48
1456497_x_at	Rps10	2	348	836.838
1418567_a_at	Srp14	2	347	0
1438503_x_at	Edf1	2	343	0
1438986_x_at	Rps17	2	343	448.461
1455319_x_at	Rps8	2	342	16.7801
1453729_a_at	Rpl37	2	341	36.4631
1416243_a_at	Rpl35	2	340	315.764
1417286_at	Ndufa5	2	340	4.43382
1433432_x_at	Rps12	2	339	662.876
1460214_at	Pcp4	2	339	31.9481
1415942_at	Rpl10	2	338	41.7989
1417339_a_at	Dnclc1	2	337	98.9005
1423210_a_at	Nola3	2	336	0
1452701_x_at	Uba52	2	336	273.746
1428554_a_at	Skiip	2	335	22.8029
1455485_x_at	Rpl13a	2	335	434.99
1433472_x_at	Rpl38	2	334	827.887
1452883_a_at	Ncrna00081	2	334	59.2622
1434543_a_at	Bola2	2	333	36.0361
1449294_at	Mrps15	2	333	21.1684
1453096_x_at	Rpl27	2	333	835.766
1455950_x_at	Rpl35	2	333	212.183
1416453_x_at	Rps12	2	332	30.6353
1435395_s_at	Atp5j2	2	331	465.803
1451035_a_at	Akr1a4	2	331	645.621
1417102_a_at	Ndufb5	2	329	649.854
1455001_x_at	Rpl13a	2	328	0
1438723_a_at	Rps10	2	324	313.454
1428530_x_at	Rps24	2	323	510.895
1428212_x_at	Rpl31	2	322	0.246178
1434053_x_at	Atp5k	2	322	158.571
1448142_x_at	Rps13	2	322	3.65797
1448217_a_at	Rpl27	2	322	17.672
1435011_x_at	Akr1a4	2	320	255.287
1448391_at	Rab9	2	320	0
1454800_at	Morn2	2	320	0
1434872_x_at	Rpl37	2	319	88.1169
1451041_at	Rock2	2	319	0
1456204_at	Snhg8	2	319	0
1416642_a_at	Tpt1	2	316	277.808
1428075_at	Ndufb4	2	313	0.266667
1435687_at	Sv2b	2	313	0
1420880_a_at	Ywhab	2	312	17.7227
1422623_x_at	Rpl41	2	311	8.21333
1448682_at	Dnclc1	2	309	0
1452044_at	Arpc5l	2	309	0
1425674_a_at	Ssu72	2	308	0
1438794_x_at	Rps13	2	308	16.2517
1433516_a_at	Myeov2	2	307	23.3362
1436822_x_at	Rpl17	2	307	139.065
1417026_at	Pfdn1	2	306	0
1452285_a_at	Eif3s5	2	306	0
1416849_at	Zcd1	2	305	12.6387
1424018_at	Hint1	2	305	53.383
1436803_a_at	Ndufb9	2	304	72.6263
1454921_at	Gm561	2	304	0
1434823_x_at	Myeov2	2	303	34.5388
1437783_x_at	Tmem4	2	301	283.696
1455348_x_at	Rpl29	2	301	253
1460175_at	Rps23	2	301	57.3349
1416984_at	Mrps18a	2	300	407.66
1460543_x_at	Rpl37a	2	300	886.477
1433473_x_at	2410018G23Rik	2	299	0
1451109_a_at	Nedd4	2	299	0
1419414_at	Gng13	2	298	0
1428405_at	Hcfc1r1	2	298	560.44
1435615_at	Zfp365	2	298	0
1415714_a_at	Ry1	2	297	0
1419291_x_at	Gas5	2	296	0
1426195_a_at	Cst3	2	296	53.434
1416277_a_at	Rplp1	2	295	100.03
1416970_a_at	Cox7a2	2	295	574.032
1426661_at	Rpl27a	2	295	0
1423090_x_at	Sec61g	2	294	0
1448344_at	Rps12	2	293	0
1416088_a_at	Rps15	2	292	218.23
1453016_at	Hspb11	2	292	0
1450925_a_at	Rps27l	2	291	1253.76
1456125_a_at	Dnclc1	2	290	0.598662
1415701_x_at	Rpl23	2	289	415.593
1416394_at	Bag1	2	289	255.326
1459986_a_at	Rps17	2	289	168.515
1439374_x_at	Rps10	2	288	38.8648
1448252_a_at	Eef1b2	2	288	293.567
1416269_at	Atp5j2	2	287	76.2447
1438957_x_at	Cds2	2	287	0
1423833_a_at	Brp44	2	286	29.9576
1435864_a_at	1810063B05Rik	2	286	0
1449196_a_at	Rps27a	2	285	274.559
1460561_x_at	Sepw1	2	285	191.637
1437336_x_at	Tomm6	2	284	0
1449575_a_at	Gstp2	2	284	0
1416910_at	Dnajd1	2	283	0
1424897_at	Gpr85	2	283	0
1416719_a_at	Rps10	2	282	64.3234
1428263_a_at	Tceb2	2	282	283.233
1450818_a_at	Ndufa7	2	282	147.571
1425206_a_at	0610009M14Rik	2	281	0
1435873_a_at	Rpl13a	2	281	167.35
1452579_at	Iscu	2	280	0
1455712_at	Hist3h2a	2	280	0
1416022_at	Fabp5	2	279	361.777
1435961_at	Nat14	2	279	0
1426370_at	Mlstd2	2	278	0
1436506_a_at	1110008H02Rik	2	278	253
1452586_at	Anapc13	2	278	0
1453207_at	2900053A13Rik	2	278	0
1460354_a_at	Mrpl13	2	278	20.5629
1421200_at	Dlg2	2	277	0
1433928_a_at	Rpl13a	2	277	0
1416567_s_at	Atp5e	2	276	121.425
1425531_at	Znhit1	2	276	0
1452184_at	Ndufb9	2	276	473.519
1455976_x_at	Dbi	2	276	0
1437185_s_at	Tmsb10	2	275	68.3637
1416119_at	Txn1	2	274	2.3039
1416519_at	Rpl36	2	274	9.39744
1426346_at	Prepl	2	274	755
1428214_at	Tomm7	2	274	251.993
1418574_a_at	Shfdg1	2	273	1.271
1427875_a_at	Rpl34	2	273	199.537
1434231_x_at	Rpl35	2	272	29.4792
1416842_at	Gstm5	2	271	253
1455588_at	BC034664	2	271	0
1422432_at	Dbi	2	270	254.31
1423035_s_at	Txnl5	2	270	11.2764
1428215_x_at	Tomm7	2	270	3.56758
1435811_a_at	Unc50	2	270	5.63507
1455138_x_at	Cfl1	2	270	398.824
1426842_at	Ythdf3	2	269	0
1437972_s_at	Sf3b5	2	269	0
1420387_at	Mpv17	2	268	0
1435242_at	Aprin	2	268	253
1417326_a_at	Anapc11	2	267	0
1440151_s_at	Edf1	2	266	179.351
1423859_a_at	Ptgds	2	265	253
1457270_at	B230343A10Rik	2	265	0
1416624_a_at	Uba52	2	263	271.136
1424313_a_at	Ndufs7	2	263	451.288
1428649_at	Cand1	2	262	0
1416219_at	Rpl19	2	261	43.1391
1418885_a_at	Idh3b	2	261	6.6781
1433778_at	Tnks	2	261	0
1439041_at	Slc39a10	2	260	0
1447940_a_at	Braf	2	260	0
1416742_at	Cfdp1	2	259	0
1417316_at	Them2	2	259	0
1428201_at	2310036O22Rik	2	259	10.953
1416807_at	Rpl36a	2	258	0
1449412_at	Orb3	2	258	0
1421062_s_at	Clta	2	257	2.34754
1416392_a_at	Atp6v0c	2	256	142.791
1436503_at	Ovos2	2	255	0
1440228_at	Ranbp6	2	255	0
1420857_at	Lancl2	2	252	0
1455997_a_at	Uqcrb	2	252	0
1423798_a_at	Sui1-rs1	2	251	196.731
1426737_at	Gspt1	2	251	0
1428679_s_at	0610010K14Rik	2	251	28.7698
1448179_at	Usmg5	2	251	0
1450638_at	Pdcd5	2	250	0
1416616_s_at	Clpp	2	249	0
1425861_x_at	Cacna2d1	2	249	0
1456320_at	BC049806	2	248	0
1450911_at	Ppib	2	247	0
1416669_s_at	Naca	2	245	49.3354
1417058_a_at	Krtcap2	2	245	0
1448771_a_at	Fth1	2	245	0.638573
1452347_at	Mef2a	2	245	0
1420922_at	Usp9x	2	244	0
1450350_a_at	Jundm2	2	243	0
1434435_s_at	Cox17	2	242	0
1435791_x_at	Rpl17	2	242	270.821
1450150_a_at	Rpl13	2	242	5.97836
1453065_at	Aldh5a1	2	242	0
1419044_at	Cntnap4	2	241	0
1448202_x_at	2610524G07Rik	2	241	25.4899
1450561_a_at	Surf1	2	241	0
1451470_s_at	Eif5a	2	241	0
1448266_at	Edf1	2	240	2.11111
1448739_x_at	Rps18	2	240	5.26792
1419665_a_at	Nupr1	2	239	0
1448702_at	Ier3ip1	2	239	0
1451385_at	Fam162a	2	238	0
1452970_at	Zfp198	2	238	0
1418081_at	Wbscr18	2	237	0
1438859_x_at	Rps29	2	237	462.452
1439241_x_at	Srd5a2l	2	237	0
1448849_at	Mrpl40	2	237	0
1419364_a_at	Rps7	2	236	295.427
1420946_at	Atrx	2	236	0
1427943_at	Acyp2	2	236	0
1417317_s_at	Rpl35a	2	235	300.587
1423125_at	Dclk1	2	235	0
1438554_x_at	Wbscr1	2	235	0
1449626_s_at	Acbd4	2	235	0
1417094_at	Acot7	2	234	12.008
1433767_at	Kiaa0317	2	234	0
1435429_x_at	Rps27l	2	234	0
1447640_s_at	Pbx3	2	234	0
1417615_a_at	Rpl11	2	233	6.59763
1424776_a_at	Slc25a28	2	233	0
1448109_a_at	Rpl26	2	233	408.566
1455430_at	Rbm33	2	233	3.08344
1423985_at	Gng5	2	232	0.784127
1437164_x_at	Atp5o	2	232	3.98188
1437167_at	Tmod2	2	232	0
1452621_at	Pcbd2	2	232	0
1417126_a_at	Rpl22l1	2	231	12.9014
1417490_at	Ctsb	2	231	0
1433513_x_at	Ndufa12	2	231	635.524
1416506_at	Psma6	2	230	0
1425721_at	Phip	2	230	0
1434358_x_at	Rps21	2	230	9.22481
1416938_at	Chchd1	2	229	0
1449643_s_at	Btf3	2	229	0
1435678_at	2610017I09Rik	2	228	0
1423665_a_at	Rpl5	2	227	0
1453304_s_at	Ly6e	2	227	253
1423105_a_at	Yeats4	2	226	0
1423961_at	Wdr26	2	226	0
1424000_a_at	Rps11	2	226	13.6771
1434367_s_at	Nutf2	2	226	0
1434554_at	Trim37	2	226	0
1434916_at	Vkorc1l1	2	226	0
1418968_at	Rb1cc1	2	225	0
1422557_s_at	Mt1	2	225	0
1459430_at	Gpr158	2	225	0
1431510_s_at	2010110K16Rik	2	224	0
1449000_at	Es1	2	223	0
1429122_a_at	1700040I03Rik	2	222	0
1438776_x_at	Rps17	2	222	0
1416859_at	Fkbp3	2	221	0
1456109_a_at	Mrps15	2	221	0
1460553_at	1700025K23Rik	2	221	0
1419814_s_at	S100a1	2	220	0
1427027_a_at	Gtf3a	2	220	0
1434299_x_at	Rabl4	2	220	0
1438649_x_at	Pebp1	2	220	0
1448184_at	Fkbp1a	2	220	0
1448770_a_at	Atpif1	2	220	2.12305
1451695_a_at	Gpx4	2	220	20.2546
1455009_at	Cpd	2	219	0
1417454_at	Cul4b	2	218	0
1423625_a_at	1810055D05Rik	2	218	0
1455171_at	Suv420h1	2	218	0
1416924_at	Bri3	2	217	0
1421375_a_at	S100a6	2	217	0
1424628_a_at	Ndufv3	2	217	0
1436046_x_at	Rpl29	2	216	0
1450773_at	Kcnd2	2	216	0
1459890_s_at	C9orf16	2	216	0
1416603_at	Rpl22	2	215	0
1454697_at	Tloc1	2	215	253
1460595_at	1110067D22Rik	2	215	0
1448865_at	Hsd17b7	2	213	0
1450386_at	Kpna3	2	213	0
1456628_x_at	Rps24	2	213	21.5158
1425331_at	Zfp106	2	212	0
1440522_at	ENSMUSG00000073019	2	212	0
1455012_s_at	Trim37	2	212	0
1425616_a_at	Ccdc23	2	211	0
1426582_at	Atf2	2	211	0
1421374_a_at	Fxyd1	2	210	0
1448322_a_at	Cox4i1	2	210	0
1433991_x_at	Dbi	2	209	0
1451448_a_at	1110005A03Rik	2	209	0
1423322_at	Lin7c	2	208	0
1427190_at	Appl1	2	208	0
1426993_at	Xpr1	2	207	0
1427914_a_at	Tceb1	2	207	0
1436990_s_at	Ndg2	2	207	123.661
1448697_s_at	Rpl36al	2	207	12.1547
1449243_a_at	Rps19	2	206	25.9046
1454835_at	Epm2aip1	2	206	0
1415950_a_at	Pebp1	2	205	0
1417965_at	Plekha1	2	205	0
1428193_at	Usp9x	2	205	0
1437976_x_at	Rpl23a	2	205	0
1451124_at	Sod1	2	205	0
1428388_at	Tnks2	2	204	0
1438655_a_at	Rpl34	2	204	172.42
1415833_x_at	Rps29	2	203	324.769
1428588_a_at	Mrpl41	2	203	0
1451068_s_at	Rps25	2	202	16.5363
1452721_a_at	Ccdc53	2	201	0
1449255_a_at	Rpl15	2	200	0
1419666_x_at	Nupr1	2	199	0
1433515_s_at	Etnk1	2	199	0
1450877_at	C6orf62	2	199	0
1450706_a_at	Arl3	2	196	0
1416810_at	Mea1	2	195	0
1422605_at	Ppp1r1a	2	194	0
1427359_at	A630082K20Rik	2	194	0
1417367_at	Ppp2ca	2	193	0
1433549_x_at	Rps21	2	193	0
1453386_at	Tusc1	2	193	0
1455728_at	Pten	2	193	0
1435139_at	Narg1	2	191	0
1436995_a_at	Rpl26	2	191	148.003
1434469_at	Otud4	2	190	0
1435732_x_at	Atp6v0c	2	190	253.975
1438292_x_at	Adk	2	190	0
1455911_x_at	Ndufb11	2	190	259.192
1423860_at	Ptgds	2	189	0
1427253_s_at	Suz12	2	188	0
1434732_x_at	Tomm7	2	188	0
1448357_at	Snrpg	2	188	0
1422541_at	Ptprm	2	187	0
1422966_a_at	Tfrc	2	187	0
1428572_at	Basp1	2	186	0
1450319_at	Gabrb2	2	186	0
1428194_at	Usp9x	2	185	0
1415736_at	Pfdn5	2	184	0
1454620_x_at	Rps6	2	184	24.5757
1453467_s_at	Rps15a	2	183	0
1428941_at	Zmym2	2	182	0
1452461_a_at	MGC79224	2	182	0
1424342_at	Fyttd1	2	181	0
1415906_at	Tmsb4x	2	180	4.91938
1437610_x_at	Rps8	2	178	0
1428505_at	2310015N07Rik	2	176	0
1420644_a_at	Sec61a2	2	173	0
1455439_a_at	Lgals1	2	173	0
1460257_a_at	Mthfs	2	172	0
1429568_x_at	Ube2f	2	170	0
1438925_x_at	Atp6v0c	2	170	0
1443863_at	Fndc3a	2	159	0
1437413_x_at	Rps29	2	155	0
1422553_at	Pten	3	334	1037.79
1424848_at	Kcnma1	3	334	1629.81
1435583_at	Grm3	3	334	4012.94
1437862_at	Rbm25	3	334	1124.6
1455033_at	B430201A12Rik	3	334	1257.27
1438268_at	Rc3h2	3	333	1202.3
1442950_at	Nrg3	3	333	1321.12
1459008_at	Gpatch8	3	333	988.11
1439196_at	Hook3	3	332	1386.63
1443205_at	D5Buc30e	3	332	413.556
1455799_at	Rorb	3	332	70.7662
1456112_at	Tpr	3	332	3609.48
1429093_at	Ddi2	3	331	472.953
1458307_at	B230334C09Rik	3	331	1328.76
1423180_at	Kcnb1	3	330	606.92
1428240_at	Nrxn1	3	329	1169.01
1457409_at	AI746471	3	329	70.6002
1439554_at	Scmh1	3	328	236.056
1427150_at	Mll3	3	327	193.914
1438258_at	Vldlr	3	327	55.8035
1441502_at	Lrfn5	3	327	923.445
1444151_at	Elavl3	3	327	321.084
1437675_at	Slc8a1	3	326	432.577
1439847_s_at	Klf12	3	326	397.902
1453791_at	2810449C10Rik	3	326	117.533
1433110_at	Kcnq5	3	325	495.141
1445427_at	Nlk	3	324	4.01856
1446144_at	Pex5l	3	324	543.143
1450771_at	Fut9	3	323	213.433
1451569_at	Nr2c2	3	322	992.252
1435433_at	Centg2	3	321	759.846
1459733_at	Pea15	3	321	120.279
1457637_at	Prickle1	3	319	35.8663
1458147_at	Mamdc1	3	319	4.97769
1424398_at	Dhx36	3	317	481.135
1425213_at	Fam81a	3	315	169.502
1428055_at	Rian	3	315	16.7114
1436898_at	Sfpq	3	315	493.867
1436985_at	Zfp644	3	315	406.829
1415903_at	Slc38a1	3	314	288.025
1420342_at	Pbef1	3	314	139.282
1432705_at	Syt1	3	314	47.7323
1424270_at	Dclk1	3	313	415.197
1426544_a_at	Ttc14	3	313	241.238
1427310_at	Falz	3	313	13.5353
1435163_at	Zfp871	3	313	941.966
1438702_at	Flrt2	3	313	101.486
1421028_a_at	Mef2c	3	311	551.727
1443744_at	Dcc	3	309	43.39
1430561_at	Dnajb14	3	307	568.559
1436895_at	Centd1	3	307	63.5187
1437878_s_at	Ttc14	3	307	702.232
1440461_at	Fam63b	3	307	198.119
1438739_at	Cnbp1	3	305	17.3458
1439940_at	Slc1a2	3	304	41.5906
1437001_at	Gsk3b	3	303	679.717
1443366_at	Napg	3	303	0
1456054_a_at	Pum1	3	303	517.643
1439846_at	Klf12	3	302	0
1420287_at	Cacna1a	3	301	21.045
1424738_at	4932432K03Rik	3	301	403.748
1439216_at	9430047G12Rik	3	301	33.7225
1435984_at	1110033F14Rik	3	299	0
1443603_at	A030012M09Rik	3	299	0
1424598_at	Ddx6	3	298	1149.53
1429560_at	Zfp422-rs1	3	298	70.5757
1457553_at	Cugbp2	3	298	10.3742
1424657_at	Taok1	3	296	459.701
1443160_at	Sbf2	3	296	116.629
1418562_at	Sf3b1	3	295	119.176
1441728_at	Scn2a2	3	295	212
1434177_at	Ece1	3	292	4.76127
1438401_at	Ubn1	3	292	167.218
1456216_at	Csnk1a1	3	292	0
1453512_at	Mbnl2	3	291	0
1458551_at	Mef2c	3	291	0.848405
1426559_at	Sbno1	3	290	523.747
1431326_a_at	Tmod2	3	290	183.896
1438519_at	4930429H24Rik	3	290	118.281
1439704_at	Hdac2	3	290	15.3176
1434480_at	4930402E16Rik	3	289	0
1429521_at	Alkbh8	3	287	537.532
1443589_at	Gpm6b	3	286	2.55358
1420985_at	Ash1l	3	284	141.068
1438039_at	Hectd1	3	284	289.171
1448885_at	Rap2b	3	284	0
1455840_at	Rapgef5	3	284	0
1456357_at	Scai	3	284	59.7673
1438012_at	Ppm1l	3	283	1.81874
1459674_at	Prkcb1	3	283	0
1447922_at	Stxbp5l	3	281	679.33
1457297_at	Mef2a	3	281	23.1276
1444004_at	Thoc2	3	280	23.6569
1456402_at	A330076H08Rik	3	279	0
1459488_at	Zc3h13	3	279	959.474
1426301_at	Alcam	3	278	0
1437372_at	Cpsf6	3	278	14.7779
1439946_at	Mef2c	3	278	28.9176
1423416_at	Smarcc1	3	277	0
1427526_at	Fgfr1op2	3	277	0
1450904_at	Tmem167	3	277	110.106
1444194_at	Mllt10	3	276	0
1418245_a_at	Rbm9	3	274	0
1418414_at	Kcnh1	3	274	0
1429882_at	Cdh11	3	274	0.205357
1433325_at	Dbccr1	3	274	231.811
1438451_at	Rics	3	274	0
1446265_at	Dnm3	3	274	493.321
1429537_at	Srrp130	3	273	0
1436533_at	Trove2	3	273	0
1418180_at	Sp1	3	272	45.7382
1436892_at	Spred2	3	272	0
1450020_at	Cx3cr1	3	272	507.489
1430151_at	Nisch	3	270	0
1459869_x_at	Pdpr	3	269	0
1417355_at	Peg3	3	267	244.593
1441567_at	Myo9a	3	267	0
1451020_at	Gsk3b	3	267	212
1429257_at	Meg3	3	266	418.242
1443225_at	Acvr1c	3	266	0
1441331_at	A230061C15Rik	3	265	7.94121
1428764_at	Meg3	3	264	0
1458508_at	BB444511	3	263	0
1418024_at	Narg1	3	262	229.598
1427143_at	Jarid1b	3	262	0
1446538_at	Kpna3	3	262	0
1443705_at	Erc2	3	261	0
1458874_at	D9Ertd115e	3	260	0
1459475_at	D10Ertd761e	3	260	0
1449089_at	Nrip1	3	258	1.81066
1455757_at	Acad9	3	258	1.02857
1421323_a_at	G3bp2	3	257	0
1422052_at	Cdh8	3	257	0
1434643_at	Tbl1x	3	257	87.6382
1439664_at	1700012F10Rik	3	257	0
1442277_at	Chka	3	257	485.117
1427136_s_at	Sfrs12	3	256	0
1457081_at	D630038D15Rik	3	256	0
1437422_at	Sema5a	3	255	0
1437744_at	Slitrk4	3	255	187.494
1444387_at	Nmt2	3	254	6.54775
1457324_at	Sox12	3	254	0
1433598_at	9430010O03Rik	3	253	0
1423043_s_at	Fin14	3	251	0
1425263_a_at	Mbp	3	251	0
1453507_at	C030040A15Rik	3	251	0
1437883_s_at	Pan3	3	250	107.963
1449069_at	Zfp148	3	250	63.7731
1430529_at	Csnk1a1	3	249	0
1458439_a_at	Dzip3	3	249	212.755
1428130_at	Lman1	3	248	0
1437958_at	Xpr1	3	248	0
1438736_at	Thoc2	3	248	85.2641
1439336_at	Tcf4	3	248	0
1422748_at	Zfhx1b	3	247	65.0403
1424349_a_at	Lpgat1	3	247	401.504
1439086_at	A930009L07Rik	3	247	0
1417416_at	Kcna1	3	246	0
1436326_at	Rora	3	246	0
1441992_at	Rab14	3	246	0
1444058_at	2310047C04Rik	3	246	0
1456262_at	Rbm5	3	246	0
1458464_at	Hecw2	3	246	0
1450397_at	Mtap1b	3	245	176.82
1436362_x_at	Iap	3	244	0
1458401_at	4932438A13Rik	3	244	0
1442760_x_at	Rtn4	3	243	583.724
1447723_at	BE955100	3	243	0
1453028_at	Pwwp2a	3	243	0
1418189_s_at	Malat1	3	242	0
1423597_at	Atp8a1	3	242	93.3875
1448972_at	Gria1	3	242	0
1429463_at	Prkaa2	3	241	145.867
1437774_at	Spint1	3	241	174.592
1457275_at	Dmn	3	241	0
1458134_at	Gstz1	3	241	0
1419867_a_at	Ankhd1	3	240	0
1427307_a_at	C630028C02Rik	3	240	57.4658
1437160_at	Nlgn1	3	239	0
1451289_at	Dclk1	3	239	0
1458114_at	A830094I09Rik	3	239	7.84341
1417414_at	2011-09-03	3	238	0
1417513_at	Evi5	3	238	89.6359
1425274_at	Asph	3	238	0
1426060_at	Acvrinp1	3	238	0
1438892_at	Qk	3	238	0
1439122_at	Ddx6	3	238	0
1440124_at	B230334C09Rik	3	237	0
1442276_at	Lphn3	3	237	8.02087
1419038_a_at	Csnk2a1	3	236	113.991
1418141_at	Dcx	3	235	0.666667
1459307_at	Sec24b	3	234	0
1419356_at	Klf7	3	233	0
1453313_at	Sesn3	3	233	9.3664
1440966_at	2011-03-07	3	232	17.3465
1445534_at	Flnb	3	232	218.097
1436894_at	5330438I03Rik	3	231	0
1440104_at	Ranbp2	3	231	3.38
1440901_at	Dgkb	3	231	30.0118
1448155_at	Pdcd6ip	3	231	38.0765
1443088_at	9930031P18Rik	3	230	0
1418188_a_at	Malat1	3	229	212
1439300_at	Chic1	3	229	23.7508
1456429_at	Malt1	3	229	0
1428729_at	Krit1	3	226	0.507062
1438265_at	4930413O22Rik	3	224	697.199
1436875_at	Dnm3	3	223	276.003
1439173_at	Hook1	3	223	0
1439972_at	Etnk1	3	223	2.02844
1424350_s_at	Lpgat1	3	221	0
1438301_at	Asap1	3	221	0
1441608_at	F830001A07Rik	3	221	0
1419112_at	Nlk	3	220	0
1450019_at	Cx3cr1	3	220	0
1455831_at	Fus	3	220	0
1437705_at	1110020G09Rik	3	219	0
1443518_at	Sgce	3	219	0
1436766_at	Luc7l2	3	217	212
1453240_a_at	Gcap14	3	217	17.871
1441970_at	Gprasp1	3	216	0
1443053_at	Ptprd	3	216	0
1450437_a_at	Ncam1	3	216	0
1446234_at	Kdm6a	3	215	0
1429327_at	Sdccag1	3	214	0
1433300_at	Il1rapl1	3	214	0
1443212_at	Large	3	214	0
1449515_at	Zfp292	3	214	26.2182
1424922_a_at	Brd4	3	213	0
1425014_at	Nr2c2	3	213	0
1425523_at	Rbm25	3	213	0
1426389_at	Camk1d	3	212	0
1423117_at	Pum1	3	211	0
1457639_at	Atp6v1h	3	211	0
1436893_a_at	2011-03-07	3	209	0
1460159_at	Mysm1	3	209	0
1419255_at	Spnb2	3	208	0
1426061_x_at	BC007159	3	208	0
1439215_at	Atp2c1	3	207	0
1442014_at	Ifrd1	3	207	0
1437179_at	Rif1	3	206	2.20356
1439672_at	MGC38548	3	205	0
1443337_at	Grip1	3	204	212
1443857_at	Hook3	3	204	0
1449999_a_at	Cacna2d1	3	204	7.68286
1451769_s_at	Pcdhac2	3	204	0
1452906_at	Meg3	3	204	0
1440728_at	Kcnma1	3	203	0
1459764_x_at	Snx10	3	203	0
1437177_at	Larp4	3	202	0
1440488_at	Ptpn4	3	201	0
1442489_at	Hrb	3	201	0
1440082_at	Ptk2	3	200	0
1443352_at	Nrg3	3	200	0
1433413_at	Nrxn1	3	199	0
1456623_at	Tpm1	3	199	0
1427564_at	Diap2	3	198	0
1430952_at	Nlgn1	3	198	0
1439180_at	Ino80d	3	198	1.44069
1440500_at	Map3k10	3	198	0
1442027_at	Nbeal1	3	198	0
1429735_at	1110003F05Rik	3	197	0
1431381_at	3110005L24Rik	3	197	0
1437765_at	Cpeb3	3	196	0
1456260_at	Rbbp4	3	196	0
1458078_at	Chd9	3	196	0
1459214_at	Odz2	3	196	0
1443905_at	Srfs8	3	195	0
1446565_at	Man1a2	3	194	0
1457706_at	BC030336	3	194	0
1458091_at	Dpp10	3	194	0
1429487_at	Ppp1r12a	3	193	0
1435305_at	C030027L06Rik	3	193	0
1457264_at	Phf20l1	3	193	5.48175
1426702_at	Fam160a2	3	192	0
1442109_at	Fubp1	3	192	0
1444811_at	Tloc1	3	192	0
1450051_at	Atrx	3	192	0
1459532_at	Grm7	3	192	0
1449876_at	Prkg1	3	191	0
1425382_a_at	Aqp4	3	189	1.14924
1431402_at	Kirrel3	3	189	0
1436983_at	Crebbp	3	189	24.2897
1443127_at	Grid2	3	189	0
1447165_at	4933427D06	3	189	0
1438294_at	Atxn1	3	188	0
1439224_at	Ankib1	3	188	0
1447649_x_at	Dnajc1	3	188	0
1456419_at	C17orf75	3	187	0
1440373_at	Elavl1	3	186	0
1446700_at	D030005H02Rik	3	186	0
1450924_at	Hdgfrp3	3	186	454.202
1456499_at	Rnf130	3	186	0
1430136_at	Grm3	3	185	0
1443422_at	2410089E03Rik	3	185	0
1424607_a_at	LOC432823	3	184	0
1442837_at	Ptprd	3	184	0
1454664_a_at	Eif5	3	184	0
1459224_at	Ppp1r13b	3	184	0
1440807_at	Magi2	3	182	0
1446272_at	Pctk2	3	181	0
1457491_at	Plekha1	3	181	0
1419642_at	Purb	3	180	0
1420375_at	Kif3a	3	180	0
1436746_at	Prkwnk1	3	180	4.21591
1436767_at	Luc7l2	3	178	0
1438249_at	Usp7	3	178	0
1451506_at	Mef2c	3	178	0
1434106_at	Epm2aip1	3	177	4.29372
1437545_at	Rcor1	3	177	0
1437638_at	Srrm2	3	177	0
1424609_a_at	LTR_Affy_1424609_a_at	3	176	0
1437288_at	Impad1	3	176	272.186
1459288_at	Kcnd2	3	176	0
1425162_at	Rorb	3	174	0
1439304_at	Pam	3	173	0
1422444_at	Itga6	3	172	0
1436169_at	Paqr9	3	172	0
1425524_at	2600011C06Rik	3	168	0
1453099_at	Csnk2a2	3	168	0
1440013_at	Trim44	3	166	0
1450732_a_at	Bicd2	3	166	0
1443125_at	Trip12	3	165	0
1443271_at	Fam155a	3	165	0
1429330_at	Gabra4	3	163	0
1444096_at	Zfr	3	159	0
1429779_at	Eif2c4	3	156	0
1454030_at	D19Ertd703e	3	156	0
1439108_at	Mll5	3	155	0
1425678_a_at	Snrk	3	154	0
1438069_a_at	Rbm5	3	154	0
1439871_at	Lmtk2	3	151	0
1431405_a_at	Cspp1	3	150	0
1417434_at	Gpd2	3	147	0
1444288_at	Pnpt1	3	138	0
1430752_at	Birc3	3	130	0
1437850_a_at	Cnbp1	4	184	1618.74
1416911_a_at	Strf2	4	183	618.48
1436997_x_at	Sh3bgrl	4	183	98
1459854_s_at	Tcte1l	4	183	526.276
1428236_at	Acbd5	4	182	452.285
1435702_s_at	Ywhae	4	182	518.394
1451313_a_at	Hspc159	4	179	655.649
1455855_x_at	Hnrpab	4	179	268.743
1455938_x_at	Rad21	4	178	166.995
1435146_s_at	Cadm2	4	177	3.35
1437278_a_at	Sae2	4	177	596.636
1437711_x_at	Odc1	4	176	134.276
1454869_at	Wdr40b	4	176	0
1459835_s_at	Dnaja1	4	176	127.427
1460547_a_at	Hnrpk	4	176	214.46
1433534_a_at	Cct2	4	175	738.461
1437062_s_at	Phyhipl	4	174	348.139
1452083_a_at	Pja1	4	174	7.92226
1455796_x_at	Olfm1	4	172	183.194
1456700_x_at	Marcks	4	172	98
1436848_x_at	Impa1	4	171	182.831
1456664_x_at	Hnrpf	4	171	0
1428137_at	Arl8b	4	169	0
1448334_a_at	Ccni	4	169	38.9205
1425537_at	Ppm1a	4	168	0
1419912_s_at	Strap	4	167	0
1434249_s_at	Trim9	4	167	657.73
1435798_a_at	Sfrs14	4	167	0
1417983_a_at	Ube2v2	4	166	0
1422881_s_at	Sypl	4	166	4.95
1426675_at	Tomm70a	4	165	26.4
1437455_a_at	Btg1	4	164	98
1448210_at	Rab1	4	164	170.773
1420798_s_at	Pcdhac2	4	162	288
1416187_s_at	Pnrc2	4	161	0
1416429_a_at	Cat	4	161	0
1447720_x_at	Prkaca	4	161	0
1456379_x_at	Dner	4	161	501.065
1423079_a_at	Tomm20	4	160	214.552
1429211_at	Cadm2	4	160	0
1437526_x_at	Hnrnpr	4	160	414.209
1415908_at	Tspyl1	4	158	0
1422478_a_at	Acas2	4	158	0
1423142_a_at	Gtpbp4	4	158	6.77619
1455816_a_at	Kctd3	4	158	98
1456599_at	Nxt2	4	158	128.812
1456227_x_at	Rbbp7	4	157	44.3
1417980_a_at	Insig2	4	156	0
1438560_x_at	Cct4	4	156	194
1426593_a_at	Fbxo22	4	154	182.59
1434996_at	Slc25a16	4	153	1
1455357_x_at	Tomm20	4	153	677.824
1456279_a_at	Bcap31	4	153	0
1437099_x_at	Hnrpf	4	152	0
1433531_at	Acsl4	4	150	0
1416267_at	Scoc	4	149	0
1422716_a_at	Acp1	4	149	0
1438931_s_at	Sesn1	4	149	194
1447234_s_at	Snx6	4	148	98
1416144_a_at	Dhx15	4	147	0
1456244_x_at	Txnl2	4	147	301.123
1456516_x_at	Uap1	4	147	0
1420608_at	Rbm18	4	146	0
1437490_x_at	Uap1	4	146	0
1449686_s_at	Scp2	4	146	147.99
1456196_x_at	Fkbp1a	4	146	40.7628
1457984_at	Crh	4	146	0
1427157_at	Ccdc85a	4	145	0
1439184_s_at	Txnl5	4	145	283.876
1447774_x_at	C10orf58	4	145	0
1456175_a_at	Copb2	4	145	0
1424820_a_at	Ndfip1	4	144	135.029
1436737_a_at	Sorbs1	4	144	0
1416633_a_at	Fam96a	4	143	60.053
1434452_x_at	Eif2a	4	142	125.036
1436152_a_at	Hbxip	4	142	36.2321
1456998_at	Dbpht2	4	142	0
1456582_x_at	5230400G24Rik	4	141	290
1415800_at	Gja1	4	140	0
1438506_s_at	AV330821	4	140	0
1423804_a_at	Idi1	4	139	0
1415839_a_at	Npm1	4	138	26.2655
1422685_at	Exoc4	4	138	0
1433440_x_at	Sae2	4	138	0
1455901_at	Chpt1	4	138	2.02857
1456108_x_at	Rnf112	4	138	0
1428170_at	Zfp180	4	137	0
1438992_x_at	Atf4	4	137	117.016
1455824_x_at	Itm1	4	136	0
1456467_s_at	Nlk	4	135	0
1438250_s_at	Taf9	4	134	21.3296
1447757_x_at	Inpp5f	4	134	0
1437995_x_at	2011-09-07	4	133	269.158
1426758_s_at	Meg3	4	132	0
1420514_at	Tmem47	4	131	0
1435534_a_at	Tomm20	4	131	40.1491
1436799_at	Enox1	4	131	0
1438368_a_at	Matr3	4	131	98
1438371_x_at	Ddx5	4	131	399.023
1416636_at	Rheb	4	130	0
1436772_at	Gria4	4	129	0
1439432_x_at	Morf4l2	4	129	0
1456032_x_at	H2afz	4	129	5.3131
1437014_x_at	Prdx1	4	128	0
1449211_at	Bpnt1	4	127	0
1437723_s_at	Derl1	4	126	0
1453245_at	9130024F11Rik	4	126	0
1455900_x_at	Tgm2	4	126	0
1416499_a_at	Dctn6	4	124	36.4064
1435964_a_at	Taok3	4	124	0
1439271_x_at	Ik	4	124	0
1448461_a_at	Thoc7	4	124	3.70952
1439270_x_at	Ran	4	123	0
1434578_x_at	Ran	4	122	150.129
1452054_at	Ube2w	4	122	0
1435612_at	Opcml	4	121	0
1456865_x_at	Rrs1	4	121	0
1416179_a_at	Rdx	4	120	0
1423696_a_at	Psmd6	4	120	7.57379
1456540_s_at	Mtmr6	4	120	0
1418428_at	Kif5b	4	119	0
1438958_x_at	Fkbp1a	4	119	0
1427349_x_at	3100002L24Rik	4	118	0
1428693_at	2610044O15Rik	4	118	0
1434687_at	Zbtb38	4	118	0
1428607_at	Araf	4	117	102.398
1436905_x_at	Laptm5	4	117	0
1460449_at	Anks1b	4	117	0
1423256_a_at	Atp6v1g1	4	116	0.333333
1434383_at	Pja2	4	116	0
1438366_x_at	Clcn3	4	116	0
1452953_at	Trpv2	4	116	0
1438634_x_at	Lasp1	4	115	0
1441788_s_at	Dkc1	4	115	0
1454793_x_at	Ddx5	4	115	0
1423621_a_at	Slc33a1	4	114	0
1434084_at	Zfp426	4	114	0
1434731_x_at	Prdx1	4	114	95.8183
1427991_s_at	Usp45	4	113	0
1428162_at	C1orf103	4	113	0
1456057_x_at	Tmem109	4	113	0
1428586_at	Tmem41b	4	112	0
1434356_a_at	Psma5	4	112	3.70952
1437767_s_at	Aktip	4	112	0
1456107_x_at	Eftud2	4	112	0
1437267_x_at	Hnrph1	4	111	0
1437773_x_at	Ddx17	4	111	98
1451025_at	Arl1	4	111	0
1416440_at	Cd164	4	110	0
1417770_s_at	Psmc6	4	110	0
1423792_a_at	Cklfsf6	4	109	0
1448664_a_at	Speg	4	109	0
1427467_a_at	Rpgr	4	108	0
1455141_at	Tnrc6a	4	108	0
1423725_at	Pls3	4	107	0
1452955_at	Gtf2h5	4	107	0
1416986_a_at	Sirpa	4	106	0
1433535_x_at	Cct2	4	106	26.3485
1418588_at	Nrsn1	4	105	0
1426350_at	Mgat2	4	105	0
1438786_a_at	2610021A01Rik	4	104	0
1440816_x_at	Ddx1	4	104	0
1455928_x_at	Lztr1	4	104	0
1456462_x_at	Ppp1cb	4	104	0
1420494_x_at	Ubc	4	103	0
1435014_at	Rab39b	4	103	0
1426917_s_at	Scrn3	4	102	0
1437195_x_at	Mapk10	4	102	13.9667
1448347_a_at	Gpiap1	4	102	0
1454831_at	Sgcz	4	102	0
1419248_at	Rgs2	4	101	0
1433735_a_at	9630015D15Rik	4	101	0
1455470_x_at	Lasp1	4	101	98
1436761_s_at	1200015N20Rik	4	100	114.06
1424020_at	Arl6ip6	4	99	0
1416065_a_at	Ankrd10	4	98	0
1436483_at	Myt1l	4	98	0
1436708_x_at	Mcm4	4	98	0
1454842_a_at	B3galnt2	4	98	0
1420139_s_at	Krr1	4	97	0
1437168_at	Srrp	4	96	0
1438511_a_at	1190002H23Rik	4	96	0
1455978_a_at	Matn2	4	96	0
1436298_x_at	Paics	4	94	0
1427075_s_at	Pcmtd2	4	88	0
1424782_at	2610318G18Rik	4	84	0
1434108_at	Fbxo11	4	83	0
1435291_at	Lemd3	4	75	0
1416580_a_at	Stub1	5	182	439.074
1417879_at	Nenf	5	182	92.8333
1448274_at	C1qbp	5	181	33.9875
1433612_at	Ap2s1	5	180	228.867
1433720_s_at	Ndg2	5	179	192.554
1416782_s_at	DXImx39e	5	177	32.2667
1430780_a_at	Pmm1	5	177	123.571
1424085_at	Ndufa4	5	176	78.3
1448427_at	Ndufa6	5	174	52.6958
1450866_a_at	Mrpl17	5	173	0
1423737_at	Ndufs3	5	172	215.405
1450409_a_at	Slc48a1	5	172	0
1453063_at	Cltb	5	170	0
1436342_a_at	D19Ertd721e	5	169	144.067
1418702_a_at	2810428I15Rik	5	168	22.5667
1428406_s_at	Hcfc1r1	5	168	92.031
1433603_at	Ndufs6	5	167	83
1448784_at	Taf10	5	165	42
1436760_a_at	Rps8	5	164	93.9417
1416381_a_at	Prdx5	5	163	0
1424167_a_at	Pmm1	5	163	14.3262
1449471_at	Kcnmb4	5	162	0
1435897_at	Rpl32	5	161	0
1448292_at	Uqcr	5	161	11.869
1448247_at	Bcl7b	5	160	0
1448660_at	Arhgdig	5	160	8.06667
1435589_at	Ccdc85b	5	159	8.33333
1421082_s_at	Banf1	5	157	0
1427100_at	Metrn	5	157	0.666667
1417089_a_at	Ckmt1	5	156	46.3744
1424062_at	Ube2d1	5	156	0
1424514_at	Rnf126	5	154	0
1418823_at	Arf6	5	150	2.13333
1420956_at	Apc	5	150	0
1429038_at	1500034J01Rik	5	150	0
1460174_at	Dexi	5	150	0
1434540_a_at	Clta	5	146	46.1333
1423122_at	Avpi1	5	145	0
1450914_at	Ppp1r14b	5	145	0
1416766_at	2810484M10Rik	5	144	0
1428296_at	Polr2l	5	144	0
1448799_s_at	Mrps12	5	144	0.666667
1451387_s_at	Cuta	5	144	0
1418263_at	Ddx25	5	143	0
1416946_a_at	Acaa1b	5	141	0
1424379_at	Car11	5	141	0
1430535_at	Tsc22d2	5	141	0
1416902_a_at	Cox5b	5	140	42
1440152_x_at	Edf1	5	140	0
1416947_s_at	Acaa1b	5	138	0
1450835_a_at	Gfra4	5	138	0
1417972_s_at	Pop5	5	135	0
1425196_a_at	Hint2	5	135	0
1416764_at	Fis1	5	134	0
1427120_at	Zfp26	5	133	0
1434393_at	Usp34	5	133	0
1420977_at	Man1a2	5	131	0
1434062_at	Rabgap1l	5	131	0
1451291_at	Obfc2b	5	131	0
1423767_at	Aip1	5	130	0
1448718_at	2400001E08Rik	5	130	0
1419472_s_at	Nudc	5	129	0
1436408_at	Rprml	5	129	0
1452584_at	C2orf32	5	129	4
1424358_at	Ube2e2	5	128	0
1455211_a_at	Timm9	5	128	4
1424394_at	Selm	5	127	0
1417916_a_at	Fxc1	5	126	0
1419803_s_at	Ccdc12	5	126	0
1416108_a_at	Tmed3	5	124	0
1417294_at	Akr7a5	5	124	0
1417452_a_at	Fau	5	124	5.27083
1423947_at	C9orf16	5	124	0
1426581_at	Ndufs3	5	124	0
1450683_at	Tagln3	5	124	0
1460168_at	Slbp	5	124	0
1422457_s_at	Sumo3	5	123	0
1423128_at	Aip	5	123	0
1426742_at	Atp5f1	5	123	0
1435902_at	Nudt18	5	123	0
1451017_at	Sdbcag84	5	123	0
1440254_at	Tramd1	5	122	0
1448331_at	Ndufb7	5	122	4
1429859_a_at	Arl2bp	5	120	0
1417481_at	Ramp1	5	119	0
1428845_at	Bclaf1	5	119	0
1423729_a_at	Rnf181	5	118	0
1426428_at	Thap7	5	118	0
1422614_s_at	Bloc1s1	5	116	0
1435851_at	Lgi1	5	116	0
1449448_at	Med9	5	116	0
1422852_at	Cib2	5	115	0
1429708_at	Ndufa11	5	115	0
1451370_at	Rmrp1	5	113	0
1417287_at	H13	5	112	0
1423254_x_at	Rps27l	5	112	0
1423314_s_at	Pde7a	5	112	0
1423034_at	Txnl5	5	111	0
1445340_at	Phr1	5	111	0
1452599_s_at	AI413582	5	111	0
1454764_s_at	Slc38a1	5	111	0
1416762_at	S100a10	5	110	0
1423803_s_at	Gltscr2	5	109	0
1439553_s_at	Nutf2	5	109	0
1448333_at	Adprh	5	108	0
1416245_at	Aurkaip1	5	107	0
1417727_at	Sfrs9	5	107	0
1425833_a_at	Hpca	5	107	0
1415671_at	Atp6v0d1	5	105	0
1416395_at	Guk1	5	105	0
1426016_a_at	Tro	5	105	0
1454640_at	Chchd7	5	105	0
1417080_a_at	Sitpec	5	104	0
1427773_a_at	Rabac1	5	104	0
1428842_a_at	Ngfrap1	5	104	0
1456257_at	Fam126b	5	104	0
1460194_at	Phyh	5	104	0
1448869_a_at	Mrps16	5	103	0
1451086_s_at	Rac1	5	103	0
1416285_at	Ndufc1	5	102	0
1423584_at	Igfbp7	5	102	0
1426759_at	Map4k3	5	102	0
1439033_at	4930572I07Rik	5	102	0
1448543_at	2310042G06Rik	5	102	0
1449048_s_at	Rab4a	5	102	0
1428256_at	Txndc15	5	101	0
1418311_at	Fn3k	5	100	0
1427038_at	Penk	5	100	0
1422732_at	Poldip2	5	99	0
1429425_at	Rnf139	5	99	0
1456500_at	Aph1b	5	99	0
1415760_s_at	Atox1	5	98	0
1416522_a_at	Grcc10	5	98	0
1423317_at	C9orf123	5	98	0
1434603_at	Thrap2	5	98	0
1416494_at	Ndufs5	5	97	0
1424006_at	Aarsd1	5	97	0
1428076_s_at	Ndufb4	5	97	0
1418107_at	Tcea2	5	96	0
1442880_at	Immt	5	94	0
1416713_at	Tppp3	5	93	0
1418400_at	Larp6	5	93	0
1423223_a_at	Prdx6	5	93	0
1428134_at	Coq9	5	93	0
1451431_a_at	Dbndd2	5	93	0
1455642_a_at	Tspan17	5	93	0
1433613_at	Pank3	5	92	0
1452433_at	BB662083	5	92	0
1415681_at	Mrpl43	5	91	0
1416036_at	Fkbp1a	5	91	0
1424473_at	Polr2h	5	91	0
1427230_at	LOC643988	5	91	0
1435720_at	Kcnd3	5	91	0
1448609_at	Tst	5	91	0
1448845_at	Rpp25	5	91	0
1453282_at	Cxadr	5	90	0
1416615_at	Clpp	5	89	0
1418187_at	Ramp2	5	89	0
1448524_s_at	Ssr4	5	89	0
1455545_at	C1orf122	5	89	0
1421054_at	Xpo4	5	87	0
1453006_at	2610306H15Rik	5	87	0
1454159_a_at	Igfbp2	5	87	0
1457800_at	Slc1a2	5	86	0
1452026_a_at	Pla2g12a	5	85	0
1433878_at	Mrps26	5	84	0
1438041_at	Pde7a	5	83	0
1450864_at	Calm3	5	83	0
1455106_a_at	Ckb	5	83	0
1438199_at	AI316807	5	82	0
1417605_s_at	Camk1	5	81	0
1447683_x_at	Mettl1	5	81	0
1455361_at	Dgkb	5	80	0
1428695_at	Sdr39u1	5	79	0
1438480_a_at	Thy28	5	78	0
1416781_at	Praf2	5	76	0
1423617_at	Cog8	5	75	0
1447996_at	Ptchd1	5	75	0
1451242_a_at	Ppp5c	5	74	0
1449694_s_at	Commd5	5	72	0
1447667_x_at	Map3k4	5	71	0
1436934_s_at	Aco2	5	70	0
1430293_a_at	Fdx1l	5	68	0
1460360_at	Asrgl1	5	66	0
1417285_a_at	Ndufa5	6	152	801.613
1438993_a_at	Atp6v1d	6	152	822.845
1424017_a_at	Hint1	6	151	775.949
1438659_x_at	Chchd6	6	149	0
1455806_x_at	Ndufa12	6	149	72
1418072_at	Hist1h2bc	6	147	0
1448595_a_at	Bex1	6	146	123.302
1415933_a_at	Cox5a	6	145	478.349
1420642_a_at	Romo1	6	145	279
1436688_x_at	Rpl14	6	145	161.23
1436699_x_at	Rpl1	6	145	202.76
1437327_x_at	2310057D15Rik	6	145	394.189
1455572_x_at	Rps18	6	144	118.902
1455036_s_at	Ndufc2	6	143	103.594
1439267_x_at	Cox5a	6	142	0
1455939_x_at	Srp14	6	141	142
1456194_a_at	Park7	6	140	0
1438092_x_at	H2afz	6	139	144.25
1438507_x_at	Rpl14	6	139	382.536
1437144_x_at	Psma6	6	137	0
1438289_a_at	Sumo1	6	137	178.244
1456012_x_at	Rnaset2	6	137	0
1416858_a_at	Fkbp3	6	136	459.918
1433688_x_at	Rpl14	6	136	66.2833
1416547_at	Ndufb3	6	132	142
1430713_s_at	Ndufa13	6	132	0
1434396_a_at	Myl6	6	132	72
1455897_x_at	Hmgn1	6	132	0
1439253_x_at	Prelid1	6	131	237.75
1448707_at	Taf13	6	131	0
1455693_x_at	Rps6	6	131	265.959
1434056_a_at	Ndufb6	6	129	128.582
1417530_a_at	Srp9	6	128	0
1434369_a_at	Cryab	6	128	0
1435509_x_at	Cdk2ap1	6	127	0
1438369_x_at	Slc12a6	6	127	359.466
1460581_a_at	Rpl13	6	127	143
1438626_x_at	Rpl14	6	126	58.956
1438091_a_at	H2afz	6	125	0
1439268_x_at	Eif3s6	6	124	0
1437874_s_at	Hexb	6	123	0
1435757_a_at	Uqcrc2	6	122	143
1417351_a_at	Snrpa1	6	121	0
1456071_a_at	Cycs	6	120	149.729
1415695_at	Psma1	6	119	0
1422483_a_at	Cycs	6	119	0
1428161_a_at	Chchd2	6	119	203.822
1436684_a_at	Riok2	6	118	0
1455988_a_at	Cct6a	6	118	72
1416943_at	Ube2e1	6	116	237.971
1448903_at	2011-09-15	6	116	0
1456205_x_at	Tbca	6	115	72
1435659_a_at	Tpi1	6	114	0
1456531_x_at	Prpf19	6	113	0
1428503_a_at	Nkiras1	6	112	0
1429532_at	Zcwcc1	6	112	0
1433729_x_at	Pmpcb	6	112	0
1423993_at	Atp6v1f	6	111	0
1456044_at	Nedd4l	6	111	0
1422484_at	Cycs	6	110	0
1428163_at	Sara2	6	110	72
1436292_a_at	Oaz1	6	109	0
1455550_x_at	Serinc3	6	109	0
1426162_a_at	Rpl7	6	108	0
1438984_x_at	Psmb4	6	108	0
1459976_s_at	Sod1	6	108	0
1439266_a_at	Polr3k	6	107	0
1415781_a_at	Sumo2	6	106	49.3
1434127_a_at	H3f3a	6	106	0
1433562_s_at	Atp5f1	6	105	142
1448388_a_at	C14orf147	6	105	0
1452047_at	Cacybp	6	105	0
1421924_at	Slc2a3	6	104	0
1427173_a_at	Mrps33	6	104	0
1427901_at	Mrps18c	6	104	0
1435966_x_at	Mrpl13	6	104	0
1439466_s_at	Bud31	6	104	0
1456314_x_at	Cdk2ap1	6	104	0
1418229_s_at	Hirip5	6	103	0
1422693_a_at	Sub1	6	103	72.5
1434875_a_at	Hmgn3	6	102	0
1415754_at	Polr2f	6	101	0
1434202_a_at	Fam107a	6	101	0
1447923_at	1810026B05Rik	6	101	0
1416021_a_at	Fabp5	6	100	0
1417999_at	Itm2b	6	99	0
1434526_at	Ephx4	6	99	0
1438940_x_at	Hmgn1	6	99	0
1419545_a_at	Atp6v1c1	6	98	0
1425461_at	Fbxw11	6	98	0
1448264_a_at	Eif3s2	6	97	0
1435735_x_at	H47	6	96	0
1437133_x_at	Akr1b3	6	96	0
1452877_at	C4orf27	6	96	0
1456293_s_at	Ccnh	6	96	0
1416420_a_at	Rpl9	6	95	0
1416767_a_at	1110003E01Rik	6	95	0
1418244_at	Nat5	6	94	0
1449003_a_at	Vti1b	6	94	0
1451762_a_at	Kif1b	6	94	0
1460590_s_at	Ywhaq	6	94	0
1433866_x_at	Prdx1	6	93	0
1450423_s_at	Bxdc1	6	93	0
1416056_a_at	Ndufb11	6	92	0
1427347_s_at	Tubb2a	6	92	0
1434523_x_at	Eif3s6	6	92	0
1420502_at	Sat1	6	91	0
1422475_a_at	Rps3a	6	91	3
1433926_at	Dync1li2	6	91	0
1441959_s_at	Jkamp	6	91	0
1421889_a_at	Aplp2	6	90	0
1433984_a_at	Mdh2	6	89	0
1439442_x_at	Yars2	6	89	0
1452773_at	C20orf30	6	89	0
1425326_at	Acly	6	88	0
1436951_x_at	Txndc9	6	88	0
1415979_x_at	Rpl7	6	87	0
1416220_at	Spcs1	6	87	0
1416337_at	Uqcrb	6	87	0
1456590_x_at	Akr1b3	6	87	0
1426945_at	Ranbp5	6	86	0
[truncated: 2,108 more rows]
