# Supplementary material for: Genetic Dissection of Acute Ethanol Responsive Gene Networks in Prefrontal Cortex: Functional and Mechanistic Implications
Source: PLoS One. 2012 Apr 12;7(4):e33575. doi: 10.1371/journal.pone.0033575 (PMC3325236; doi:10.1371/journal.pone.0033575)
Supplement: Table S4 — Overlapping cross treatment paraclique networks. Matching of paraclique networks across saline, ethanol or S-score datasets from PFC. (XLS) [file pone.0033575.s011.xls]

## Sheet: Overlap
Table S4: Cross Treatment Paraclique Networks Overlap Analysis
Paraclique Network 1	Paraclique Network 2	ProbeSet Overlap	Fisher's Exact p-value (Bonferroni corrected)	Jaccard Similarity
SalNet1	EtohNet1	215	3.25515e-226	0.415861
SalNet4	SscoresNet3	173	1.46115e-212	0.434673
EtohNet1	SscoresNet1	261	5.46785e-206	0.297945
SalNet1	SscoresNet1	250	8.70883e-189	0.281849
EtohNet2	SscoresNet3	110	9.30783e-140	0.304709
SalNet4	EtohNet2	93	5.41158e-123	0.348315
SalNet7	EtohNet11	39	1.0086e-98	0.886364
SalNet6	SscoresNet7	67	2.5248e-82	0.254753
SalNet3	EtohNet7	99	6.46481e-80	0.178058
SalNet2	EtohNet3	107	3.36407e-70	0.166927
EtohNet5	SscoresNet8	48	9.21076e-66	0.294479
SalNet2	EtohNet13	70	1.72694e-61	0.127737
EtohNet6	SscoresNet10	40	8.10241e-61	0.32
SalNet2	SscoresNet9	76	6.81247e-57	0.131944
SalNet20	EtohNet18	22	2.17812e-49	0.55
SalNet32	EtohNet24	18	2.59014e-44	0.642857
SalNet17	EtohNet28	18	9.3341e-42	0.5625
SalNet4	EtohNet6	40	1.37161e-41	0.150376
SalNet49	EtohNet40	15	8.03356e-41	0.789474
SalNet91	EtohNet78	15	4.09457e-39	0.714286
SalNet21	SscoresNet10	22	3.33321e-38	0.234043
SalNet51	EtohNet49	15	7.77485e-38	0.652174
SalNet90	EtohNet39	14	1.70495e-37	0.736842
SalNet89	EtohNet37	14	3.0304e-37	0.736842
SalNet19	EtohNet27	15	5.67142e-35	0.535714
SalNet87	EtohNet48	12	1.98116e-33	0.8
SalNet67	EtohNet75	13	3.20011e-33	0.65
SalNet25	EtohNet25	15	2.31052e-32	0.441176
SalNet5	EtohNet8	68	3.57657e-32	0.100147
SalNet33	EtohNet41	14	3.5082e-31	0.466667
EtohNet7	SscoresNet4	42	4.7907e-31	0.132075
SalNet48	EtohNet38	12	1.88261e-29	0.571429
EtohNet10	SscoresNet2	44	5.61088e-29	0.0946237
SalNet6	EtohNet17	24	3.43755e-27	0.0995851
SalNet3	SscoresNet4	58	1.745e-26	0.0946166
SalNet70	EtohNet50	11	6.81501e-26	0.5
EtohNet13	SscoresNet20	21	9.99547e-26	0.160305
SalNet68	EtohNet59	10	2.97807e-25	0.588235
SalNet38	SscoresNet8	16	4.74897e-25	0.148148
SalNet38	EtohNet5	16	1.07362e-24	0.141593
SalNet8	EtohNet19	18	3.56009e-24	0.165138
SalNet21	EtohNet6	15	2.81688e-22	0.170455
EtohNet61	SscoresNet7	14	2.41043e-20	0.12844
SalNet9	EtohNet10	21	3.4128e-20	0.125749
SalNet9	SscoresNet2	32	7.8067e-20	0.0709534
EtohNet6	SscoresNet3	29	2.63641e-19	0.0747423
SalNet88	EtohNet76	8	4.69989e-19	0.470588
SalNet50	EtohNet42	9	5.52016e-19	0.346154
SalNet6	EtohNet61	15	3.26418e-17	0.0641026
SalNet29	EtohNet10	15	5.76102e-17	0.115385
SalNet2	SscoresNet20	26	1.71367e-16	0.0479705
EtohNet17	SscoresNet22	11	1.68307e-15	0.169231
SalNet16	SscoresNet26	11	2.0942e-15	0.166667
EtohNet3	SscoresNet9	28	3.24859e-15	0.0828402
SalNet12	EtohNet34	11	2.72918e-14	0.141026
SalNet3	SscoresNet14	25	2.86044e-14	0.0484496
EtohNet17	SscoresNet7	13	6.42734e-14	0.103175
EtohNet16	SscoresNet26	10	1.98276e-13	0.151515
SalNet3	EtohNet89	19	4.24704e-13	0.0381526
EtohNet29	SscoresNet41	8	7.35876e-13	0.181818
SalNet6	EtohNet29	15	8.35434e-13	0.0607287
EtohNet60	SscoresNet3	14	2.27261e-12	0.0401146
EtohNet30	SscoresNet5	13	2.29481e-12	0.0646766
SalNet10	EtohNet82	10	2.94124e-12	0.10989
EtohNet5	SscoresNet18	13	3.64642e-12	0.0921986
SalNet4	EtohNet60	12	2.9565e-11	0.05
SalNet16	EtohNet16	9	1.32704e-10	0.121622
SalNet5	EtohNet15	32	1.74263e-10	0.05
EtohNet9	SscoresNet13	13	2.47527e-10	0.0797546
EtohNet3	SscoresNet33	13	8.4269e-10	0.0515873
EtohNet33	SscoresNet13	8	1.34728e-09	0.109589
EtohNet22	SscoresNet5	13	1.71392e-09	0.0601852
SalNet13	EtohNet31	9	2.05424e-09	0.1
EtohNet12	SscoresNet5	18	5.41097e-09	0.0652174
SalNet6	SscoresNet22	13	5.57815e-09	0.0511811
SalNet14	SscoresNet15	10	2.40258e-08	0.0833333
SalNet1	EtohNet12	23	3.66482e-08	0.0509978
EtohNet3	SscoresNet1	52	3.86763e-08	0.0547368
SalNet4	SscoresNet10	17	6.62845e-08	0.0562914
EtohNet29	SscoresNet7	9	8.98956e-08	0.0708661
EtohNet20	SscoresNet6	11	1.12176e-07	0.0591398
SalNet77	EtohNet9	8	1.40741e-07	0.0601504
SalNet9	EtohNet64	7	1.73058e-07	0.0752688
SalNet28	EtohNet30	6	1.8897e-07	0.12
SalNet36	EtohNet9	9	3.92311e-07	0.062069
SalNet14	SscoresNet1	23	4.53449e-07	0.0283951
SalNet28	EtohNet81	5	8.83223e-07	0.128205
SalNet12	SscoresNet25	7	1.07206e-06	0.0843373
EtohNet19	SscoresNet17	7	1.19269e-06	0.0864198
SalNet2	SscoresNet33	14	1.67248e-06	0.0260708
SalNet13	EtohNet1	16	1.92314e-06	0.038835
SalNet53	EtohNet53	5	2.31435e-06	0.121951
SalNet9	EtohNet12	11	2.64971e-06	0.0617978
SalNet28	SscoresNet5	9	2.80772e-06	0.0439024
SalNet13	SscoresNet1	22	2.91039e-06	0.027127
SalNet2	SscoresNet54	10	4.84265e-06	0.019084
SalNet27	EtohNet63	5	5.60573e-06	0.106383
SalNet53	EtohNet10	7	5.89249e-06	0.0569106
SalNet31	EtohNet4	10	5.94303e-06	0.0507614
SalNet74	SscoresNet3	10	6.53151e-06	0.028169
SalNet13	EtohNet16	7	9.93078e-06	0.0729167
EtohNet19	SscoresNet6	9	1.0094e-05	0.0494505
SalNet52	SscoresNet26	5	1.331e-05	0.0980392
SalNet16	SscoresNet8	8	1.9398e-05	0.0583942
SalNet13	SscoresNet21	7	2.30217e-05	0.0693069
SalNet8	SscoresNet17	8	2.57726e-05	0.0610687
SalNet52	EtohNet16	5	3.04549e-05	0.0877193
SalNet74	EtohNet2	7	3.21285e-05	0.047619
SalNet71	SscoresNet17	5	3.6224e-05	0.0793651
SalNet14	EtohNet3	12	4.22379e-05	0.0427046
SalNet73	SscoresNet41	4	4.44561e-05	0.121212
SalNet35	EtohNet14	7	7.1869e-05	0.0603448
SalNet92	EtohNet9	6	8.29973e-05	0.0454545
SalNet9	SscoresNet5	12	8.59243e-05	0.0470588
SalNet9	EtohNet22	7	9.31848e-05	0.0598291
EtohNet34	SscoresNet25	5	9.3881e-05	0.0833333
EtohNet67	SscoresNet52	4	0.00013193	0.105263
SalNet6	SscoresNet41	7	0.000156523	0.0292887
SalNet3	EtohNet14	18	0.000227504	0.0329068
EtohNet12	SscoresNet2	19	0.000235778	0.0386965
SalNet2	SscoresNet32	13	0.000250351	0.0238532
SalNet52	SscoresNet1	11	0.000267888	0.0140845
EtohNet79	SscoresNet3	7	0.000533058	0.0200573
SalNet73	EtohNet29	4	0.000659619	0.0816327
EtohNet12	SscoresNet1	26	0.000848189	0.0304807
SalNet8	EtohNet7	11	0.000904439	0.044
EtohNet55	SscoresNet9	6	0.00113027	0.0392157
SalNet18	EtohNet12	7	0.00127619	0.0472973
EtohNet14	SscoresNet11	9	0.00128801	0.0466321
SalNet11	EtohNet4	11	0.00152934	0.044
EtohNet16	SscoresNet21	5	0.00188836	0.0609756
EtohNet89	SscoresNet14	5	0.00233063	0.0574713
SalNet75	EtohNet12	5	0.00238957	0.0409836
SalNet3	EtohNet21	12	0.00280289	0.0232558
SalNet96	EtohNet20	4	0.00292143	0.0655738
SalNet55	SscoresNet8	5	0.00324629	0.0420168
SalNet18	EtohNet85	4	0.00382123	0.0625
EtohNet66	SscoresNet11	5	0.00402239	0.0373134
SalNet53	SscoresNet2	8	0.00407519	0.0191847
SalNet55	EtohNet5	5	0.00410314	0.0403226
SalNet11	EtohNet15	9	0.00482101	0.0436893
SalNet12	SscoresNet53	4	0.00544952	0.0555556
SalNet4	SscoresNet49	6	0.00551532	0.0246914
SalNet77	SscoresNet13	4	0.00776296	0.0547945
SalNet35	EtohNet43	4	0.00846364	0.0606061
SalNet100	EtohNet67	3	0.0106231	0.0810811
EtohNet64	SscoresNet57	3	0.010892	0.0810811
SalNet6	SscoresNet31	7	0.0122572	0.027668
EtohNet85	SscoresNet44	3	0.012795	0.0789474
SalNet97	SscoresNet5	5	0.0134451	0.0253807
SalNet28	SscoresNet23	4	0.0138577	0.0555556
SalNet71	SscoresNet28	3	0.0139272	0.0769231
SalNet8	SscoresNet6	9	0.018922	0.0386266
EtohNet13	SscoresNet9	9	0.0193733	0.0396476
EtohNet14	SscoresNet24	5	0.0259961	0.0431034
EtohNet10	SscoresNet17	6	0.0262682	0.0397351
EtohNet13	SscoresNet54	4	0.0331876	0.0350877
SalNet29	SscoresNet2	9	0.0336568	0.0208817
EtohNet31	SscoresNet21	4	0.0364119	0.0506329
SalNet27	EtohNet1	8	0.0400757	0.0204604
SalNet36	EtohNet52	3	0.0481694	0.06
