# Supplementary material for: Genetic Dissection of Acute Ethanol Responsive Gene Networks in Prefrontal Cortex: Functional and Mechanistic Implications
Source: PLoS One. 2012 Apr 12;7(4):e33575. doi: 10.1371/journal.pone.0033575 (PMC3325236; doi:10.1371/journal.pone.0033575)
Supplement: Table S6 — Ranked trans-band positional candidate genes. Results of empirical ranking scheme for saline versus S-scores paracliques are shown for eQTL mapping to Chr 4, 7,11, 13, 15 and 19. (XLS) [file pone.0033575.s013.xls]

## Sheet: Chr 4
Table S6a: Ranked Chr 4 Trans-Band Positional Candidate Genes
Gene priority				Priority score categories								B6/D2 polymorphisms					Differential expression results			Network properties				Saline expression QTL						S-score expression QTL
Probe-set ID	Symbol	Total		Saline cis eQTL	Sscores cis eQTL	SNPs	Network membership	Degree connectivity	Centrality	Ethanol Response		Probe-set SNPs	Coding SNPs	Non-synonymous SNPs	Functional SNPs		Fisher's S	q-value		S-score paraclique	Degree	Centrality		LOD	p-value	QTL Chr	QTL Mb	Additivity		LOD	p-value	QTL Chr	QTL Mb	Additivity
1426792_s_at	Rusc2	7.75183		1.49293	0	4	0	0.0430248	0.508475	1.7074		2	107	13	4		190.561	0.00810092		1	350	0		5.66898	0.00166667	4	41.2142	-0.195401		2.64088	0.469	15	88.2986	-1.28503
1450662_at	Tesk1	7.39925		0	0	4	0	0.923077	0.911343	1.56483		0	36	4	2		169.791	0.0104062		1	724	1369.94		2.74081	0.35	7	15.6199	0.14008		2.42232	0.591	13	54.8887	-1.15415
1426791_at	Rusc2	7.3549		0	0	4	0	0.614081	0.848761	1.89206		2	107	13	4		255.317	0.000875		1	558	676.061		3.22346	0.126	7	24.6467	0.154063		2.77336	0.308	7	15.6199	-1.65238
1457324_at	Sox12	7.12621		3	0	0	1	0.57958	0.561562	1.98506		0	0	0	0		450.492	0		3	254	0		13.606	3e-06	4	41.2142	-1.52338		2.13079	0.709	1	79.6852	-1.93794
1419979_s_at	Creb3	6.56516		1.20683	0	4	0	0.475	0.883333	0		3	3	1	1		91.8329	0.478155		11	81	0		4.44858	0.012	4	41.2142	-0.113219		2.53373	0.444	16	12.3864	0.815337
1436362_x_at	Iap	5.47044		1.18027	1.10569	0	1	0.507508	0.561562	1.11541		0	0	0	0		137.278	0.0369374		3	244	0		2.48168	0.399	4	49.7924	0.288779		2.48616	0.482	4	44.3385	-1.22081
1416247_at	Dctn3	5.04545		1.5	0	2	0	0.636364	0.909091	0		1	4	1	0		58.2914	1		40	18	0		11.2408	2e-06	4	41.2142	-0.246746		1.63627	0.981	6	145.415	-0.475884
1419429_at	Cntfr	4.89138		0	0	3	0	0	0	1.89138		0	3	0	1		254.255	0.00101863		0	0	0		2.26755	0.556	15	86.4349	0.153488		2.69421	0.237	1	25.3771	1.53781
1448810_at	Gne	4.79997		1.79997	0	3	0	0	0	0		0	7	0	1		35.3586	1		0	0	0		3.30436	0.083	4	41.2142	0.0870248		3.18469	0.148	11	100.179	-0.40652
1447938_at	4933409K07Rik	4.70808		3	0	0	0	0.333333	0	1.37475		0	0	0	0		152.078	0.0188405		58	12	0		7.94803	0.000357143	4	41.2142	-0.549605		2.54437	0.453	X	111.641	-1.28507
1447937_a_at	4933409K07Rik	4.5098		3	0	0	0	0.529412	0.980392	0		0	0	0	0		109.481	0.171864		20	36	0		6.10767	0.001375	4	41.2142	-0.753073		2.95991	0.278	19	38.9008	-0.951892
1444146_at	Rnf20	4.5		1.5	0	3	0	0	0	0		1	45	0	2		64.3581	1		0	0	0		6.03083	3.75e-05	4	44.3385	-0.23141		2.25722	0.603	9	45.9883	0.589969
1424740_at	Creb3	4		0	0	4	0	0	0	0		0	3	1	1		65.0589	1		0	0	0		2.42948	0.575	1	60.5887	-0.0594846		1.71841	0.956	5	123.549	-0.535934
1424741_s_at	Creb3	4		0	0	4	0	0	0	0		0	3	1	1		67.6878	1		0	0	0		2.8185	0.22	7	36.4787	-0.0547507		2.65072	0.212	14	82.4487	0.710023
1435189_at	Frmpd1	4		0	0	4	0	0	0	0		0	2	1	1		67.9881	1		0	0	0		2.83765	0.342	2	125.57	0.0756122		2.51195	0.447	6	90.3235	0.62158
1436042_at	Tln1	4		0	0	4	0	0	0	0		0	8	2	1		70.8499	1		0	0	0		2.23507	0.645	17	31.3616	0.0714051		1.74454	0.909	15	63.1499	-0.584444
1445465_at	N28178	4		3	0	1	0	0	0	0		0	4	0	0		38.8818	1		0	0	0		7.77797	4e-06	4	41.2142	-0.243338		2.62907	0.365	17	47.192	0.475006
1448402_at	Tln1	4		0	0	4	0	0	0	0		0	8	2	1		52.9334	1		0	0	0		2.99277	0.244	11	53.7642	0.0877084		2.38234	0.6	8	7.70105	0.551348
1457782_at	Tln1	4		0	0	4	0	0	0	0		1	8	2	1		44.7078	1		0	0	0		2.22307	0.631	5	41.8195	-0.0884514		2.62564	0.273	1	35.9403	-0.482095
1451260_at	Aldh1b1	3.69972		1.69972	0	2	0	0	0	0		0	1	1	0		33.6326	1		0	0	0		2.89383	0.107	4	44.3385	-0.155081		3.89764	0.013	9	51.4655	-0.502108
1418737_at	Nudt2	3.55444		2.53118	0	0	0	0.209302	0.813953	0		0	0	0	0		71.9902	1		12	54	0		4.33783	0.008	4	41.2142	0.0993831		2.21458	0.709	8	121.267	0.635582
1419916_at	Rnf20	3.52149		0.521489	0	3	0	0	0	0		4	45	0	2		45.6604	1		0	0	0		2.3185	0.565	4	44.3385	-0.123034		2.48643	0.401	14	38.0603	0.504567
1437142_a_at	Pigo	3.5		1.5	0	2	0	0	0	0		10	7	1	0		116.552	0.11407		0	0	0		7.94688	9.01e-05	4	41.2142	-0.472976		2.60955	0.373	7	35.0486	0.986085
1423679_at	2810432L12Rik	3.28494		1.28494	0	2	0	0	0	0		2	8	1	0		34.3062	1		0	0	0		4.23478	0.007	4	44.3385	-0.126178		1.7997	0.909	5	132.412	0.35234
1429801_at	2310028H24Rik	3.05054		2.05054	0	1	0	0	0	0		0	13	0	0		51.7128	1		0	0	0		4.199	0.042	4	41.2142	-0.161305		3.29478	0.05	15	45.1075	-0.593983
1457588_at	Vcp	3.04372		2.04372	0	1	0	0	0	0		0	2	0	0		57.9226	1		0	0	0		3.66833	0.043	4	49.7924	0.178804		2.32776	0.514	2	26.1904	0.508578
1417757_at	Unc13b	3		0	0	3	0	0	0	0		0	33	0	1		128.308	0.0591067		0	0	0		3.07022	0.18	7	26.7766	-0.0929831		4.19029	0.026	7	34.4076	1.24989
1419426_s_at	Ccl21	3		3	0	0	0	0	0	0		0	0	0	0		55.0605	1		0	0	0		8.99402	0.000232558	4	41.2142	-0.956354		2.49158	0.466	9	111.503	-0.566343
1422754_at	Tmod1	3		0	0	3	0	0	0	0		0	10	0	1		89.3368	0.54957		0	0	0		2.74051	0.289	17	88.9103	-0.074205		3.29361	0.125	5	126.432	-0.843243
1430375_a_at	Ccl27	3		3	0	0	0	0	0	0		0	0	0	0		92.818	0.453691		0	0	0		5.58528	0.00047619	4	44.3385	-0.201242		1.98155	0.845	8	7.70105	0.720491
1432557_at	Cntfr	3		0	0	3	0	0	0	0		0	3	0	1		70.7437	1		0	0	0		4.0825	0.026	11	90.6192	0.104034		2.9442	0.272	7	30.1445	-0.758677
1433126_at	Rnf20	3		0	0	3	0	0	0	0		1	45	0	2		43.4542	1		0	0	0		1.69075	0.935	6	133.933	-0.0629515		1.90437	0.831	17	88.9103	-0.424435
1434962_x_at	Ccl27	3		3	0	0	0	0	0	0		0	0	0	0		59.2909	1		0	0	0		6.56739	0.000104167	4	41.2142	-0.213882		2.21127	0.677	12	114.377	-0.555817
1435579_at	AK138571	3		3	0	0	0	0	0	0		0	0	0	0		99.7421	0.301591		0	0	0		19.0132	4e-06	4	41.2142	-2.0465		3.34446	0.086	16	86.0506	-0.998819
1439647_at	4933409K07Rik	3		3	0	0	0	0	0	0		0	0	0	0		58.6332	1		0	0	0		5.86967	0.001375	4	41.2142	-0.321677		2.48894	0.526	13	52.7833	0.570793
1442585_at	B230220N19Rik	3		3	0	0	0	0	0	0		0	0	0	0		38.5027	1		0	0	0		10.5091	1.48e-05	4	41.2142	-0.344533		2.72731	0.241	19	47.1974	0.405458
1445394_at	Vtcn1	3		3	0	0	0	0	0	0		0	0	0	0		44.8166	1		0	0	0		7.00964	0.00010101	4	41.2142	-0.350346		1.95371	0.88	5	53.3282	-0.446787
1447939_a_at	4933409K07Rik	3		3	0	0	0	0	0	0		0	0	0	0		83.0983	0.750527		0	0	0		7.82168	0.0004	4	41.2142	-0.732158		1.95294	0.883	15	98.8852	0.700373
1449664_s_at	Rnf20	3		0	0	3	0	0	0	0		3	45	0	2		63.1662	1		0	0	0		2.08849	0.726	10	123.018	0.0863734		2.03469	0.784	19	11.1632	0.616611
1452361_at	Rnf20	3		0	0	3	0	0	0	0		1	45	0	2		62.9558	1		0	0	0		2.09604	0.814	4	103.139	-0.0808889		2.33621	0.64	11	69.4181	-0.624096
1455583_at	Gne	3		0	0	3	0	0	0	0		0	7	0	1		60.1028	1		0	0	0		1.8505	0.9	16	36.8659	0.0454911		3.42326	0.087	4	150.342	-0.706054
1458954_at	4933409K07Rik	3		3	0	0	0	0	0	0		0	0	0	0		48.2324	1		0	0	0		6.38514	0.00025641	4	41.2142	-0.363382		2.32703	0.639	14	117.346	-0.495329
1419188_s_at	Ccl27	2.88016		2.88016	0	0	0	0	0	0		0	0	0	0		69.9997	1		0	0	0		5.96721	0.0024	4	41.2142	-0.200397		2.29298	0.573	9	69.7615	0.635535
1434540_a_at	Clta	2.73224		0	0	1	0	0.803279	0.928962	0		0	2	0	0		106.808	0.201027		5	146	46.1333		2.70261	0.387	1	20.619	-0.0783183		1.98612	0.862	1	20.619	0.823234
1431993_a_at	Rnf38	2.58252		0	0	1	0	0.796117	0.786408	0		0	10	0	0		86.4778	0.635947		8	90	0		2.62925	0.373	9	95.1601	-0.121955		2.45061	0.514	16	12.3864	-0.78836
1441142_at	2700081L22Rik	2.5		1.5	0	1	0	0	0	0		2	11	0	0		52.1767	1		0	0	0		12.3741	2.09e-05	4	49.7924	-0.577598		1.70844	0.961	2	159.995	-0.433243
1438796_at	Nr4a3	2.44807		0	0	1	0	0	0	1.44807		0	1	0	0		158.659	0.0142704		0	0	0		2.49331	0.337	12	60.2936	-0.172244		2.43607	0.403	1	79.6852	1.17544
1427191_at	Npr2	2.42308		0	0	2	0	0.423077	0	0		0	2	1	0		75.9123	1		37	17	0		2.1576	0.703	1	90.1809	0.0681688		2.62359	0.358	7	34.4076	-0.73381
1451370_at	Rmrp1	2.36461		1.03674	0	0	0	0.491803	0.836066	0		0	0	0	0		98.813	0.318356		5	113	0		2.47282	0.574	4	44.3385	-0.135138		2.36005	0.579	15	88.2986	-0.801265
1421840_at	Abca1	2.31707		0	0	1	0	0.317073	1	0		0	1	0	0		126.485	0.0652709		32	23	0		4.70201	0.0065	7	26.7766	-0.164492		1.84169	0.895	12	115.998	0.882515
1421961_a_at	Dnajb5	2.22539		0	0	1	0	0	0	1.22539		0	34	0	0		142.568	0.0288947		0	0	0		1.34096	0.999	1	173.062	-0.118097		2.36328	0.579	3	146.568	-1.05584
1441610_at	N28178	2.01729		1.01729	0	1	0	0	0	0		0	4	0	0		45.192	1		0	0	0		2.31018	0.603	4	41.2142	-0.102408		2.87541	0.223	19	44.2447	-0.502642
1415992_at	Pigo	2		0	0	2	0	0	0	0		0	7	1	0		50.3193	1		0	0	0		2.86949	0.293	5	110.889	0.0507389		2.16479	0.708	12	29.4824	0.371636
1419738_a_at	Tpm2	2		0	0	2	0	0	0	0		0	7	1	0		57.0987	1		0	0	0		1.90021	0.86	18	84.2605	0.0679973		2.40654	0.551	7	67.9902	-0.746224
1419739_at	Tpm2	2		0	0	2	0	0	0	0		0	7	1	0		58.9745	1		0	0	0		2.53974	0.488	12	85.4216	0.101615		2.32465	0.622	10	101.805	0.570914
1423865_at	Slc44a1	2		0	0	2	0	0	0	0		1	3	1	0		58.7253	1		0	0	0		1.41861	0.998	12	99.9811	-0.0674034		2.37433	0.525	4	31.8934	0.619386
1425028_a_at	Tpm2	2		0	0	2	0	0	0	0		0	7	1	0		52.1376	1		0	0	0		2.21828	0.561	2	171.216	0.102566		1.99947	0.704	11	13.5744	-0.51931
1431937_at	Kif24	2		0	0	2	0	0	0	0		0	7	3	0		42.7428	1		0	0	0		2.38846	0.506	5	5.43808	0.118871		1.8822	0.914	18	29.6715	-0.412257
1432769_at	Slc44a1	2		0	0	2	0	0	0	0		0	3	1	0		46.3437	1		0	0	0		2.92155	0.271	16	91.559	0.0962957		1.5934	0.98	18	84.2605	0.386118
1433645_at	Slc44a1	2		0	0	2	0	0	0	0		0	3	1	0		63.0539	1		0	0	0		2.10584	0.783	6	85.7832	0.0806467		2.54075	0.451	17	54.827	0.616967
1434059_at	B230312A22Rik	2		0	0	2	0	0	0	0		0	3	1	0		56.416	1		0	0	0		2.0328	0.809	15	28.9905	0.065768		4.1061	0.035	15	28.443	-0.70413
1436575_at	Grin3a	2		0	0	2	0	0	0	0		0	31	3	0		51.765	1		0	0	0		2.2644	0.604	12	35.7064	0.0913528		2.72431	0.177	12	10.2464	-0.5992
1438155_x_at	Pigo	2		0	0	2	0	0	0	0		5	7	1	0		55.9893	1		0	0	0		3.33541	0.052	7	26.7766	-0.101713		5.43997	0.005	11	42.2154	0.726985
1438866_at	Grin3a	2		0	0	2	0	0	0	0		0	31	3	0		58.4465	1		0	0	0		1.92865	0.863	12	35.7064	0.119031		1.80641	0.932	2	81.907	-0.541921
1446318_at	Slc44a1	2		0	0	2	0	0	0	0		0	3	1	0		72.9138	1		0	0	0		2.60182	0.357	10	27.6975	0.13615		2.52207	0.432	2	34.8356	0.723686
1446507_at	Kif24	2		0	0	2	0	0	0	0		0	7	3	0		50.8161	1		0	0	0		2.10153	0.653	7	48.8668	0.0662889		2.96598	0.236	18	38.7811	-0.581433
1449577_x_at	Tpm2	2		0	0	2	0	0	0	0		0	7	1	0		53.4797	1		0	0	0		1.83706	0.87	5	110.889	0.0947024		2.80971	0.107	13	30.685	-0.599348
1450784_at	Reck	2		0	0	2	0	0	0	0		0	21	1	0		44.7263	1		0	0	0		3.4855	0.116	7	39.5934	-0.11002		2.00073	0.8	13	12.117	-0.51697
1453234_at	1300002K09Rik	2		0	0	2	0	0	0	0		1	27	1	0		40.4662	1		0	0	0		2.78296	0.286	11	95.4442	0.0809329		2.70814	0.289	11	103.534	-0.474696
1453947_at	Kif24	2		0	0	2	0	0	0	0		0	7	3	0		44.0558	1		0	0	0		3.44307	0.05	19	4.84597	0.0496273		3.439	0.073	4	5.60639	-0.594983
1454239_at	4930578G10Rik	2		0	0	2	0	0	0	0		0	1	1	0		47.5516	1		0	0	0		2.64951	0.389	11	8.73673	0.099987		2.54967	0.374	11	19.6458	-0.506871
1454344_at	Slc44a1	2		0	0	2	0	0	0	0		0	3	1	0		59.1075	1		0	0	0		1.9129	0.898	18	35.9386	-0.0722604		1.99565	0.815	3	146.568	0.554
1458378_at	Grin3a	2		0	0	2	0	0	0	0		0	31	3	0		60.3454	1		0	0	0		3.6295	0.12	13	81.5707	0.131283		3.15877	0.042	13	69.04	-0.650382
1460725_at	Xpa	2		0	0	2	0	0	0	0		0	6	1	0		58.7421	1		0	0	0		2.29887	0.43	14	118.447	-0.0958002		2.41996	0.544	1	95.0819	-0.575489
1434271_at	Gba2	1.99609		0	0	1	0	0.487614	0.508475	0		0	3	0	0		81.4624	0.809157		1	506	0		2.95958	0.239	15	45.1075	0.100918		3.20384	0.209	13	54.8887	-0.803776
1421062_s_at	Clta	1.97512		0	0	1	0	0.445274	0.529851	0		0	2	0	0		101.327	0.27385		2	257	2.34754		2.2003	0.692	18	70.9106	0.0674418		2.568	0.478	18	73.9701	-0.829808
1422442_at	Smu1	1.97015		0	0	0	0	0.985075	0.985075	0		0	0	0	0		103.507	0.243374		15	64	0		3.75022	0.026	7	26.7766	-0.07536		2.83577	0.292	6	95.039	-0.983303
1459835_s_at	Dnaja1	1.75936		0	0	0	0	0.941176	0.818182	0		0	0	0	0		116.695	0.11324		4	176	127.427		2.03415	0.744	11	22.9284	-0.116504		2.48181	0.502	7	114.49	0.864713
1434056_a_at	Ndufb6	1.64706		0	0	0	0	0.797386	0.849673	0		0	0	0	0		116.321	0.11528		6	129	128.582		1.59923	0.973	13	12.117	0.0902312		2.45174	0.605	18	70.9106	-0.86349
1425196_a_at	Hint2	1.55738		0	0	0	0	0.721311	0.836066	0		0	0	0	0		118.996	0.0996355		5	135	0		2.98642	0.262	11	4.40873	0.105555		3.4131	0.11	11	79.0684	1.10702
1455023_at	N28178	1.5		0	0	1	0	0.5	0	0		0	4	0	0		78.9203	0.907842		41	13	0		2.52909	0.472	7	83.7587	-0.0950646		3.57022	0.112	19	38.9008	-0.806169
1436150_at	C9orf25	1.47979		0	0	0	0	0.72751	0.752282	0		2	0	0	0		130.367	0.0529667		1	615	287.155		2.27664	0.598	13	52.7833	0.0647282		2.78763	0.337	X	156.93	1.23759
1416394_at	Bag1	1.40547		0	0	0	0	0.621891	0.783582	0		0	0	0	0		108.13	0.185784		2	289	255.326		2.57801	0.307	1	13.3682	-0.1018		1.94588	0.832	18	70.9106	-0.818752
1439969_at	Ngx6	1.37762		1.37762	0	0	0	0	0	0		0	0	0	0		57.51	1		0	0	0		2.8456	0.242	4	34.2827	0.0385661		2.48157	0.566	6	95.039	0.559529
1417505_s_at	Il11ra2	1.3403		0	1.3403	0	0	0	0	0		0	0	0	0		48.6152	1		0	0	0		2.5167	0.466	2	113.889	0.0696711		3.14543	0.266	4	49.7924	0.650578
1428101_at	Rnf38	1.28407		0.284065	0	1	0	0	0	0		0	10	0	0		44.0478	1		0	0	0		1.69553	0.877	4	41.2142	-0.089644		1.86882	0.876	8	39.6887	0.487361
1452873_at	5830415F09Rik	1.23425		1.23425	0	0	0	0	0	0		0	0	0	0		76.1021	1		0	0	0		2.30813	0.348	4	49.7924	-0.100783		1.69833	0.942	17	3.1843	-0.605016
1439033_at	4930572I07Rik	1.18579		0	0	0	0	0.349727	0.836066	0		0	0	0	0		128.731	0.0577383		5	102	0		3.12212	0.154	7	30.1445	-0.168269		2.06847	0.834	16	67.8069	-0.909764
1442259_at	Abcc9	1.08495		1.08495	0	0	0	0	0	0		0	0	0	0		45.9799	1		0	0	0		2.54307	0.508	4	44.3385	0.0793405		2.13978	0.741	12	16.8539	0.436174
1415768_a_at	Ube2r2	1		0	0	1	0	0	0	0		0	1	0	0		92.1763	0.469289		0	0	0		1.96481	0.809	7	89.4894	0.0875001		4.1639	0.027	19	38.9008	1.01489
1417083_at	Sec61b	1		0	0	0	0	1	0	0		0	0	0	0		60.6225	1		57	19	0		2.15754	0.677	8	78.7247	0.0672201		2.0723	0.793	19	47.1974	0.53969
1418014_a_at	B4galt1	1		0	0	1	0	0	0	0		0	1	0	0		53.8808	1		0	0	0		2.72934	0.37	12	16.8539	-0.0999493		1.78312	0.861	3	53.3577	0.529523
1418849_x_at	Aqp7	1		0	0	1	0	0	0	0		0	1	0	0		32.3233	1		0	0	0		1.94532	0.878	5	83.4808	0.0538199		1.78934	0.91	4	104.787	0.339686
1419753_at	Nfx1	1		0	0	1	0	0	0	0		0	2	0	0		67.6166	1		0	0	0		1.57137	0.914	1	62.6385	0.0732094		3.15576	0.125	9	71.2818	0.68875
1421839_at	Abca1	1		0	0	1	0	0	0	0		0	1	0	0		66.3913	1		0	0	0		2.37512	0.42	7	44.7592	-0.108317		2.62007	0.517	16	63.7153	-0.578885
1421962_at	Dnajb5	1		0	0	1	0	0	0	0		4	34	0	0		116.354	0.115071		0	0	0		2.28684	0.532	7	119.448	-0.0871761		1.95765	0.833	7	45.4563	-0.908248
1422367_at	Olfr70	1		0	0	1	0	0	0	0		0	1	0	0		55.8212	1		0	0	0		1.64359	0.96	1	17.2931	0.0771919		2.42212	0.524	10	101.805	0.561478
1423030_at	Vcp	1		0	0	1	0	0	0	0		0	2	0	0		18.2998	1		0	0	0		1.55403	0.985	13	45.9127	0.0374215		1.91685	0.726	13	62.9702	-0.202229
1423185_a_at	Ubap1	1		0	0	1	0	0	0	0		0	1	0	0		42.4263	1		0	0	0		2.27483	0.647	2	69.1437	0.0540912		2.28284	0.658	13	22.4064	0.407833
1424700_at	Tmem38b	1		0	0	1	0	0	0	0		0	1	0	0		75.3147	1		0	0	0		2.02111	0.789	14	70.0009	-0.0722622		2.73081	0.337	5	42.345	-0.741583
1426716_at	Tdrd7	1		0	0	1	0	0	0	0		0	5	0	0		99.1679	0.311882		0	0	0		2.39894	0.476	7	30.4293	-0.0971387		2.65419	0.298	11	42.2154	0.860008
1428248_at	Nfx1	1		0	0	1	0	0	0	0		0	2	0	0		41.4458	1		0	0	0		2.31658	0.545	10	27.6975	0.0747174		2.30637	0.595	7	113.857	0.432977
1428492_at	Glipr2	1		0	0	1	0	0	0	0		0	12	0	0		59.3489	1		0	0	0		2.49808	0.299	7	136.447	-0.0823838		1.81533	0.88	18	85.9336	0.47005
1433663_s_at	Ncbp1	1		0	0	1	0	0	0	0		0	2	0	0		70.8667	1		0	0	0		2.70067	0.34	11	11.0711	-0.0663723		2.83808	0.218	2	26.6999	-0.695261
1435417_at	AI464131	1		0	0	1	0	0	0	0		0	6	0	0		55.8399	1		0	0	0		2.45497	0.279	3	54.9585	0.11731		2.9195	0.152	4	5.60639	0.695351
1436199_at	Trim14	1		0	0	1	0	0	0	0		0	3	0	0		49.6029	1		0	0	0		2.62692	0.429	2	40.1629	0.0779156		1.70392	0.957	9	29.6904	0.456647
1437093_at	Dnaic1	1		0	0	1	0	0	0	0		0	4	0	0		48.9104	1		0	0	0		1.81159	0.932	7	15.6199	-0.119822		2.8575	0.19	15	12.6174	-0.571787
1437094_x_at	Dnaic1	1		0	0	1	0	0	0	0		0	4	0	0		39.2506	1		0	0	0		2.03731	0.772	7	128.827	0.0875235		2.26258	0.622	2	159.995	-0.37046
1442397_at	Nfx1	1		0	0	1	0	0	0	0		0	2	0	0		103.673	0.241022		0	0	0		2.11518	0.69	14	106.104	-0.0841378		2.40584	0.575	1	27.2089	-0.850074
1443742_x_at	Ube2r2	1		0	0	1	0	0	0	0		0	1	0	0		71.7735	1		0	0	0		2.39759	0.485	18	70.9106	0.0853971		1.46062	0.991	7	115.203	0.536555
1444328_at	Clta	1		0	0	1	0	0	0	0		1	2	0	0		40.5717	1		0	0	0		2.43539	0.481	16	86.0506	0.0661177		4.17796	0.0095	1	189.312	-0.534653
1444460_at	Ube2r2	1		0	0	1	0	0	0	0		0	1	0	0		67.9605	1		0	0	0		2.00138	0.817	X	128.95	0.0935435		1.84859	0.82	X	159.857	-0.619824
1448774_at	Stoml2	1		0	0	1	0	0	0	0		0	3	0	0		42.4405	1		0	0	0		2.45337	0.451	X	111.641	-0.0602764		2.49776	0.488	3	156.672	0.481838
1448967_at	Nipsnap3a	1		0	0	1	0	0	0	0		2	12	0	0		85.7901	0.659339		0	0	0		1.8462	0.907	18	84.2605	0.0783625		2.04658	0.829	16	26.9781	-0.687208
1449677_s_at	Tmem38b	1		0	0	1	0	0	0	0		0	1	0	0		51.0021	1		0	0	0		2.7584	0.268	13	112.142	0.0651362		1.83084	0.906	2	81.907	0.465041
1450392_at	Abca1	1		0	0	1	0	0	0	0		0	1	0	0		66.652	1		0	0	0		2.37469	0.589	X	9.85686	-0.126659		4.29844	0.022	15	92.8372	0.78578
1450436_s_at	Dnajb5	1		0	0	1	0	0	0	0		0	34	0	0		92.0272	0.472688		0	0	0		1.85525	0.898	7	117.03	-0.121266		3.05741	0.201	13	45.3703	-0.795149
1450893_a_at	Ubap1	1		0	0	1	0	0	0	0		0	1	0	0		43.532	1		0	0	0		2.48066	0.353	10	120.097	0.059919		2.86507	0.268	2	97.9878	-0.497148
1452367_at	Coro2a	1		0	0	1	0	0	0	0		0	14	0	0		70.3462	1		0	0	0		3.82911	0.044	7	44.7592	0.104201		3.33382	0.112	7	24.6467	-0.795651
1454031_at	Ube2r2	1		0	0	1	0	0	0	0		0	1	0	0		70.1559	1		0	0	0		1.7163	0.919	19	61.2761	-0.0614821		3.18353	0.177	9	35.7354	0.737391
1456544_at	Tmem38b	1		0	0	1	0	0	0	0		0	1	0	0		44.0412	1		0	0	0		1.86406	0.892	16	69.6854	-0.0757388		2.11103	0.724	10	30.6956	-0.38224
1457074_at	Ubap1	1		0	0	1	0	0	0	0		0	1	0	0		70.4436	1		0	0	0		2.06164	0.678	6	144.011	-0.0806317		2.11926	0.691	19	61.2761	-0.635331
1442406_at	Mcart1	0.954392		0.954392	0	0	0	0	0	0		1	0	0	0		53.4823	1		0	0	0		3.78804	0.063	4	49.7924	-0.144921		2.42212	0.558	14	82.4487	0.547956
1428739_at	Ehno	0.836601		0	0	0	0	0.0915033	0.745098	0		0	0	0	0		114.876	0.125113		6	77	0		1.76954	0.923	X	111.641	-0.106795		1.86412	0.898	19	44.2447	0.821377
1424472_at	Nol6	0.814863		0	0	0	0	0.306389	0.508475	0		0	0	0	0		131.506	0.0501237		1	442	0		6.33946	3.02e-05	7	30.1445	0.10752		3.28946	0.119	7	15.6199	-1.15454
1437026_at	C9orf97	0.753911		0.753911	0	0	0	0	0	0		2	0	0	0		44.4259	1		0	0	0		2.89184	0.174	4	44.3385	-0.187199		2.17886	0.696	9	123.812	-0.447477
1438580_at	Zcchc7	0.730117		0	0	0	0	0.221643	0.508475	0		0	0	0	0		113.905	0.132944		1	419	0		4.1571	0.025	11	8.73673	-0.180224		2.38509	0.585	5	127.857	-0.912411
1452893_s_at	Enho	0.645372		0	0	0	0	0.136897	0.508475	0		0	0	0	0		131.183	0.0509687		1	382	0		2.02523	0.796	11	8.73673	0.106908		2.62763	0.376	11	79.3634	1.07667
1451194_at	Aldob	0.377359		0.377359	0	0	0	0	0	0		0	0	0	0		36.0392	1		0	0	0		1.91024	0.84	4	41.2142	0.108674		2.78877	0.251	4	62.1936	0.535001
1426649_at	Tmeff1	0.263158		0	0	0	0	0.263158	0	0		0	0	0	0		103.705	0.240512		43	12	0		2.32335	0.465	16	78.0159	-0.135206		2.29946	0.644	3	74.824	0.836478
1427925_at	Stx17	0.0195672		0.0195672	0	0	0	0	0	0		0	0	0	0		61.3022	1		0	0	0		1.56647	0.991	4	49.7924	0.0964958		1.38614	0.994	6	115.881	0.505855
1415733_a_at	Shb	0		0	0	0	0	0	0	0		0	0	0	0		45.489	1		0	0	0		2.53934	0.465	1	45.4539	-0.0502611		1.33521	0.999	8	97.2916	0.385597
1416288_at	Dnaja1	0		0	0	0	0	0	0	0		0	0	0	0		40.4392	1		0	0	0		1.82144	0.917	9	41.2419	-0.0648706		2.26485	0.64	16	12.3864	0.410904
1416750_at	Oprs1	0		0	0	0	0	0	0	0		0	0	0	0		71.9285	1		0	0	0		1.80679	0.912	1	173.062	0.068561		4.04428	0.041	15	88.2986	-0.693318
1417082_at	Anp32b	0		0	0	0	0	0	0	0		0	0	0	0		46.5401	1		0	0	0		2.80813	0.262	2	5.76364	0.0754938		2.33703	0.611	18	70.9106	-0.472567
1417321_at	Zcchc7	0		0	0	0	0	0	0	0		0	0	0	0		37.0535	1		0	0	0		1.87202	0.887	7	81.4087	-0.0796424		1.63481	0.969	1	62.6385	-0.35659
1417754_at	Topors	0		0	0	0	0	0	0	0		0	0	0	0		52.4059	1		0	0	0		1.85345	0.843	3	54.9585	0.11006		2.54545	0.473	9	35.7354	-0.576812
1417755_at	Topors	0		0	0	0	0	0	0	0		0	0	0	0		56.4757	1		0	0	0		3.75579	0.05	12	37.3788	0.0861228		2.66672	0.446	7	88.5744	0.582218
1417772_at	Grhpr	0		0	0	0	0	0	0	0		0	0	0	0		57.7518	1		0	0	0		2.46744	0.453	13	85.1746	-0.0825651		2.37059	0.545	13	71.4696	0.603536
1417773_at	Nans	0		0	0	0	0	0	0	0		0	0	0	0		73.9453	1		0	0	0		1.74699	0.93	4	119.904	-0.0620685		3.53811	0.051	12	102.821	0.699588
1417774_at	Nans	0		0	0	0	0	0	0	0		0	0	0	0		66.0455	1		0	0	0		1.87853	0.842	X	67.7016	-0.0922416		2.07728	0.776	4	119.904	0.588655
1418751_at	Sit	0		0	0	0	0	0	0	0		0	0	0	0		40.4768	1		0	0	0		2.19003	0.551	10	102.992	-0.0669383		3.08458	0.164	5	141.64	0.49679
1419058_at	Paf53	0		0	0	0	0	0	0	0		0	0	0	0		44.4377	1		0	0	0		3.40996	0.119	7	48.8668	-0.0715947		2.303	0.653	19	25.4034	0.432059
1419308_at	Invs	0		0	0	0	0	0	0	0		0	0	0	0		77.2117	0.973571		0	0	0		2.28398	0.563	14	38.0603	0.064685		2.32393	0.629	2	16.2235	-0.65847
1419949_at	D4Ertd89e	0		0	0	0	0	0	0	0		0	0	0	0		61.3544	1		0	0	0		2.21997	0.556	11	62.0681	0.0911598		1.98435	0.77	17	26.5416	-0.573662
1420893_a_at	Tgfbr1	0		0	0	0	0	0	0	0		0	0	0	0		41.995	1		0	0	0		3.11065	0.126	15	87.7856	-0.123359		2.22246	0.633	5	22.7227	-0.421002
1420894_at	Tgfbr1	0		0	0	0	0	0	0	0		0	0	0	0		60.5224	1		0	0	0		1.95662	0.787	15	3.22913	-0.106942		3.19535	0.138	11	79.3634	-0.653254
1420895_at	Tgfbr1	0		0	0	0	0	0	0	0		0	0	0	0		51.2924	1		0	0	0		2.40382	0.571	16	89.7741	-0.112227		2.37631	0.022	18	45.9149	-0.49498
1420960_at	Fancg	0		0	0	0	0	0	0	0		0	0	0	0		59.8471	1		0	0	0		3.15768	0.085	11	97.925	0.0734795		2.00881	0.849	11	100.179	-0.542276
1421059_a_at	Alg2	0		0	0	0	0	0	0	0		0	0	0	0		60.7509	1		0	0	0		3.32574	0.073	15	62.051	0.0468681		2.11849	0.753	18	73.9701	0.593426
1421932_at	Nol6	0		0	0	0	0	0	0	0		0	0	0	0		45.832	1		0	0	0		2.27544	0.436	3	149.364	-0.0971819		2.3075	0.568	10	101.805	0.518839
1423246_at	Txndc4	0		0	0	0	0	0	0	0		0	0	0	0		61.0701	1		0	0	0		1.65302	0.922	11	8.73673	-0.0691487		2.65215	0.388	16	13.0559	0.537188
1423247_at	Txndc4	0		0	0	0	0	0	0	0		0	0	0	0		45.2471	1		0	0	0		1.67556	0.929	12	85.4216	-0.0567375		3.37676	0.117	8	130.716	0.534324
1423644_at	Aco1	0		0	0	0	0	0	0	0		0	0	0	0		69.8794	1		0	0	0		2.73446	0.332	1	173.062	0.0790155		2.85999	0.195	10	101.805	-0.719963
1424164_at	Mrpl50	0		0	0	0	0	0	0	0		0	0	0	0		95.2543	0.393158		0	0	0		1.99566	0.837	10	120.097	0.0920241		1.71807	0.933	10	64.1057	-0.737919
1424281_at	Ubap2	0		0	0	0	0	0	0	0		0	0	0	0		56.9768	1		0	0	0		2.27902	0.496	10	84.3434	0.064412		3.43174	0.145	13	69.04	-0.662033
1425031_at	Fcmd	0		0	0	0	0	0	0	0		0	0	0	0		51.7885	1		0	0	0		2.36488	0.54	9	99.6753	-0.110725		2.34217	0.634	15	92.8372	-0.517898
1425287_at	Zfp189	0		0	0	0	0	0	0	0		0	0	0	0		73.0844	1		0	0	0		3.37329	0.078	6	24.2237	-0.164258		2.3491	0.554	2	72.2026	-0.703826
1425629_a_at	Nol6	0		0	0	0	0	0	0	0		0	0	0	0		109.614	0.170513		0	0	0		4.13198	0.023	6	85.7832	-0.0808407		1.80869	0.937	7	34.4076	-0.765667
1426494_at	Rg9mtd3	0		0	0	0	0	0	0	0		0	0	0	0		35.6978	1		0	0	0		4.62294	0.0095	7	35.0486	-0.0898121		2.21077	0.628	1	68.9351	0.406838
1427085_at	2810432D09Rik	0		0	0	0	0	0	0	0		0	0	0	0		92.6418	0.458228		0	0	0		2.6578	0.224	2	160.461	0.0774912		2.31063	0.595	11	79.3634	0.775501
1427178_at	Tmc4	0		0	0	0	0	0	0	0		0	0	0	0		41.2703	1		0	0	0		4.24493	0.029	7	15.1947	-0.139452		2.50045	0.491	16	38.2971	0.457528
1427425_at	Mcart1	0		0	0	0	0	0	0	0		0	0	0	0		58.4741	1		0	0	0		2.89814	0.189	6	127.404	-0.112879		2.54761	0.419	14	48.7116	0.653248
1427924_at	Stx17	0		0	0	0	0	0	0	0		0	0	0	0		71.8775	1		0	0	0		2.0482	0.76	12	113.706	-0.0978931		2.18626	0.64	9	35.7354	-0.617502
1428038_at	A630082K20Rik	0		0	0	0	0	0	0	0		0	0	0	0		46.6738	1		0	0	0		2.03936	0.831	1	73.1444	-0.0713241		2.57866	0.471	3	155.335	0.486177
1428917_at	Stx17	0		0	0	0	0	0	0	0		0	0	0	0		85.1272	0.679114		0	0	0		3.65698	0.068	7	26.7766	-0.148428		2.46189	0.419	5	133.347	-0.803558
1429392_at	Wdr40a	0		0	0	0	0	0	0	0		0	0	0	0		62.9584	1		0	0	0		1.69938	0.93	1	3.48228	-0.0562924		2.7345	0.296	15	28.443	-0.675122
1429393_at	Wdr40a	0		0	0	0	0	0	0	0		0	0	0	0		43.2229	1		0	0	0		2.37859	0.522	7	128.827	-0.0755441		3.27459	0.051	13	12.117	0.580525
1430059_at	Wdr40a	0		0	0	0	0	0	0	0		0	0	0	0		40.5721	1		0	0	0		3.04519	0.154	2	162.844	0.0878092		2.22697	0.595	7	44.7592	-0.447706
1430701_a_at	C9orf30	0		0	0	0	0	0	0	0		0	0	0	0		82.0035	0.789842		0	0	0		2.15813	0.62	16	70.0774	-0.119326		3.90151	0.076	11	79.3634	0.893852
1431502_a_at	Exosc3	0		0	0	0	0	0	0	0		0	0	0	0		68.432	1		0	0	0		2.54526	0.391	7	36.4787	-0.0836499		2.92313	0.22	X	148.892	-0.79823
1431879_at	9030417H13Rik	0		0	0	0	0	0	0	0		0	0	0	0		27.3566	1		0	0	0		2.66165	0.178	3	21.5578	0.0653558		2.44115	0.525	12	35.7064	0.349768
1431929_a_at	Stx17	0		0	0	0	0	0	0	0		0	0	0	0		75.8564	1		0	0	0		2.9051	0.27	18	85.9336	-0.0814273		2.20474	0.653	5	133.347	-0.696523
1432042_a_at	Smu1	0		0	0	0	0	0	0	0		0	0	0	0		63.1958	1		0	0	0		3.19835	0.107	13	54.8887	-0.0722105		3.48674	0.086	13	54.8887	0.716006
1432043_at	Smu1	0		0	0	0	0	0	0	0		0	0	0	0		36.3779	1		0	0	0		4.77524	0.014	2	17.9583	0.0921888		3.81019	0.056	1	62.6385	0.469113
1432193_at	4930412L05Rik	0		0	0	0	0	0	0	0		0	0	0	0		60.0917	1		0	0	0		2.58533	0.377	11	95.4442	0.10992		1.9277	0.872	15	79.5	-0.546065
1432270_a_at	Chmp5	0		0	0	0	0	0	0	0		0	0	0	0		55.9365	1		0	0	0		2.50761	0.477	7	15.1947	-0.0547425		3.80345	0.066	7	34.4076	0.666453
1432886_at	5730488B01Rik	0		0	0	0	0	0	0	0		0	0	0	0		42.7381	1		0	0	0		2.40181	0.557	X	35.1443	0.0728835		2.00005	0.818	16	5.56696	-0.402785
1433816_at	Mcart1	0		0	0	0	0	0	0	0		0	0	0	0		90.9853	0.503825		0	0	0		2.24396	0.604	10	120.775	0.0786875		1.8208	0.902	3	142.572	-0.700704
1434057_at	Ndufb6	0		0	0	0	0	0	0	0		0	0	0	0		64.935	1		0	0	0		1.94823	0.842	1	173.062	0.0466181		2.65037	0.29	11	79.3634	0.684237
1434153_at	Shb	0		0	0	0	0	0	0	0		0	0	0	0		52.861	1		0	0	0		3.5541	0.119	7	30.1445	0.0969387		2.26713	0.644	13	39.3505	-0.548605
1434317_s_at	Tex10	0		0	0	0	0	0	0	0		0	0	0	0		77.6832	0.955308		0	0	0		2.28052	0.411	6	88.9762	0.0862734		2.65926	0.411	16	10.5091	0.716676
1434338_at	1110029E03Rik	0		0	0	0	0	0	0	0		0	0	0	0		91.9492	0.474517		0	0	0		2.06788	0.805	6	112.817	-0.0798153		2.07797	0.724	2	168.215	-0.756673
1435057_x_at	Paf53	0		0	0	0	0	0	0	0		0	0	0	0		52.2993	1		0	0	0		2.28446	0.655	19	59.3751	0.0901593		1.4274	0.995	3	156.672	0.434119
1435801_at	Fcmd	0		0	0	0	0	0	0	0		0	0	0	0		46.3737	1		0	0	0		2.02119	0.82	13	45.9127	0.0774447		5.75297	0.000666667	13	96.8017	-0.71423
1435858_at	A930001M12Rik	0		0	0	0	0	0	0	0		0	0	0	0		67.4071	1		0	0	0		2.35005	0.461	6	64.7458	0.163265		2.18723	0.735	7	15.6199	0.596658
1436206_at	Fbxo10	0		0	0	0	0	0	0	0		0	0	0	0		67.2929	1		0	0	0		3.53043	0.058	3	89.6293	0.0524413		3.84597	0.058	11	79.0684	0.738406
1436733_at	E130309F12Rik	0		0	0	0	0	0	0	0		0	0	0	0		56.7908	1		0	0	0		1.95402	0.791	12	16.8539	0.078046		3.24209	0.158	1	72.6219	0.644622
1436734_at	E130309F12Rik	0		0	0	0	0	0	0	0		0	0	0	0		34.0599	1		0	0	0		1.69392	0.935	12	35.7064	0.0704097		1.8161	0.921	12	16.8539	-0.340874
1437140_at	4930412F15Rik	0		0	0	0	0	0	0	0		0	0	0	0		69.005	1		0	0	0		2.2728	0.498	3	126.406	-0.0896402		2.6313	0.427	7	48.8668	0.742469
1437484_at	Zbtb5	0		0	0	0	0	0	0	0		0	0	0	0		41.72	1		0	0	0		2.45161	0.532	11	75.2856	0.0789586		2.50428	0.467	11	73.9265	-0.502557
1437760_at	Galnt12	0		0	0	0	0	0	0	0		0	0	0	0		36.1436	1		0	0	0		1.7961	0.873	10	57.4409	-0.0981376		2.51837	0.45	8	41.5052	-0.450483
1438669_at	Wdr40a	0		0	0	0	0	0	0	0		0	0	0	0		57.607	1		0	0	0		1.6651	0.869	16	70.0774	-0.0753658		2.65705	0.416	15	51.798	-0.562073
1438727_at	Wdr32	0		0	0	0	0	0	0	0		0	0	0	0		42.4445	1		0	0	0		1.60884	0.975	10	19.774	0.098191		2.68151	0.385	11	62.0681	0.431045
1439464_s_at	Tex10	0		0	0	0	0	0	0	0		0	0	0	0		66.3018	1		0	0	0		2.43574	0.464	11	22.9284	-0.131115		3.60191	0.099	4	103.139	-0.718797
1439731_at	E130309F12Rik	0		0	0	0	0	0	0	0		0	0	0	0		40.3431	1		0	0	0		2.28206	0.625	5	104.384	-0.0707836		1.81553	0.872	15	51.798	0.412609
1440361_at	ENSMUST00000144029	0		0	0	0	0	0	0	0		0	0	0	0		68.6409	1		0	0	0		3.31592	0.068	13	73.4349	-0.219894		2.95032	0.199	13	98.8814	0.740825
1440792_x_at	Oprs1	0		0	0	0	0	0	0	0		0	0	0	0		51.629	1		0	0	0		2.09809	0.759	18	85.9336	-0.0691319		2.01546	0.746	13	82.3323	0.480568
1441046_at	Aco1	0		0	0	0	0	0	0	0		0	0	0	0		71.7735	1		0	0	0		2.34114	0.531	12	37.3788	-0.0888315		3.45529	0.131	1	20.619	-0.776166
1441148_at	Fcmd	0		0	0	0	0	0	0	0		0	0	0	0		74.5326	1		0	0	0		2.30099	0.623	12	37.3788	-0.0557096		2.13007	0.678	15	87.7856	0.642309
1441890_x_at	Tmeff1	0		0	0	0	0	0	0	0		0	0	0	0		63.4125	1		0	0	0		1.86721	0.741	4	108.705	0.146783		1.9106	0.877	2	30.263	-0.536951
1442375_at	Ubap2	0		0	0	0	0	0	0	0		0	0	0	0		34.4647	1		0	0	0		3.0841	0.204	6	85.7832	-0.113793		2.71146	0.263	17	83.3066	-0.417796
1442506_at	Dnaja1	0		0	0	0	0	0	0	0		0	0	0	0		42.9129	1		0	0	0		2.04439	0.747	19	18.2236	-0.0840843		2.47874	0.43	13	52.7833	0.470506
1444709_at	Invs	0		0	0	0	0	0	0	0		0	0	0	0		39.9934	1		0	0	0		2.5415	0.407	8	105.643	-0.0715666		2.8108	0.306	13	52.7833	0.475419
1445034_at	LOC224893	0		0	0	0	0	0	0	0		0	0	0	0		70.4291	1		0	0	0		2.1923	0.544	8	60.5952	-0.0789249		2.22396	0.639	9	29.6904	0.618079
1446091_at	Anp32b	0		0	0	0	0	0	0	0		0	0	0	0		43.1358	1		0	0	0		2.10398	0.725	8	120.431	-0.0574427		2.66334	0.353	8	120.431	0.513903
1446557_at	E130309F12Rik	0		0	0	0	0	0	0	0		0	0	0	0		37.7617	1		0	0	0		2.19715	0.595	5	72.599	-0.057663		2.24857	0.462	11	121.364	-0.4156
1446584_at	Txndc4	0		0	0	0	0	0	0	0		0	0	0	0		49.2349	1		0	0	0		2.57028	0.391	10	27.6975	-0.0764527		2.72454	0.362	1	79.6852	0.528153
1446624_at	Fcmd	0		0	0	0	0	0	0	0		0	0	0	0		32.0565	1		0	0	0		1.92562	0.855	17	76.9539	-0.0605665		2.35074	0.559	3	142.572	0.38531
1446830_at	AU015892	0		0	0	0	0	0	0	0		1	0	0	0		28.4498	1		0	0	0		3.65075	0.093	4	29.432	-0.0873836		1.64662	0.979	13	116.569	-0.289433
1447080_at	Aco1	0		0	0	0	0	0	0	0		0	0	0	0		35.5313	1		0	0	0		1.96996	0.799	9	35.7354	-0.080815		2.45791	0.192	2	31.6447	0.447371
1447148_at	2810442I22Rik	0		0	0	0	0	0	0	0		0	0	0	0		37.87	1		0	0	0		2.76913	0.182	19	48.4272	0.0852322		2.00302	0.554	1	60.5887	-0.391488
1448635_at	Smc2l1	0		0	0	0	0	0	0	0		0	0	0	0		59.1925	1		0	0	0		3.42637	0.124	19	61.2761	0.157842		4.04568	0.013	7	34.4076	0.727779
1448838_at	Topors	0		0	0	0	0	0	0	0		0	0	0	0		83.5199	0.735417		0	0	0		2.94257	0.188	2	5.76364	0.0839202		1.72185	0.954	3	69.1553	0.675097
1450059_at	Fancg	0		0	0	0	0	0	0	0		0	0	0	0		47.1233	1		0	0	0		3.53984	0.102	16	62.212	-0.0911234		3.20271	0.095	3	3.77107	0.566293
1450187_a_at	Galt	0		0	0	0	0	0	0	0		0	0	0	0		55.6613	1		0	0	0		2.34648	0.607	13	73.4349	-0.0661926		1.53212	0.985	13	76.2302	0.492703
1450921_at	Aptx	0		0	0	0	0	0	0	0		0	0	0	0		53.3922	1		0	0	0		1.90649	0.732	7	34.4076	-0.0758203		1.8466	0.903	6	101.813	-0.515214
1451266_at	Mrpl50	0		0	0	0	0	0	0	0		0	0	0	0		60.2246	1		0	0	0		2.63202	0.416	10	27.6975	0.0942765		2.50138	0.443	18	70.5928	-0.55272
1451626_x_at	U58494	0		0	0	0	0	0	0	0		0	0	0	0		84.0721	0.714873		0	0	0		3.83865	0.047	13	62.9702	0.283489		2.33369	0.615	19	44.2447	0.546089
1451853_at	Fcmd	0		0	0	0	0	0	0	0		0	0	0	0		70.0775	1		0	0	0		2.38695	0.502	5	147.158	0.0643815		2.5149	0.435	16	79.1356	-0.705367
1451956_a_at	Oprs1	0		0	0	0	0	0	0	0		0	0	0	0		72.0822	1		0	0	0		2.30693	0.699	8	72.7366	0.0828908		1.71334	0.942	5	39.9256	-0.51792
1453452_at	4930517J16Rik	0		0	0	0	0	0	0	0		0	0	0	0		53.3875	1		0	0	0		1.79814	0.834	2	157.687	-0.0547457		1.58029	0.984	1	186.024	-0.388294
1454314_at	4930466F19Rik	0		0	0	0	0	0	0	0		0	0	0	0		41.8479	1		0	0	0		2.67887	0.339	11	83.5246	0.127932		2.51197	0.473	6	38.0587	-0.480276
1454712_at	Mcart1	0		0	0	0	0	0	0	0		0	0	0	0		49.2246	1		0	0	0		2.53047	0.333	16	69.6854	-0.0575339		2.45241	0.45	19	32.1005	0.53147
1455888_at	B230217C06Rik	0		0	0	0	0	0	0	0		0	0	0	0		77.0566	0.97993		0	0	0		3.46794	0.073	19	44.2447	0.118804		2.65173	0.269	7	66.0502	0.927704
1456728_x_at	Aco1	0		0	0	0	0	0	0	0		0	0	0	0		82.4132	0.77566		0	0	0		1.68051	0.921	9	123.812	0.130633		2.16586	0.709	12	102.821	0.662941
1456890_at	Ddx58	0		0	0	0	0	0	0	0		0	0	0	0		42.3067	1		0	0	0		1.7102	0.931	3	37.0319	0.0578218		2.49467	0.486	1	95.8399	0.472076
1457594_at	BG063310	0		0	0	0	0	0	0	0		0	0	0	0		47.1931	1		0	0	0		2.26386	0.564	3	142.572	-0.0958703		2.6631	0.372	16	74.8004	-0.518463
1458088_at	Ubap2	0		0	0	0	0	0	0	0		0	0	0	0		51.2618	1		0	0	0		2.17002	0.64	11	82.0737	0.065467		1.83962	0.898	X	111.641	-0.501033
1458322_x_at	3110062M04Rik	0		0	0	0	0	0	0	0		0	0	0	0		69.4997	1		0	0	0		2.5195	0.471	11	95.4442	0.09874		1.68431	0.939	6	100.834	-0.615504
1458397_at	Pnma3	0		0	0	0	0	0	0	0		0	0	0	0		29.3562	1		0	0	0		2.16294	0.725	1	95.8399	0.108146		1.84579	0.882	7	136.447	-0.325247
1458866_at	A930001M12Rik	0		0	0	0	0	0	0	0		0	0	0	0		48.0583	1		0	0	0		2.18367	0.516	12	30.2993	-0.101999		2.79876	0.34	18	46.4012	0.470155
1459745_at	Ubap2	0		0	0	0	0	0	0	0		0	0	0	0		53.5459	1		0	0	0		2.33951	0.596	16	87.9216	-0.0813997		3.10349	0.143	8	98.5942	-0.54133
1459868_x_at	Il11ra2	0		0	0	0	0	0	0	0		0	0	0	0		39.2393	1		0	0	0		1.75131	0.923	X	49.1956	-0.0691567		2.73356	0.31	7	71.5705	-0.469568
1459916_at	6330573I15Rik	0		0	0	0	0	0	0	0		0	0	0	0		45.0966	1		0	0	0		1.73582	0.923	12	105.916	0.0654603		1.85672	0.868	12	16.8539	0.442364
1460179_at	Dnaja1	0		0	0	0	0	0	0	0		0	0	0	0		38.6516	1		0	0	0		1.7344	0.957	13	54.8887	-0.0421948		2.53891	0.254	13	62.9702	0.456022
1460491_at	Invs	0		0	0	0	0	0	0	0		0	0	0	0		36.9523	1		0	0	0		2.61635	0.387	15	87.3043	0.0646951		3.20307	0.202	6	64.7458	0.442917

## Sheet: Chr 7
Table S6b: Ranked Chr 7 Trans-Band Positional Candidate Genes
Gene priority				Priority score categories								B6/D2 polymorphisms					Differential expression results			Network properties				Saline expression QTL						S-score expression QTL
Probe-set ID	Symbol	Total		Saline cis eQTL	Sscores cis eQTL	SNPs	Network membership	Degree connectivity	Centrality	Ethanol Response		Probe-set SNPs	Coding SNPs	Non-synonymous SNPs	Functional SNPs		Fisher's S	q-value		S-score paraclique	Degree	Centrality		LRS	p-value	QTL Chr	QTL Mb	Additivity		LOD	p-value	QTL Chr	QTL Mb	Additivity
1416134_at	Aplp1	9.63075		1.73845	0	4	1	0.946545	0.916558	1.02919		1	6	2	1		133.322	0.0449687		1	739	1520.36		3.59281	0.097	7	30.1445	0.106707		2.90799	0.256	15	88.2986	-1.06131
1418738_at	Scn1b	9.11836		1.977	1.0834	2	1	0.943937	0.754889	1.35913		0	6	1	0		150.959	0.0198573		1	735	296.847		3.95907	0.053	7	30.1445	0.165792		2.43303	0.51	7	24.6467	-1.22926
1435857_s_at	Aplp1	9.0776		2.7321	0	4	1	0.608866	0.736636	0		0	6	2	1		94.2766	0.415999		1	555	237.022		5.92307	0.004	7	30.1445	0.109095		2.71713	0.406	13	54.8887	-0.833367
1443805_at	Dact3	7.59728		1.38753	1.0928	1	1	0.70013	0.508475	1.90835		0	1	0	0		273.219	0.000112676		1	602	0		3.09926	0.236	7	15.6199	0.200135		2.58932	0.498	7	15.6199	-1.66671
1426118_a_at	Tomm40	7.31045		2.34898	0	1	1	0.895698	0.674055	1.39172		0	2	0	0		153.849	0.0173998		1	709	65.0745		4.46005	0.015	7	18.8563	0.130725		1.5198	0.982	13	52.7833	-0.944799
1432332_a_at	Nudt19	7		3	0	4	0	0	0	0		0	11	2	1		58.1286	1		0	0	0		19.218	3e-06	7	35.0486	-0.500824		2.38728	0.468	4	49.7924	0.718925
1434009_at	Grlf1	7		3	0	4	0	0	0	0		1	23	5	1		87.3715	0.611101		0	0	0		10.2273	1e-06	7	15.6199	0.241801		2.85179	0.232	15	90.7567	-0.800802
1450081_x_at	Gpi1	6.94023		2.98586	0	2	1	0.318123	0.636245	0		0	41	4	0		47.877	1		1	447	30.0287		6.57499	0.00166667	7	30.1445	0.107133		2.01092	0.792	X	156.93	0.506676
1419056_at	Rtn2	6.67797		0	0	4	1	0.852673	0.825293	0		0	5	1	1		102.234	0.26094		1	681	577.008		2.41955	0.597	15	45.1075	0.0935875		2.2805	0.641	11	79.3634	0.855043
1451252_at	Irf2bp1	6.63979		2.63979	0	4	0	0	0	0		0	6	1	1		67.2092	1		0	0	0		5.47409	0.0055	7	18.8563	0.11782		2.23804	0.665	5	132.412	0.621095
1434121_at	Lgi4	6.61457		2.61457	0	4	0	0	0	0		1	15	4	1		70.5417	1		0	0	0		5.31371	0.006	7	35.0486	0.135342		2.02018	0.796	6	77.4513	0.62923
1420997_a_at	Gpi1	6.60104		3	0	2	1	0.0573664	0.543677	0		0	41	4	0		54.019	1		1	355	1.72471		6.55652	0.0006875	7	30.1445	0.110419		1.65223	0.968	4	108.705	0.443302
1430543_at	Clip3	6.55812		1.5	0	1	1	0.633638	0.831812	1.59267		1	15	0	0		173.408	0.00963306		1	568	603.087		7.49945	7.19e-05	7	26.7766	-0.269006		2.87823	0.293	7	15.6199	-1.33825
1418982_at	Cebpa	6.43888		2.43888	3	1	0	0	0	0		0	5	0	0		90.2742	0.522404		0	0	0		4.57465	0.011	7	35.0486	0.168158		5.87192	0.000263158	7	34.4076	-1.05473
1435505_at	Dmwd	6.19246		0	0	2	1	0.677966	0.691004	1.82349		0	6	3	0		220.719	0.00529278		1	592	88.5135		3.21684	0.129	15	92.8372	0.0864356		2.92452	0.261	15	88.2986	-1.48824
1434415_at	Dact3	6.19015		0	1.10161	1	1	0.932203	0.782269	1.37407		0	1	0	0		152.015	0.018915		1	729	485.325		3.11581	0.182	11	8.73673	0.129507		2.47722	0.487	7	15.6199	-1.17757
1416491_at	Numbl	6.07465		2.05752	0	0	1	0.810952	0.726206	1.47997		0	0	0	0		161.464	0.0130324		1	659	206.26		3.88843	0.041	7	30.1445	0.149384		2.927	0.288	7	15.6199	-1.33484
1451592_at	P42pop	5.75342		2.36898	1.00504	0	1	0.843546	0.535854	0		0	0	0	0		111.914	0.149462		1	674	1.45877		4.31239	0.014	7	18.8563	0.15224		2.31825	0.622	7	24.6467	-1.00146
1455131_at	Opa3	5.59199		3	0	1	0	0	0	1.59199		0	2	0	0		173.404	0.00963306		0	0	0		12.2778	9e-06	7	18.3679	0.408078		2.44816	0.593	4	149.153	1.17438
1435764_a_at	Gemin7	5.56989		2.56989	0	3	0	0	0	0		0	2	0	2		80.8506	0.83133		0	0	0		4.97054	0.007	7	18.8563	0.145145		2.39231	0.614	4	44.3385	0.758321
1416883_at	Clptm1	5.56651		2.15789	1.38255	0	1	0.517601	0.508475	0		0	0	0	0		116.192	0.115971		1	516	0		3.66369	0.029	7	30.1445	0.080868		2.92743	0.239	7	15.6199	-1.0421
1451403_at	Lrrc68	5.54361		0	0	2	1	0.200782	0.508475	1.83435		0	1	1	0		224.875	0.00475806		1	411	0		3.04659	0.23	2	9.74751	0.128929		4.69967	0.018	13	52.7833	-1.80095
1426293_at	Zfp790	5.5		1.5	0	4	0	0	0	0		8	33	9	2		42.6323	1		0	0	0		12.6114	2e-06	7	26.7766	-0.580448		2.83102	0.34	11	22.9284	0.478695
1453230_at	Zfp74	5.5		1.5	0	4	0	0	0	0		4	66	4	1		45.1848	1		0	0	0		9.60435	1.92e-05	7	26.7766	-0.355257		3.14048	0.139	12	102.821	0.504969
1444669_at	Lrfn1	5.37263		1.95527	0	0	1	0.528031	0.508475	1.38086		0	0	0	0		152.672	0.0183254		1	521	0		3.60575	0.056	7	30.1445	0.112365		2.13251	0.763	12	115.998	-1.0712
1425210_s_at	Zfp84	5.34371		1.34371	0	4	0	0	0	0		1	33	1	1		43.5416	1		0	0	0		4.90983	0.00466667	7	26.7766	-0.166773		1.29124	0.999	12	37.3788	-0.369335
1433994_at	4931406P16Rik	5.3199		1.3199	0	4	0	0	0	0		1	32	9	1		62.4471	1		0	0	0		4.31087	0.0055	7	44.7592	-0.190148		2.3998	0.604	19	32.953	-0.587645
1438798_at	4931406P16Rik	5.3199		1.3199	0	4	0	0	0	0		1	32	9	1		63.7828	1		0	0	0		5.59257	0.0055	7	34.4076	-0.271595		1.65327	0.952	1	21.6236	-0.539631
1424490_at	Zfp428	5.27176		1.35697	0	0	1	0.581486	0.672751	1.66056		0	0	0	0		182.01	0.00890253		1	545	61.5488		3.09006	0.255	7	30.1445	0.154011		2.61913	0.436	15	88.2986	-1.22133
1440835_at	Zfp27	5.25681		1.25681	0	4	0	0	0	0		3	58	13	9		52.9964	1		0	0	0		5.23615	0.0085	7	26.7766	-0.19258		2.61475	0.4	2	159.995	0.576251
1425007_at	Zfp566	5.23325		1.23325	0	4	0	0	0	0		4	24	5	2		58.8665	1		0	0	0		4.989	0.01	7	26.7766	-0.252683		3.19758	0.134	9	94.959	-0.651104
1417363_at	Zfp61	5.22528		1.22528	0	4	0	0	0	0		0	18	5	1		52.8708	1		0	0	0		2.75288	0.356	7	15.6199	0.0942406		1.94429	0.829	12	30.7846	-0.525901
1415746_at	Cic	5.03227		0	1.8096	1	0	1	0	1.22267		0	4	0	0		142.489	0.0290035		37	25	0		3.01306	0.141	2	134.211	-0.0572931		3.7281	0.081	7	34.4076	-1.2332
1433651_at	Wtip	5		3	0	2	0	0	0	0		2	16	1	0		38.7768	1		0	0	0		6.5756	0.00125	7	35.0486	0.178946		4.43174	0.014	2	16.2235	-0.547461
1457458_at	Zc3h4	5		3	0	2	0	0	0	0		0	13	3	0		126.001	0.0672286		0	0	0		6.53005	0.000588235	7	15.6199	-0.537864		3.31541	0.118	14	18.7051	-1.11645
1459897_a_at	Sbsn	5		3	0	2	0	0	0	0		0	17	11	0		59.7188	1		0	0	0		18.5392	1.09e-05	7	30.4293	-1.45141		2.24899	0.62	18	74.8615	-0.576018
1460641_a_at	Rbm42	4.90566		0	0.796842	1	1	0.0769231	0.508475	1.52342		0	4	0	0		165.35	0.0116775		1	362	0		3.44633	0.103	7	18.8563	0.151794		2.23478	0.692	7	24.6467	-1.18243
1427831_s_at	Zfp260	4.7344		1.7344	0	3	0	0	0	0		0	43	0	3		92.8037	0.454151		0	0	0		3.64412	0.098	7	26.7766	-0.183307		2.69247	0.421	X	156.93	-0.931123
1427481_a_at	Atp1a3	4.73209		0	0	0	1	0.947849	0.980443	1.8038		0	0	0	0		215.127	0.00568493		1	740	3552.68		3.21567	0.164	7	15.6199	0.190877		2.63986	0.428	13	54.8887	-1.4137
1452319_at	Zfp82	4.57218		0.572184	0	4	0	0	0	0		2	22	7	3		42.4076	1		0	0	0		2.43859	0.437	7	24.6467	-0.168201		2.14693	0.676	2	165.474	0.445284
1426692_at	Ccdc97	4.55377		2.11179	0	0	1	0.749674	0.692308	0		0	0	0	0		104.026	0.235538		1	627	88.7345		4.50576	0.034	7	18.8563	0.140207		3.24388	0.161	13	54.8887	-0.990117
1418296_at	Fxyd5	4.54989		2.54989	0	2	0	0	0	0		0	21	2	0		88.1	0.587543		0	0	0		4.81854	0.0075	7	30.4293	0.182314		1.68031	0.954	9	34.3263	-0.686378
1418784_at	Grik5	4.51964		0	0	0	1	0.744459	0.887875	1.8873		0	0	0	0		251.741	0.00129341		1	623	1094.02		2.34875	0.532	6	95.039	-0.141651		3.31265	0.147	15	88.2986	-1.70366
1419164_at	Zfp260	4.5		1.5	0	3	0	0	0	0		3	43	0	3		57.8969	1		0	0	0		6.58628	0.000212766	7	26.7766	-0.186045		2.36544	0.611	18	38.7811	0.573352
1419165_at	Zfp260	4.5		1.5	0	3	0	0	0	0		1	43	0	3		42.7935	1		0	0	0		4.80986	0.0006875	7	26.7766	-0.19034		2.47091	0.339	16	31.5355	-0.447315
1428465_at	Tmem147	4.42857		0	0	3	0	0.428571	1	0		0	1	0	1		59.301	1		19	31	0		2.28987	0.548	13	69.04	-0.0655737		2.13798	0.77	19	38.9008	0.514584
1426710_at	Calm3	4.38095		0	0	3	0	0.380952	1	0		2	2	0	1		119.408	0.0974823		51	12	0		1.66291	0.944	1	25.52	-0.0778523		2.65726	0.256	6	124.022	0.987391
1429416_at	2900074C18Rik	4.35816		0	0	0	1	0.80704	0.872229	1.67889		0	0	0	0		184.491	0.00877049		1	655	986.846		2.31719	0.588	11	4.40873	0.109379		1.8957	0.91	6	95.039	1.15806
1435638_at	Gsk3a	4.26986		0.828347	1.37762	0	1	0.543677	0.520209	0		0	0	0	0		83.4154	0.739132		1	526	0.646107		2.17088	0.682	7	35.0486	0.0484001		3.09081	0.242	7	34.4076	-0.81704
1416521_at	Sepw1	4.2318		0	0	0	1	0.799218	0.865711	1.56687		0	0	0	0		170.022	0.0103614		1	652	852.491		3.14606	0.149	15	28.9905	0.115125		2.62649	0.425	15	45.1075	-1.23734
1454931_at	Eid2	4.21706		0	0	0	1	0.82399	0.885267	1.50781		0	0	0	0		163.627	0.0123338		1	666	1057.42		2.69483	0.379	11	4.40873	0.127185		2.03599	0.858	X	156.93	1.20114
1460034_at	BC042901	4.16734		2.39046	1.77688	0	0	0	0	0		0	0	0	0		83.6788	0.729038		0	0	0		4.52938	0.013	7	30.1445	0.133859		3.5232	0.088	7	34.4076	-0.87623
1436495_s_at	Zfp260	4.09726		0.84085	0	3	0	0.25641	0	0		2	43	0	3		55.49	1		24	24	0		3.49661	0.112	7	26.7766	-0.124086		3.15581	0.127	2	30.263	-0.608749
1455390_at	Alkbh6	4.09302		1.5	0	1	0	0.77907	0.813953	0		3	35	0	0		70.5837	1		12	75	0		12.5344	1e-06	7	26.7766	-0.306042		2.32343	0.537	2	131.545	-0.714488
1428438_s_at	Lsm14a	4.05054		2.05054	0	2	0	0	0	0		0	4	1	0		41.1669	1		0	0	0		3.96136	0.042	7	30.4293	0.0758328		2.90238	0.299	4	100.928	-0.478427
1416192_at	Napa	4		3	0	1	0	0	0	0		1	8	0	0		61.2112	1		0	0	0		7.27657	2.13e-05	7	15.1947	0.229645		3.27587	0.132	X	156.93	0.765684
1416443_a_at	Sae1	4		3	0	1	0	0	0	0		2	13	0	0		38.8297	1		0	0	0		6.73808	0.000227273	7	11.0995	0.109112		3.05274	0.225	14	82.4487	0.450092
1418241_at	Usf2	4		0	0	4	0	0	0	0		0	9	2	1		114.728	0.126291		0	0	0		2.86004	0.215	16	62.212	-0.0886251		1.94657	0.771	9	81.6566	0.882205
1419768_at	Cd22	4		0	0	4	0	0	0	0		1	43	16	1		55.8244	1		0	0	0		1.55491	0.979	7	52.7408	0.0826668		1.55701	0.973	6	138.401	0.480862
1422135_at	Zfp146	4		0	0	4	0	0	0	0		0	21	4	1		56.5006	1		0	0	0		2.15839	0.707	2	9.74751	0.205402		2.71933	0.299	7	18.3679	0.641555
1422142_at	Nphs1	4		0	0	4	0	0	0	0		1	41	8	1		64.824	1		0	0	0		3.3925	0.115	11	8.73673	0.0995923		3.22666	0.174	16	73.6306	0.716118
1425558_at	Klc3	4		0	0	4	0	0	0	0		0	5	1	2		71.8932	1		0	0	0		3.30863	0.041	17	88.9103	0.145251		1.79746	0.864	2	179.137	-0.621342
1426400_a_at	Capns1	4		0	0	4	0	0	0	0		5	29	3	2		57.5989	1		0	0	0		3.17812	0.101	16	17.5769	-0.0617258		2.56019	0.393	12	80.8874	-0.626224
1427175_at	AI428936	4		0	0	4	0	0	0	0		2	12	1	1		69.8614	1		0	0	0		2.25925	0.598	2	102.902	0.0754338		2.40555	0.389	7	136.447	-0.611189
1427176_s_at	AI428936	4		0	0	4	0	0	0	0		0	12	1	1		42.2891	1		0	0	0		2.59404	0.288	4	49.7924	-0.0853302		1.87729	0.854	10	116.749	-0.396061
1431561_a_at	Dhx34	4		0	0	4	0	0	0	0		2	29	7	3		61.2103	1		0	0	0		3.16038	0.099	X	35.1443	0.0761693		2.68536	0.337	2	122.25	0.588636
1431889_x_at	Psg21	4		0	0	4	0	0	0	0		2	7	1	1		56.6912	1		0	0	0		2.85913	0.316	12	14.8948	0.110929		1.43201	0.995	6	145.415	0.439324
1431959_x_at	Psg21	4		0	0	4	0	0	0	0		2	7	1	1		81.8831	0.793855		0	0	0		2.22674	0.687	12	55.562	-0.0978994		1.74536	0.955	2	157.687	0.661357
1433993_at	4931406P16Rik	4		0	0	4	0	0	0	0		0	32	9	1		57.2803	1		0	0	0		2.54678	0.434	6	59.7363	0.0837441		2.11236	0.811	17	9.21643	0.548173
1435916_at	Zfp84	4		0	0	4	0	0	0	0		3	33	1	1		39.0301	1		0	0	0		1.70649	0.955	5	83.4808	-0.0704265		1.63734	0.966	19	11.1632	0.37198
1437858_at	Dpy19l3	4		3	0	1	0	0	0	0		0	16	0	0		68.81	1		0	0	0		8.96233	1.95e-05	7	35.0486	-0.407211		2.46609	0.48	14	48.7116	0.705476
1451482_at	BC027344	4		0	0	4	0	0	0	0		8	52	7	1		41.0895	1		0	0	0		1.85822	0.772	7	44.7592	-0.10904		2.18353	0.518	17	43.551	0.458398
1454091_at	Psg18	4		0	0	4	0	0	0	0		0	29	8	1		50.6161	1		0	0	0		3.2054	0.162	12	16.8539	-0.081811		2.60685	0.422	7	67.9902	-0.653407
1457130_at	Zfp27	4		0	0	4	0	0	0	0		4	58	13	9		40.9364	1		0	0	0		2.29528	0.644	17	66.3411	-0.0544168		2.34448	0.383	8	26.3182	0.399761
1460219_at	Mag	4		0	0	4	0	0	0	0		2	14	5	1		116.187	0.115971		0	0	0		1.83466	0.903	18	45.9149	-0.123861		2.47762	0.295	9	83.669	0.967948
1460228_at	Usf2	4		0	0	4	0	0	0	0		1	9	2	1		74.6666	1		0	0	0		2.09827	0.707	11	8.73673	0.0553269		2.44693	0.578	15	88.2986	-0.684189
1460424_at	Tmem160	4		3	0	1	0	0	0	0		0	5	0	0		82.9205	0.757163		0	0	0		6.30248	0.00047619	7	15.6199	0.135541		2.51276	0.547	14	118.847	0.706642
1415679_at	Psenen	3.96429		1.5	0	1	0	0.464286	1	0		1	2	0	0		60.9235	1		29	19	0		6.71725	0.000102041	7	30.4293	-0.152081		2.33412	0.625	1	72.6219	0.60191
1416290_a_at	Psmc4	3.94		0	0	2	0	0.96	0.98	0		0	1	1	0		110.467	0.162594		17	48	0		2.08227	0.765	18	70.9106	0.116977		1.9014	0.884	18	70.9106	-0.778894
1450864_at	Calm3	3.93443		0	0	3	0	0.0983607	0.836066	0		0	2	0	1		87.2997	0.613266		5	83	0		2.60742	0.36	1	21.6236	-0.0828742		2.33826	0.573	1	22.1536	0.782014
1416013_at	Pld3	3.89706		1.07046	0	0	1	0.900913	0.925684	0		0	0	0	0		93.3908	0.437889		1	711	1665.32		2.45747	0.527	7	18.8563	0.0755131		2.17439	0.686	13	54.8887	-0.737407
1455701_at	Snx26	3.87756		0	0	0	1	0.470665	0.780965	1.62593		1	0	0	0		178.192	0.00895856		1	499	469.135		2.38144	0.572	15	28.443	0.137407		3.36328	0.169	13	54.8887	-1.40582
1433936_at	Sdhaf1	3.81918		0.819179	0	3	0	0	0	0		1	19	0	1		79.3265	0.889401		0	0	0		3.01711	0.125	7	26.7766	-0.132488		2.58961	0.4	18	70.9106	-0.74386
1419731_at	Cyp2b19	3.8145		1.8145	0	2	0	0	0	0		0	2	1	0		36.4323	1		0	0	0		3.47424	0.08	7	30.4293	0.0755833		1.95118	0.816	12	60.2936	0.372578
1419200_at	Fxyd7	3.57767		0	0	0	1	0.601043	0.711864	1.26477		0	0	0	0		144.702	0.0263553		1	551	150.131		3.09596	0.11	11	4.40873	0.136745		2.50256	0.528	15	88.2986	-1.06825
1439630_x_at	Sbsn	3.5		1.5	0	2	0	0	0	0		3	17	11	0		42.2513	1		0	0	0		18.2978	1e-06	7	30.4293	-1.13912		2.78097	0.23	12	49.8417	-0.514006
1451143_at	Fam98c	3.48781		1.33005	0	0	1	0.649283	0.508475	0		0	0	0	0		114.597	0.127309		1	575	0		2.71322	0.273	7	30.1445	0.0905121		2.50828	0.52	15	45.1075	-0.971766
1456909_at	Gpi1	3.47518		1.47518	0	2	0	0	0	0		1	41	4	0		95.7282	0.3828		0	0	0		2.87036	0.189	7	35.0486	0.1245		2.46684	0.489	4	152.898	0.850088
1440031_at	Ick	3.43662		0	0	0	0	0.558824	1	1.8778		0	0	0	0		246.799	0.00174586		26	24	0		3.50804	0.152	7	30.1445	0.189197		2.17617	0.704	2	26.1904	1.42463
1455468_at	Dpy19l3	3.41366		2.41366	0	1	0	0	0	0		1	16	0	0		38.8273	1		0	0	0		5.04124	0.012	7	35.0486	0.246919		3.10998	0.136	X	9.85686	0.528105
1421374_a_at	Fxyd1	3.38279		1.71861	0	1	0	0.164179	0.5	0		0	2	0	0		123.103	0.0787878		2	210	0		3.28498	0.102	7	30.4293	-0.114715		1.506	0.987	8	121.267	0.806272
1435960_at	Pnmal2	3.3807		0	0	1	1	0.584094	0.79661	0		0	2	0	0		67.1457	1		1	546	511		2.88487	0.285	6	115.881	-0.0757276		3.85724	0.077	13	54.8887	-0.78687
1428494_a_at	Polr2i	3.375		0	0	2	0	0.395833	0.979167	0		2	6	1	0		123.865	0.0750447		23	29	0		1.78358	0.829	8	121.267	-0.0785667		1.52654	0.984	8	121.267	0.806825
1431805_a_at	Rhpn2	3.36605		1.36605	0	2	0	0	0	0		4	10	1	0		38.9541	1		0	0	0		4.21898	0.004	7	34.4076	-0.12361		2.9125	0.266	5	45.6445	0.464885
1416533_at	Egln2	3.35239		1.47103	0	0	1	0.372881	0.508475	0		0	0	0	0		71.2651	1		1	469	0		3.142	0.191	7	18.8563	0.0895718		2.68913	0.435	13	54.8887	-0.700441
1434814_x_at	Gpi1	3.33333		0	0	2	0	0.4	0.933333	0		2	41	4	0		38.2231	1		48	11	0		2.35356	0.514	4	19.9602	0.0353332		3.47432	0.107	10	28.1392	0.465587
1435256_at	Clip3	3.30117		0	0	1	1	0.563233	0.73794	0		1	15	0	0		81.5405	0.806725		1	539	241.476		2.09082	0.783	15	88.2986	0.06199		4.25998	0.042	13	54.8887	-0.881899
1415739_at	Rbm42	3.25945		0	0	1	1	0.654498	0.604954	0		0	4	0	0		93.7904	0.427582		1	580	14.6845		2.6755	0.418	2	160.461	0.125167		1.65893	0.972	4	122.362	0.75662
1428170_at	Zfp180	3.16578		0	0	2	0	0.545455	0.620321	0		0	3	1	0		98.1882	0.331369		4	137	0		2.1698	0.673	17	57.0388	0.119759		1.99614	0.741	6	104.807	-0.866489
1423315_at	Bbc3	3		0	0	3	0	0	0	0		0	6	0	1		62.8984	1		0	0	0		2.28209	0.368	X	69.2812	0.113482		2.87062	0.226	7	112.527	-0.644506
1426577_a_at	1810054G18Rik	3		3	0	0	0	0	0	0		1	0	0	0		79.7582	0.874311		0	0	0		7.57844	5.15e-05	7	30.1445	0.196504		3.42884	0.149	15	88.2986	-0.82597
1428173_at	Eml2	3		0	0	3	0	0	0	0		0	1	0	1		124.515	0.0725551		0	0	0		4.50961	0.013	2	9.74751	0.211319		1.86595	0.888	8	105.643	-0.914559
1428867_at	4933417E01Rik	3		3	0	0	0	0	0	0		0	0	0	0		51.363	1		0	0	0		6.72205	0.000344828	7	24.6467	0.210255		3.12399	0.242	17	3.75103	-0.516204
1434216_a_at	D7Rp2e	3		3	0	0	0	0	0	0		0	0	0	0		24.9087	1		0	0	0		24.8396	5e-06	7	35.0486	-0.856832		3.33293	0.094	3	105.796	0.344353
1438825_at	Calm3	3		0	0	3	0	0	0	0		0	2	0	1		43.0714	1		0	0	0		2.89938	0.272	12	16.8539	-0.0928072		3.90285	0.027	9	59.7854	0.622572
1438826_x_at	Calm3	3		0	0	3	0	0	0	0		0	2	0	1		45.8236	1		0	0	0		2.22788	0.584	14	118.847	-0.057341		2.39449	0.435	15	87.9268	-0.493801
1439902_at	C5ar1	3		0	0	3	0	0	0	0		0	11	0	2		34.8427	1		0	0	0		3.04917	0.171	10	64.1057	-0.0817682		3.16341	0.099	14	77.1175	0.455902
1444575_at	1500002O20Rik	3		0	0	3	0	0	0	0		0	2	0	1		41.4876	1		0	0	0		2.67495	0.382	16	67.8069	0.0679145		4.5478	0.023	2	169.644	0.50355
1447809_x_at	Zfp420	3		0	0	3	0	0	0	0		0	56	0	2		78.8483	0.910381		0	0	0		1.65008	0.971	4	125.091	0.0552211		2.33999	0.58	9	111.503	0.72592
1460435_at	1500002O20Rik	3		0	0	3	0	0	0	0		0	2	0	1		57.0891	1		0	0	0		3.08845	0.174	17	47.192	-0.0794373		2.05762	0.764	13	52.7833	-0.528039
1417034_at	Trappc6a	2.96962		1.96962	0	1	0	0	0	0		0	1	0	0		109.957	0.166843		0	0	0		3.5594	0.054	7	18.8563	-0.140367		2.79666	0.17	12	60.2936	-0.997321
1430021_a_at	Sae1	2.87288		1.87288	0	1	0	0	0	0		0	13	0	0		91.7019	0.481786		0	0	0		3.70244	0.069	7	11.0995	0.0696501		2.92644	0.293	5	132.412	-0.775399
1449184_at	Pglyrp1	2.81195		0	0	1	0	0	0	1.81195		0	1	0	0		216.938	0.00558865		0	0	0		2.36447	0.598	11	11.0711	0.190541		2.32536	0.556	7	44.7592	-1.33386
1450792_at	Tyrobp	2.78849		0.581429	0	1	0	0	0	1.20706		1	1	0	0		141.36	0.0306905		0	0	0		2.62237	0.417	7	34.4076	-0.124929		2.11395	0.748	12	60.2936	-0.951444
1448243_at	Napa	2.75		0	0	1	0	0.770833	0.979167	0		0	8	0	0		56.1429	1		23	40	0		2.07592	0.769	14	88.3589	-0.0551066		1.89549	0.9	14	118.847	0.494143
1419013_at	Gpatc1	2.7321		2.7321	0	0	0	0	0	0		0	0	0	0		35.9271	1		0	0	0		4.97771	0.004	7	35.0486	-0.128683		1.493	0.991	10	13.378	-0.331862
1423449_a_at	Actn4	2.68793		1.10815	0.579781	1	0	0	0	0		0	1	0	0		59.8633	1		0	0	0		2.40675	0.479	7	30.1445	0.0610142		2.12796	0.765	7	30.1445	-0.566027
1441619_at	Zfp14	2.68082		0.680821	0	2	0	0	0	0		1	9	5	0		63.4202	1		0	0	0		2.64805	0.252	7	26.7766	-0.0805364		2.40432	0.57	2	24.7938	-0.617605
1456767_at	Lrfn3	2.61538		0	0	2	0	0.615385	0	0		0	6	1	0		99.2042	0.311321		37	20	0		2.54987	0.41	11	8.73673	0.0876559		2.98655	0.158	7	45.4563	-0.961418
1437196_x_at	Rps16	2.60523		1.0306	0	0	0	0.900498	0.674129	0		0	0	0	0		69.0365	1		2	372	63.9638		2.37934	0.583	7	30.1445	0.0531514		1.956	0.864	19	11.1632	-0.645445
1418955_at	Zfp93	2.57446		0.574455	0	2	0	0	0	0		2	14	4	0		55.2662	1		0	0	0		2.39716	0.432	7	18.3679	-0.0890112		2.05577	0.765	3	53.3577	0.551418
1449185_at	Crx	2.57437		0	1.57437	1	0	0	0	0		0	3	0	0		66.4055	1		0	0	0		2.88131	0.231	10	101.805	-0.105306		2.89896	0.147	7	15.6199	0.695818
1458405_at	B430201F14	2.49704		2.49704	0	0	0	0	0	0		0	0	0	0		66.6454	1		0	0	0		4.47268	0.009	7	26.7766	0.217233		2.0179	0.833	6	100.834	-0.592021
1434305_at	U2af1l4	2.47938		1.47938	0	1	0	0	0	0		0	8	0	0		78.3868	0.928124		0	0	0		3.09548	0.187	7	35.0486	-0.068977		2.48861	0.323	2	131.545	-0.780832
1421164_a_at	Arhgef1	2.44119		1.44119	0	1	0	0	0	0		0	1	0	0		83.4199	0.739123		0	0	0		2.77135	0.206	7	30.1445	0.121859		3.02206	0.253	7	15.6199	-0.874806
1459590_at	B230208H11Rik	2.39046		2.39046	0	0	0	0	0	0		0	0	0	0		39.0966	1		0	0	0		4.56503	0.013	7	26.7766	-0.176422		2.53688	0.214	10	74.4249	0.447614
1440024_at	Itpkc	2.18954		0	2.18954	0	0	0	0	0		0	0	0	0		49.5048	1		0	0	0		2.11841	0.666	5	132.315	0.0732215		4.10811	0.026	7	30.4293	0.610445
1442907_at	2010015L04Rik	2.17861		0	2.17861	0	0	0	0	0		0	0	0	0		39.4713	1		0	0	0		2.00786	0.773	19	49.5365	-0.102964		3.55458	0.027	7	18.8563	0.560194
1436083_at	Cebpa	2.14618		1.14618	0	1	0	0	0	0		1	5	0	0		74.4575	1		0	0	0		2.33491	0.435	7	30.1445	0.0664528		2.2613	0.463	7	134.673	0.680037
1448533_at	Ckap1	2.13264		0.704064	0	0	0	0.428571	1	0		1	0	0	0		71.6704	1		19	31	0		2.87975	0.224	7	26.7766	-0.0857711		1.75183	0.957	14	118.847	0.53802
1447724_x_at	Opa3	2.03802		0	0	1	0	0	0	1.03802		0	2	0	0		133.601	0.0444628		0	0	0		3.3439	0.125	11	8.73673	0.0651546		2.30196	0.671	16	78.0159	0.989471
1426844_a_at	6030457N17Rik	2.03054		2.03054	0	0	0	0	0	0		0	0	0	0		96.7152	0.362409		0	0	0		3.73592	0.045	7	30.4293	-0.197375		1.62988	0.959	2	128.065	-0.702715
1448283_a_at	Sae2	2.01793		2.01793	0	0	0	0	0	0		0	0	0	0		41.6999	1		0	0	0		3.68445	0.047	7	34.4076	-0.0864336		2.7191	0.362	9	34.3263	-0.473043
1416291_at	Psmc4	2		0	0	2	0	0	0	0		0	1	1	0		35.1532	1		0	0	0		1.69759	0.951	2	73.0959	0.0338981		2.28244	0.547	3	129.817	-0.399863
1419521_at	Zfp94	2		0	0	2	0	0	0	0		1	16	2	0		62.6375	1		0	0	0		3.33313	0.039	17	88.9103	-0.109979		1.8452	0.922	4	108.705	0.581359
1420801_at	Npas1	2		0	0	2	0	0	0	0		0	9	1	0		51.6901	1		0	0	0		2.54588	0.462	1	172.887	0.104019		1.85634	0.868	13	54.8887	-0.494304
1421093_at	Slc7a10	2		0	0	2	0	0	0	0		0	3	2	0		75.5025	1		0	0	0		2.59742	0.479	2	88.1471	0.0844882		2.30043	0.475	1	22.1536	0.720448
1421286_a_at	Atp4a	2		0	0	2	0	0	0	0		0	15	1	0		48.525	1		0	0	0		2.65616	0.323	6	85.7832	-0.122199		2.64012	0.386	6	77.4513	0.535723
1421454_at	Zfp108	2		0	0	2	0	0	0	0		2	23	15	0		47.7024	1		0	0	0		2.59431	0.354	10	104.985	0.0913319		3.00551	0.131	18	82.375	0.556417
1423586_at	Axl	2		0	0	2	0	0	0	0		0	1	1	0		54.6149	1		0	0	0		2.14471	0.511	16	79.1356	-0.0699307		1.9848	0.858	14	82.4487	-0.484185
1423984_a_at	Meis3	2		0	0	2	0	0	0	0		0	5	1	0		77.2628	0.971995		0	0	0		3.48261	0.132	7	45.4563	0.0967273		2.02777	0.819	7	45.4563	-0.679064
1425116_a_at	Spnb4	2		0	0	2	0	0	0	0		0	1	1	0		95.5051	0.387532		0	0	0		2.15514	0.688	4	103.139	-0.0668056		2.86839	0.249	13	52.7833	-0.910639
1427306_at	Ryr1	2		0	0	2	0	0	0	0		0	1	1	0		65.8266	1		0	0	0		3.04192	0.19	11	53.7642	0.124866		2.32867	0.557	10	122.416	-0.630324
1427713_x_at	Pou2f2	2		0	0	2	0	0	0	0		0	1	1	0		42.6559	1		0	0	0		2.43369	0.499	8	60.5952	-0.101416		2.48052	0.324	11	82.0737	-0.442099
1428436_at	Lsm14a	2		0	0	2	0	0	0	0		1	4	1	0		41.8546	1		0	0	0		2.36168	0.529	10	101.805	0.0793539		3.36459	0.103	1	118.385	-0.515698
1428437_at	Lsm14a	2		0	0	2	0	0	0	0		3	4	1	0		81.4465	0.809346		0	0	0		2.20926	0.607	X	67.7016	-0.13815		2.69098	0.198	6	138.401	-0.744478
1428525_at	Pnmal1	2		0	0	2	0	0	0	0		3	13	5	0		36.9413	1		0	0	0		2.91063	0.18	6	95.039	0.073316		2.5752	0.213	12	113.706	0.434923
1428977_at	Chst8	2		0	0	2	0	0	0	0		0	2	1	0		71.2795	1		0	0	0		2.19836	0.624	12	99.9811	-0.133218		2.57767	0.475	7	67.9902	0.813966
1430516_at	Zfp382	2		0	0	2	0	0	0	0		2	12	4	0		33.6652	1		0	0	0		2.33306	0.516	X	128.95	-0.072363		2.8715	0.231	1	54.0403	0.413199
1432986_at	Zc3h4	2		0	0	2	0	0	0	0		4	13	3	0		42.3728	1		0	0	0		2.91008	0.233	1	118.385	-0.0779204		2.78089	0.25	10	123.018	0.459348
1434628_a_at	Rhpn2	2		0	0	2	0	0	0	0		0	10	1	0		43.5094	1		0	0	0		2.38333	0.552	12	103.433	-0.138458		2.32278	0.59	19	44.2447	0.430285
1436665_a_at	Ltbp4	2		0	0	2	0	0	0	0		0	6	5	0		101.013	0.278932		0	0	0		3.31358	0.117	9	41.2419	0.107123		1.78166	0.929	7	15.6199	-0.754644
1436812_at	Fkrp	2		0	0	2	0	0	0	0		0	1	1	0		60.7354	1		0	0	0		2.24368	0.43	16	73.6306	-0.0822518		1.74571	0.943	3	157.455	-0.503995
1437536_at	Fkrp	2		0	0	2	0	0	0	0		0	1	1	0		82.5185	0.771465		0	0	0		3.34383	0.102	15	51.798	0.0973224		3.8598	0.023	3	148.544	-0.829284
1438621_x_at	Axl	2		0	0	2	0	0	0	0		0	1	1	0		41.8396	1		0	0	0		1.98487	0.859	6	24.2237	0.0501312		2.05859	0.765	12	37.3788	0.46348
1439192_at	Nova2	2		0	0	2	0	0	0	0		1	13	1	0		111.275	0.15501		0	0	0		1.89007	0.887	17	57.0388	-0.0604614		2.99269	0.245	6	95.039	1.03977
1439289_s_at	Pnmal1	2		0	0	2	0	0	0	0		4	13	5	0		107.013	0.198348		0	0	0		1.5137	0.986	2	16.2235	-0.0904736		2.76848	0.312	3	3.77107	0.909752
1441876_x_at	Zfp93	2		0	0	2	0	0	0	0		1	14	4	0		55.3897	1		0	0	0		3.15442	0.074	6	64.7458	0.0855221		5.50136	0.000611111	4	62.1936	-0.826431
1446313_at	Zfp30	2		0	0	2	0	0	0	0		0	23	7	0		50.9402	1		0	0	0		3.70543	0.033	7	44.7592	-0.128619		2.10861	0.746	16	23.7126	-0.484145
1447219_at	Psmc4	2		0	0	2	0	0	0	0		0	1	1	0		63.5878	1		0	0	0		2.40305	0.405	12	16.8539	-0.0868758		2.28978	0.583	12	16.8539	0.585124
1447313_at	Gpi1	2		0	0	2	0	0	0	0		4	41	4	0		75.299	1		0	0	0		1.67724	0.95	12	16.8539	-0.104642		2.29725	0.694	10	85.8815	0.652142
1447642_x_at	Dmwd	2		0	0	2	0	0	0	0		0	6	3	0		36.0339	1		0	0	0		1.5737	0.977	12	35.7064	-0.0566472		1.76495	0.905	3	3.77107	-0.337735
1448573_a_at	Ceacam10	2		0	0	2	0	0	0	0		0	1	1	0		35.1401	1		0	0	0		2.11985	0.647	1	25.52	-0.0786318		2.00764	0.802	1	62.6385	0.359792
1449813_at	Zfp30	2		0	0	2	0	0	0	0		2	23	7	0		95.0151	0.398978		0	0	0		2.71633	0.266	18	74.8615	-0.0651287		2.9682	0.261	2	81.907	-0.811549
1453609_s_at	Ccdc9	2		0	0	2	0	0	0	0		0	40	1	0		63.0937	1		0	0	0		2.86548	0.266	2	160.461	0.0763635		2.23606	0.637	12	114.377	-0.612517
1454717_at	Ankrd27	2		0	0	2	0	0	0	0		0	8	2	0		44.2756	1		0	0	0		2.14101	0.659	7	15.6199	0.0766175		2.02007	0.665	11	53.7642	-0.455714
1456770_at	Zfp14	2		0	0	2	0	0	0	0		5	9	5	0		58.5285	1		0	0	0		2.3641	0.393	10	101.805	0.0887698		2.72277	0.426	17	3.1843	0.598277
1457347_at	Ryr1	2		0	0	2	0	0	0	0		0	1	1	0		52.2031	1		0	0	0		2.92585	0.241	19	61.2761	-0.0868108		2.6394	0.092	16	12.3864	-0.591971
1460727_at	Ercc2	2		0	0	2	0	0	0	0		0	3	1	0		99.0797	0.313538		0	0	0		2.8313	0.322	11	62.0681	0.0677916		2.74445	0.352	3	156.672	-0.874327
1433612_at	Ap2s1	1.97814		0	0	0	0	0.983607	0.994536	0		0	0	0	0		79.3497	0.888127		5	180	228.867		3.21463	0.123	14	118.847	-0.0742468		2.44633	0.589	14	118.847	0.732102
1424480_s_at	Akt2	1.96592		0.965915	0	1	0	0	0	0		0	1	0	0		75.7681	1		0	0	0		2.25661	0.64	7	24.6467	0.0754519		1.65208	0.966	15	45.1075	-0.54296
1450638_at	Pdcd5	1.9204		0	0	1	0	0.420398	0.5	0		0	4	0	0		71.8819	1		2	250	0		2.38168	0.539	12	100.967	-0.0639715		1.67074	0.96	5	123.549	-0.578082
1452680_at	Snrpd2	1.92012		0	0	0	0	0.0348837	0.813953	1.07128		0	0	0	0		135.086	0.0413556		12	45	0		1.99807	0.816	9	94.959	0.0460223		1.95488	0.857	3	156.672	0.918429
1437278_a_at	Sae2	1.91979		0	0	0	0	0.951872	0.967914	0		0	0	0	0		124.918	0.0711822		4	177	596.636		2.27921	0.599	9	123.812	0.112737		2.4327	0.506	3	142.572	0.923192
1424101_at	Hnrpl	1.88798		0	0	0	0	0	0	1.88798		0	0	0	0		252.044	0.00129341		0	0	0		3.20579	0.1	1	21.6236	-0.162353		2.84319	0.252	9	81.6566	1.63479
1436757_a_at	Cox6b1	1.87209		0	0	0	0	0.94186	0.930233	0		0	0	0	0		75.3445	1		12	81	44		2.22583	0.663	3	57.4232	0.0392177		1.74768	0.941	9	34.3263	-0.604607
1451242_a_at	Ppp5c	1.86885		0	0	1	0	0.0327869	0.836066	0		0	1	0	0		64.344	1		5	74	0		3.24052	0.149	1	21.6236	-0.0580113		3.08197	0.172	11	79.3634	0.722291
1452674_a_at	Eif3s12	1.8125		0	0	0	0	0.833333	0.979167	0		0	0	0	0		77.5087	0.962102		23	42	0		2.0887	0.804	11	47.9608	0.0492608		1.49581	0.989	19	11.1632	-0.605487
1440500_at	Map3k10	1.7988		0	0	0	1	0.237237	0.561562	0		0	0	0	0		99.5776	0.304658		3	198	0		2.10656	0.692	18	12.6937	0.114564		1.89408	0.882	4	49.7924	-0.903051
1426845_at	6030457N17Rik	1.75085		1.75085	0	0	0	0	0	0		0	0	0	0		60.0267	1		0	0	0		3.35678	0.094	7	36.4787	-0.117062		2.02299	0.823	11	22.9284	-0.56701
1434944_at	Dm15	1.73845		1.73845	0	0	0	0	0	0		1	0	0	0		65.0936	1		0	0	0		3.52942	0.097	7	18.8563	0.173634		2.96347	0.259	7	44.7592	-0.679191
1424856_at	Atp1a3	1.67819		1.67819	0	0	0	0	0	0		0	0	0	0		88.9152	0.561538		0	0	0		3.08535	0.113	7	30.4293	0.0981697		3.75962	0.078	2	134.211	0.923389
1448799_s_at	Mrps12	1.63388		0	0	0	0	0.786885	0.846995	0		0	0	0	0		68.722	1		5	144	0.666667		2.35697	0.635	X	80.8499	0.077481		1.7241	0.962	14	118.847	0.56266
1456848_at	2610507L03Rik	1.61685		1.61685	0	0	0	0	0	0		0	0	0	0		25.4808	1		0	0	0		3.27702	0.132	7	35.0486	-0.126286		1.85188	0.821	4	142.449	-0.303705
1436332_at	Apex2	1.5		1.5	0	0	0	0	0	0		5	0	0	0		61.6199	1		0	0	0		10.598	1.07e-05	7	30.4293	-0.387122		1.58905	0.713	3	157.455	-0.547399
1456486_at	Zfp574	1.41524		1.41524	0	0	0	0	0	0		0	0	0	0		77.5282	0.961116		0	0	0		3.04258	0.22	7	30.1445	0.105612		1.81575	0.928	3	148.544	-0.553158
1460561_x_at	Sepw1	1.34328		0	0	0	0	0.599502	0.743781	0		0	0	0	0		93.9283	0.424506		2	285	191.637		3.26688	0.133	7	89.4894	0.0588452		2.14099	0.758	19	11.1632	-0.801483
1416404_s_at	Rps16	1.3125		0	0	0	0	0.333333	0.979167	0		0	0	0	0		61.2655	1		23	27	0		2.92817	0.221	11	4.40873	0.0543746		1.86956	0.878	13	96.8017	0.578563
1449236_at	Dll3	1.28501		1.28501	0	0	0	0	0	0		0	0	0	0		48.7092	1		0	0	0		2.82501	0.306	7	36.4787	0.0783823		1.84644	0.888	12	46.0149	-0.471466
1426292_at	6330581L23Rik	1.27495		1.27495	0	0	0	0	0	0		2	0	0	0		47.9654	1		0	0	0		4.5691	0.0075	7	26.7766	-0.110187		2.74564	0.264	5	132.412	-0.53675
1451386_at	Blvrb	1.25798		0	0	0	0	0	0	1.25798		0	0	0	0		144.254	0.0269091		0	0	0		2.26936	0.616	17	23.9217	0.0842716		2.01081	0.845	1	20.619	0.981018
1427773_a_at	Rabac1	1.22404		0	0	0	0	0.387978	0.836066	0		0	0	0	0		108.216	0.185138		5	104	0		2.72719	0.334	1	13.3682	-0.0688273		1.73814	0.917	15	95.7777	-0.801505
1421364_at	Lrfn1	1.21112		1.21112	0	0	0	0	0	0		0	0	0	0		78.1954	0.935754		0	0	0		2.68106	0.369	7	30.1445	0.125555		2.36844	0.627	18	46.4012	-0.652429
1437212_at	Zfp70	1.19523		1.19523	0	0	0	0	0	0		3	0	0	0		42.7039	1		0	0	0		4.41864	0.013	7	26.7766	-0.268293		2.5313	0.439	X	8.70931	0.49619
1433440_x_at	Sae2	1.19251		0	0	0	0	0.572193	0.620321	0		0	0	0	0		74.0054	1		4	138	0		2.36104	0.534	4	49.7924	0.0950343		2.1469	0.619	15	28.9905	0.628744
1428673_at	Rshl1	1.14257		0	1.14257	0	0	0	0	0		0	0	0	0		64.0931	1		0	0	0		2.34513	0.596	15	45.1075	0.0882001		2.3666	0.439	7	11.0995	-0.603144
1423507_a_at	Sirt2	1.12195		0	0	0	0	0.121951	1	0		0	0	0	0		81.2864	0.814795		32	20	0		2.40056	0.515	14	118.847	-0.0734748		1.85032	0.885	19	11.1632	-0.682824
1416280_at	Sae2	1.07895		1.07895	0	0	0	0	0	0		2	0	0	0		31.0001	1		0	0	0		4.26173	0.029	7	30.4293	-0.0708695		2.39746	0.5	6	104.807	-0.416087
1429800_at	9130221H12Rik	1.0108		1.0108	0	0	0	0	0	0		0	0	0	0		44.0909	1		0	0	0		1.67936	0.613	7	30.1445	0.0860548		3.23525	0.145	8	60.5952	0.501897
1417328_at	Ercc1	1		0	0	1	0	0	0	0		0	1	0	0		69.7746	1		0	0	0		3.05962	0.225	2	149.357	0.0722959		3.29302	0.139	9	35.7354	-0.751815
1417703_at	Pvrl2	1		0	0	1	0	0	0	0		0	2	0	0		48.4556	1		0	0	0		2.0096	0.65	11	11.0711	0.0686868		2.22782	0.569	2	88.1471	0.512598
1421324_a_at	Akt2	1		0	0	1	0	0	0	0		0	1	0	0		129.15	0.0565063		0	0	0		3.00344	0.255	14	106.104	0.0889634		2.23049	0.701	7	11.0995	-1.00206
1422134_at	Fosb	1		0	0	1	0	0	0	0		0	4	0	0		123.28	0.0778974		0	0	0		2.11916	0.279	17	3.1843	0.226462		2.17377	0.628	11	35.5312	-0.943922
1424115_at	Ppp5c	1		0	0	1	0	0	0	0		0	1	0	0		52.3998	1		0	0	0		2.91079	0.275	3	142.572	0.069574		2.08574	0.814	6	104.807	0.564989
1424116_x_at	Ppp5c	1		0	0	1	0	0	0	0		0	1	0	0		63.1445	1		0	0	0		2.73553	0.092	1	21.6236	-0.0609257		1.78131	0.936	15	88.2986	-0.522981
1424456_at	Pvrl2	1		0	0	1	0	0	0	0		0	2	0	0		56.1191	1		0	0	0		2.5358	0.321	18	40.07	0.108287		2.8248	0.308	17	3.1843	-0.592315
1425261_at	Cebpg	1		0	0	1	0	0	0	0		0	1	0	0		47.5529	1		0	0	0		5.51679	0.00333333	X	67.7016	-0.130431		3.39273	0.073	X	67.7016	0.672194
1425262_at	Cebpg	1		0	0	1	0	0	0	0		0	1	0	0		79.3742	0.886948		0	0	0		2.63711	0.468	11	4.40873	-0.0683053		2.16687	0.647	4	108.705	-0.753845
1425429_s_at	Hif3a	1		0	0	1	0	0	0	0		0	2	0	0		67.8304	1		0	0	0		1.85376	0.798	9	107.689	-0.0733491		2.30548	0.538	12	55.562	0.685276
1426209_at	Strn4	1		0	0	1	0	0	0	0		0	2	0	0		39.5378	1		0	0	0		2.20985	0.661	4	34.2827	0.0490956		2.46047	0.495	9	29.6904	0.439671
1426263_at	Cadm4	1		0	0	1	0	0	0	0		0	1	0	0		68.5894	1		0	0	0		2.31746	0.622	15	86.4349	0.0723833		2.77625	0.309	1	25.52	0.709789
1427727_x_at	Psg19	1		0	0	1	0	0	0	0		3	8	0	0		61.8541	1		0	0	0		4.50509	0.009	17	40.0346	-0.0671787		2.62599	0.408	1	60.5887	0.616414
1428445_at	Yif1b	1		0	0	1	0	0	0	0		0	1	0	0		70.8563	1		0	0	0		2.43072	0.331	11	47.9608	0.0570591		2.52021	0.351	3	129.817	-0.693742
1428493_at	Sipa1l3	1		0	0	1	0	0	0	0		0	1	0	0		58.0077	1		0	0	0		2.52507	0.365	2	125.17	-0.068002		2.14068	0.746	4	28.4912	-0.568548
1429848_at	Pvr	1		0	0	1	0	0	0	0		0	4	0	0		33.3383	1		0	0	0		2.78473	0.239	17	44.7751	-0.105829		2.20193	0.605	2	113.889	0.37495
1431692_a_at	Cblc	1		0	0	1	0	0	0	0		0	7	0	0		51.1803	1		0	0	0		2.14008	0.722	6	135.288	-0.0777069		2.01042	0.811	9	15.6396	0.481559
1432466_a_at	Apoe	1		0	0	1	0	0	0	0		0	1	0	0		44.8863	1		0	0	0		1.73141	0.898	3	134.87	-0.047373		1.84634	0.889	10	28.1392	0.423395
1434886_at	Opa3	1		0	0	1	0	0	0	0		1	2	0	0		55.7256	1		0	0	0		2.27858	0.587	2	19.9351	0.0519307		3.34768	0.115	13	54.8887	-0.602014
1435339_at	Kctd15	1		0	0	1	0	0	0	0		0	7	0	0		44.4688	1		0	0	0		2.18491	0.635	14	108.472	-0.0756281		1.80504	0.904	14	112.496	0.40457
1435561_at	Erf	1		0	0	1	0	0	0	0		0	1	0	0		110.643	0.160567		0	0	0		2.17434	0.649	15	95.7777	0.105873		2.46847	0.478	13	46.9707	-0.941236
1435852_at	Spred3	1		0	0	1	0	0	0	0		0	1	0	0		73.8157	1		0	0	0		1.59463	0.976	7	73.8225	-0.0843684		2.75416	0.358	13	52.7833	-0.735477
1436601_at	Fbxo46	1		0	0	1	0	0	0	0		0	2	0	0		62.018	1		0	0	0		2.53601	0.487	5	55.1204	-0.0613165		2.79581	0.291	9	77.1554	-0.591416
1437447_s_at	Ercc1	1		0	0	1	0	0	0	0		0	1	0	0		106.602	0.203174		0	0	0		2.27913	0.452	10	43.9948	-0.0496613		2.48959	0.492	4	28.4912	-0.898042
1438262_at	Slc8a2	1		0	0	1	0	0	0	0		0	15	0	0		49.3091	1		0	0	0		2.59706	0.395	15	63.1499	0.0648914		1.93529	0.866	7	36.4787	-0.47185
1440025_at	Kptn	1		0	0	1	0	0	0	0		0	6	0	0		41.3502	1		0	0	0		2.23563	0.704	6	144.011	0.0615071		4.00033	0.027	13	54.8887	0.544695
1440185_x_at	Sae1	1		0	0	1	0	0	0	0		0	13	0	0		64.0971	1		0	0	0		2.45156	0.386	11	76.7637	0.0745585		2.04592	0.804	5	42.4975	-0.558293
1440403_at	Arhgef1	1		0	0	1	0	0	0	0		0	1	0	0		47.0759	1		0	0	0		2.50995	0.324	6	127.404	-0.0936699		2.64314	0.308	14	18.7051	0.518135
1441323_at	Qpctl	1		0	0	1	0	0	0	0		0	1	0	0		54.2662	1		0	0	0		1.82035	0.924	7	52.7408	0.0687805		2.5833	0.43	18	40.07	-0.515524
1444258_at	Actn4	1		0	0	1	0	0	0	0		0	1	0	0		51.7926	1		0	0	0		3.51211	0.076	11	79.3634	0.0839576		3.78225	0.068	14	78.4157	-0.654564
1446708_at	Hif3a	1		0	0	1	0	0	0	0		0	2	0	0		47.453	1		0	0	0		2.30287	0.523	9	105.632	-0.0915016		1.63176	0.957	13	111.562	0.481225
1447061_at	Hif3a	1		0	0	1	0	0	0	0		0	2	0	0		50.68	1		0	0	0		2.61342	0.39	7	34.4076	0.0734183		2.42761	0.48	14	57.7694	0.537152
1448783_at	Slc7a9	1		0	0	1	0	0	0	0		0	3	0	0		52.2671	1		0	0	0		3.38626	0.017	7	128.827	-0.0658127		2.28542	0.598	1	90.1809	0.51364
1449231_at	Zfp296	1		0	0	1	0	0	0	0		1	3	0	0		32.9022	1		0	0	0		1.46442	0.99	4	55.0688	-0.0650568		2.20008	0.566	1	43.6869	-0.38476
1449238_at	Psg16	1		0	0	1	0	0	0	0		0	6	0	0		47.4016	1		0	0	0		2.77989	0.334	5	123.549	0.0825915		2.24073	0.625	4	149.153	0.50924
1449517_at	Qpctl	1		0	0	1	0	0	0	0		1	1	0	0		51.6989	1		0	0	0		2.03081	0.678	7	112.726	0.0692549		1.95178	0.814	18	57.2074	0.536433
1449518_at	Qpctl	1		0	0	1	0	0	0	0		0	1	0	0		48.6337	1		0	0	0		3.09465	0.127	15	88.2986	0.0891097		2.65113	0.351	12	96.5008	-0.538686
1451160_s_at	Pvr	1		0	0	1	0	0	0	0		0	4	0	0		58.4951	1		0	0	0		2.79012	0.239	16	10.5091	-0.0812492		2.2367	0.424	15	56.9906	-0.594331
1451639_at	Cebpg	1		0	0	1	0	0	0	0		0	1	0	0		69.7315	1		0	0	0		3.36244	0.14	16	31.5355	-0.101136		2.38641	0.425	X	9.85686	0.704119
1451643_a_at	Rab4b	1		0	0	1	0	0	0	0		0	1	0	0		44.3636	1		0	0	0		2.41694	0.545	7	81.4087	0.061447		2.56082	0.432	8	93.7159	0.456854
1453569_s_at	Mark4	1		0	0	1	0	0	0	0		0	1	0	0		78.8238	0.910917		0	0	0		3.30763	0.168	7	30.1445	0.112237		2.54662	0.465	15	88.2986	-0.711867
1455703_at	Akt2	1		0	0	1	0	0	0	0		0	1	0	0		87.5977	0.603801		0	0	0		2.00315	0.777	4	31.8934	-0.0795383		1.83237	0.907	X	111.641	0.720217
1456618_at	Mark4	1		0	0	1	0	0	0	0		0	1	0	0		49.8771	1		0	0	0		1.97657	0.818	13	111.562	-0.0818556		2.73638	0.334	1	23.0993	0.539141
1456876_at	Nanos2	1		0	0	1	0	0	0	0		0	1	0	0		65.101	1		0	0	0		1.72114	0.926	1	154.947	-0.0675449		2.13939	0.655	17	3.1843	-0.614859
1458350_at	Opa3	1		0	0	1	0	0	0	0		0	2	0	0		60.5873	1		0	0	0		2.07061	0.721	3	54.9585	-0.114821		2.12507	0.708	9	111.503	-0.573844
1459680_at	Tomm40	1		0	0	1	0	0	0	0		0	2	0	0		53.816	1		0	0	0		2.20278	0.716	17	81.129	-0.118368		2.75296	0.33	4	44.3385	-0.63486
1459892_at	Psg19	1		0	0	1	0	0	0	0		3	8	0	0		42.1827	1		0	0	0		2.5827	0.429	14	61.4408	-0.0823854		3.17687	0.129	19	52.2553	0.481154
1453212_at	1110003H10Rik	0.873238		0.873238	0	0	0	0	0	0		0	0	0	0		71.2881	1		0	0	0		2.20246	0.668	7	26.7766	-0.163484		2.11382	0.778	6	115.881	-0.634116
1423903_at	D7Ertd458e	0.78126		0.78126	0	0	0	0	0	0		0	0	0	0		64.0547	1		0	0	0		2.20253	0.697	7	15.6199	-0.0885487		3.0828	0.201	11	58.9267	-0.674336
1449243_a_at	Rps19	0.763682		0	0	0	0	0.139303	0.624378	0		0	0	0	0		94.6757	0.406564		2	206	25.9046		3.03349	0.235	6	90.3235	-0.0918573		1.84471	0.912	11	79.3634	0.74467
1452916_at	Mll4	0.72003		0	0.72003	0	0	0	0	0		0	0	0	0		54.2097	1		0	0	0		2.03772	0.794	6	115.881	-0.0700299		2.2148	0.717	7	34.4076	-0.514374
1440398_at	Tsc1	0.600285		0.600285	0	0	0	0	0	0		1	0	0	0		48.9104	1		0	0	0		2.67313	0.379	7	30.1445	-0.079055		1.94863	0.81	10	74.4249	0.457705
1450315_at	V1rd14	0.450734		0	0.450734	0	0	0	0	0		0	0	0	0		57.0032	1		0	0	0		2.29038	0.446	1	72.6219	-0.0904714		1.97367	0.812	7	11.0995	0.553015
1444779_s_at	Zfp59	0.426877		0.426877	0	0	0	0	0	0		0	0	0	0		54.1034	1		0	0	0		1.95481	0.821	7	30.1445	-0.0637431		2.2298	0.664	8	126.586	-0.487853
1451097_at	Vasp	0.294118		0	0	0	0	0.294118	0	0		0	0	0	0		110.696	0.159975		59	9	0		2.94089	0.203	11	8.73673	0.0938888		3.08791	0.232	5	132.412	0.991062
1456932_at	EG330503	0.281599		0.281599	0	0	0	0	0	0		0	0	0	0		64.5037	1		0	0	0		1.88344	0.878	7	40.3789	0.0833495		3.88188	0.078	12	64.9484	0.723975
1421266_s_at	Nfkbib	0.279135		0.279135	0	0	0	0	0	0		0	0	0	0		81.1614	0.820188		0	0	0		1.91554	0.879	7	30.1445	0.065134		2.47766	0.558	14	118.847	0.716756
1421711_at	Zfp109	0.0592405		0.0592405	0	0	0	0	0	0		0	0	0	0		45.8376	1		0	0	0		1.6267	0.973	7	15.6199	-0.0714649		2.89347	0.233	5	66.7818	0.483627
1416410_at	Pafah1b3	0		0	0	0	0	0	0	0		0	0	0	0		73.3559	1		0	0	0		2.96024	0.137	18	85.9336	0.134024		2.4058	0.444	6	77.4513	0.672375
1416587_a_at	Xrcc1	0		0	0	0	0	0	0	0		0	0	0	0		41.3052	1		0	0	0		2.19336	0.649	15	92.8372	0.0568796		2.79573	0.198	11	79.3634	0.468326
1416647_at	Bckdha	0		0	0	0	0	0	0	0		0	0	0	0		62.6051	1		0	0	0		1.78122	0.92	15	88.2986	0.0579898		2.21506	0.607	14	119.493	0.614544
1416684_at	Fbl	0		0	0	0	0	0	0	0		0	0	0	0		60.1878	1		0	0	0		2.85366	0.08	14	108.472	-0.0538858		2.25982	0.664	10	120.775	-0.55752
1416685_s_at	Fbl	0		0	0	0	0	0	0	0		0	0	0	0		54.0244	1		0	0	0		2.94929	0.227	14	112.496	-0.0467457		3.21379	0.156	14	98.6592	0.607742
1416708_a_at	D7Bwg0611e	0		0	0	0	0	0	0	0		0	0	0	0		43.689	1		0	0	0		2.72872	0.345	5	63.4535	0.0853164		1.72784	0.956	5	66.4939	-0.436884
1416712_at	Pep4	0		0	0	0	0	0	0	0		0	0	0	0		66.0842	1		0	0	0		2.06656	0.736	9	10.5349	0.0497356		2.01947	0.851	4	66.6684	0.681336
1416775_at	2310004L02Rik	0		0	0	0	0	0	0	0		0	0	0	0		64.1461	1		0	0	0		1.87949	0.88	16	70.0774	-0.0595994		1.91715	0.863	11	79.0684	0.539618
1416777_at	Ceacam12	0		0	0	0	0	0	0	0		0	0	0	0		40.2582	1		0	0	0		3.55798	0.076	7	114.49	0.104015		3.59307	0.09	6	105.778	0.601538
1416874_a_at	Paf1	0		0	0	0	0	0	0	0		0	0	0	0		66.1078	1		0	0	0		2.76071	0.254	16	78.0159	-0.0977956		1.86161	0.901	12	28.4091	-0.55062
1417167_at	Exosc5	0		0	0	0	0	0	0	0		0	0	0	0		43.0069	1		0	0	0		2.85033	0.082	18	84.2605	-0.0729367		2.85969	0.329	19	6.54281	-0.463524
1417203_at	Ethe1	0		0	0	0	0	0	0	0		0	0	0	0		106.708	0.202064		0	0	0		2.06745	0.773	14	88.3589	-0.0784034		2.05469	0.779	8	121.267	0.851199
1417274_at	Snrpa	0		0	0	0	0	0	0	0		0	0	0	0		71.5905	1		0	0	0		2.33985	0.507	9	123.812	-0.046483		1.99062	0.829	10	28.1392	0.593026
1417406_at	Sertad1	0		0	0	0	0	0	0	0		0	0	0	0		80.4213	0.849767		0	0	0		3.84433	0.0065	14	118.447	-0.129925		3.13114	0.177	2	179.208	-0.82974
1417614_at	Ckm	0		0	0	0	0	0	0	0		0	0	0	0		48.7909	1		0	0	0		2.5816	0.148	16	23.7126	0.0801538		3.99549	0.039	9	35.7354	0.675696
1418086_at	Ppp1r14a	0		0	0	0	0	0	0	0		0	0	0	0		83.2781	0.743687		0	0	0		3.17643	0.205	1	172.887	-0.225851		1.66215	0.961	6	95.039	0.649405
1418201_at	Plekhg2	0		0	0	0	0	0	0	0		0	0	0	0		45.8388	1		0	0	0		1.83594	0.932	17	70.9059	-0.0593865		2.25794	0.56	8	47.0627	0.496481
1418709_at	Cox7a1	0		0	0	0	0	0	0	0		0	0	0	0		49.7979	1		0	0	0		2.08681	0.781	11	75.2856	-0.120383		1.71007	0.939	4	154.854	0.466775
1419193_a_at	Gmfg	0		0	0	0	0	0	0	0		0	0	0	0		25.7615	1		0	0	0		2.46014	0.417	6	87.1154	-0.0581314		2.47189	0.436	11	82.0737	-0.32383
1419196_at	Hamp1	0		0	0	0	0	0	0	0		3	0	0	0		42.4301	1		0	0	0		1.45831	0.987	7	134.673	0.0612098		2.53801	0.445	7	132.095	-0.447917
1419590_at	Cyp2b9	0		0	0	0	0	0	0	0		0	0	0	0		59.1374	1		0	0	0		2.07779	0.804	4	49.7924	-0.100179		1.83515	0.819	6	138.401	0.525765
1420002_at	C76002	0		0	0	0	0	0	0	0		0	0	0	0		60.82	1		0	0	0		1.74906	0.904	1	95.0819	-0.0830576		1.99919	0.839	13	117.657	0.542938
1420529_at	Neud4	0		0	0	0	0	0	0	0		0	0	0	0		62.567	1		0	0	0		2.47578	0.474	8	98.5942	-0.093402		4.44315	0.014	1	173.062	0.764157
1420530_at	Neud4	0		0	0	0	0	0	0	0		0	0	0	0		81.4978	0.808035		0	0	0		2.40902	0.466	2	160.461	0.116155		2.0648	0.779	16	78.0159	0.686754
1421076_at	Sertad3	0		0	0	0	0	0	0	0		0	0	0	0		40.9633	1		0	0	0		1.76439	0.842	2	125.57	0.0624181		1.36267	0.999	14	57.7694	0.357372
1421077_at	Sertad3	0		0	0	0	0	0	0	0		0	0	0	0		79.4174	0.885576		0	0	0		2.16295	0.723	11	76.7637	0.0833292		2.70491	0.322	5	41.8195	0.633953
1421703_at	Zfp59	0		0	0	0	0	0	0	0		0	0	0	0		42.1124	1		0	0	0		2.09627	0.713	8	126.586	-0.0754061		1.84551	0.896	3	157.455	0.395181
1421724_at	V1rd7	0		0	0	0	0	0	0	0		0	0	0	0		58.6335	1		0	0	0		2.03122	0.843	5	57.9765	-0.052426		2.26818	0.597	2	134.211	0.565733
1421746_a_at	Fbxo17	0		0	0	0	0	0	0	0		0	0	0	0		40.5546	1		0	0	0		2.29052	0.657	12	102.821	0.0818569		2.72629	0.291	X	9.85686	-0.493985
1421903_at	Ixl	0		0	0	0	0	0	0	0		0	0	0	0		109.276	0.173891		0	0	0		2.15035	0.684	2	11.7037	0.078548		2.39201	0.591	6	92.586	0.889603
1421948_a_at	2610507L03Rik	0		0	0	0	0	0	0	0		0	0	0	0		79.1393	0.897745		0	0	0		2.44862	0.476	3	109.147	-0.0651269		3.7569	0.095	5	66.4939	-0.839664
1421949_a_at	2610507L03Rik	0		0	0	0	0	0	0	0		0	0	0	0		48.9554	1		0	0	0		3.57886	0.032	8	72.7366	0.163145		2.59044	0.425	9	81.6566	0.529672
1422123_s_at	Ceacam2	0		0	0	0	0	0	0	0		0	0	0	0		43.6031	1		0	0	0		3.61921	0.054	17	40.0346	0.0823779		2.65435	0.224	3	155.718	-0.538295
1422820_at	Lipe	0		0	0	0	0	0	0	0		0	0	0	0		64.4632	1		0	0	0		2.52581	0.385	12	82.5076	0.108129		2.88129	0.252	2	181.02	-0.694225
1422954_at	Zfp60	0		0	0	0	0	0	0	0		0	0	0	0		68.1433	1		0	0	0		2.40301	0.553	10	122.416	0.155126		2.50288	0.472	19	38.9008	-0.66495
1423296_at	Psmd8	0		0	0	0	0	0	0	0		0	0	0	0		58.026	1		0	0	0		2.69427	0.365	11	47.9608	0.0611256		1.5397	0.988	19	10.7814	-0.499001
1423904_a_at	D7Ertd458e	0		0	0	0	0	0	0	0		0	0	0	0		44.3198	1		0	0	0		2.55102	0.421	X	69.2812	-0.166244		2.48465	0.481	15	88.2986	-0.468347
1424157_at	Ehd2	0		0	0	0	0	0	0	0		0	0	0	0		56.575	1		0	0	0		2.52652	0.407	11	62.0681	0.0759462		3.03296	0.171	16	50.9705	-0.650675
1424174_at	Shkbp1	0		0	0	0	0	0	0	0		0	0	0	0		56.1539	1		0	0	0		2.40888	0.35	X	54.1151	0.0936168		1.73596	0.913	5	66.4939	-0.507698
1424255_at	Supt5h	0		0	0	0	0	0	0	0		0	0	0	0		41.5787	1		0	0	0		4.07939	0.016	18	68.6398	-0.0641753		3.74488	0.043	18	68.6398	0.518367
1424791_a_at	Lu	0		0	0	0	0	0	0	0		0	0	0	0		75.4859	1		0	0	0		3.49735	0.042	6	77.4513	-0.126967		2.8331	0.291	16	5.56696	-0.754072
1425215_at	Gpr43	0		0	0	0	0	0	0	0		0	0	0	0		58.624	1		0	0	0		1.3707	0.996	6	90.3235	-0.0943987		2.00495	0.815	17	3.1843	-0.558975
1425645_s_at	Cyp2b10	0		0	0	0	0	0	0	0		0	0	0	0		34.0636	1		0	0	0		1.90842	0.872	17	88.9103	0.0727259		1.6735	0.936	2	157.687	0.37496
1427313_at	Ptgir	0		0	0	0	0	0	0	0		0	0	0	0		39.9368	1		0	0	0		1.58524	0.984	12	35.7064	-0.065396		1.55573	0.967	5	103.507	-0.38225
1427390_at	Bloc1s3	0		0	0	0	0	0	0	0		0	0	0	0		62.8717	1		0	0	0		3.20064	0.169	4	3.63082	0.0641239		1.77781	0.864	3	157.455	-0.580768
1427947_at	B9d2	0		0	0	0	0	0	0	0		0	0	0	0		62.4084	1		0	0	0		2.16374	0.7	15	96.0287	0.0498797		2.35865	0.553	5	60.7321	-0.63808
1428283_at	Cyp2s1	0		0	0	0	0	0	0	0		0	0	0	0		48.16	1		0	0	0		1.20143	1	19	30.0472	-0.0790323		2.444	0.428	1	25.52	0.510199
1428548_at	Pak4	0		0	0	0	0	0	0	0		0	0	0	0		60.8326	1		0	0	0		2.85173	0.246	15	95.7777	0.0570596		2.79245	0.31	13	62.9702	-0.658598
1428781_at	1110014F24Rik	0		0	0	0	0	0	0	0		3	0	0	0		36.8371	1		0	0	0		3.5997	0.13	8	14.4802	0.258877		2.85114	0.132	15	63.1499	0.452997
1428961_a_at	Sfrs16	0		0	0	0	0	0	0	0		0	0	0	0		57.8294	1		0	0	0		3.25717	0.137	X	54.1151	0.0675834		2.42077	0.517	11	82.0737	0.570981
1429031_at	Zfp59	0		0	0	0	0	0	0	0		0	0	0	0		46.9611	1		0	0	0		2.44846	0.387	6	77.4513	0.119698		2.55964	0.436	5	126.432	-0.537027
1429540_at	Cnfn	0		0	0	0	0	0	0	0		0	0	0	0		35.9819	1		0	0	0		1.65351	0.82	15	97.4043	0.06307		3.06935	0.17	1	13.3682	-0.434677
1429988_at	Zfp235	0		0	0	0	0	0	0	0		0	0	0	0		37.6322	1		0	0	0		2.24587	0.56	19	4.84597	-0.0537856		2.06569	0.801	10	114.483	0.388885
1430138_at	Ase1	0		0	0	0	0	0	0	0		0	0	0	0		53.6347	1		0	0	0		2.26461	0.668	2	16.2235	0.105981		2.32765	0.637	8	31.2916	0.568554
1430187_at	6330516O17Rik	0		0	0	0	0	0	0	0		0	0	0	0		53.0858	1		0	0	0		2.16185	0.684	12	35.7064	0.0945676		3.02536	0.224	6	38.0587	-0.585134
1430450_at	2310004L02Rik	0		0	0	0	0	0	0	0		0	0	0	0		27.373	1		0	0	0		2.18923	0.7	4	5.60639	0.0752487		2.3453	0.608	12	10.5576	0.298068
1431100_at	Rinl	0		0	0	0	0	0	0	0		0	0	0	0		48.092	1		0	0	0		2.54291	0.445	1	72.6219	-0.0838716		2.30616	0.582	12	16.8539	0.494009
1431712_a_at	2310022A10Rik	0		0	0	0	0	0	0	0		0	0	0	0		51.9257	1		0	0	0		2.41529	0.396	2	99.6262	0.0657265		2.31405	0.665	13	62.9702	-0.532625
1432200_at	C030044M21Rik	0		0	0	0	0	0	0	0		0	0	0	0		66.3093	1		0	0	0		1.96787	0.753	11	121.364	-0.103117		2.90201	0.304	13	45.3186	0.642403
1434122_at	Fbxo27	0		0	0	0	0	0	0	0		0	0	0	0		54.6646	1		0	0	0		1.82551	0.893	9	10.5349	0.0406824		1.9075	0.733	8	47.0627	0.54487
1434128_a_at	Zfp574	0		0	0	0	0	0	0	0		0	0	0	0		52.9129	1		0	0	0		2.26384	0.563	14	108.472	-0.0785758		2.55827	0.486	15	102.188	-0.540991
1434334_at	Prkd2	0		0	0	0	0	0	0	0		0	0	0	0		47.0422	1		0	0	0		3.1454	0.148	4	150.342	-0.0828863		3.6217	0.046	X	159.857	-0.637667
1434459_at	BC057627	0		0	0	0	0	0	0	0		1	0	0	0		53.067	1		0	0	0		2.14077	0.752	1	182.12	0.0520159		2.99628	0.165	6	95.039	0.625795
1435091_at	C80731	0		0	0	0	0	0	0	0		1	0	0	0		49.9003	1		0	0	0		2.03821	0.86	12	55.562	-0.0792382		1.38898	0.994	3	134.87	0.38393
1435182_at	C530028I08Rik	0		0	0	0	0	0	0	0		0	0	0	0		47.3514	1		0	0	0		2.35851	0.332	17	12.1586	-0.0542841		1.76982	0.867	8	14.4802	-0.484963
1435202_at	Zfp574	0		0	0	0	0	0	0	0		0	0	0	0		129.435	0.0556731		0	0	0		3.67237	0.09	15	88.2986	0.0941246		5.81583	0.014	15	88.2986	-1.28234
1435342_at	Kcnk6	0		0	0	0	0	0	0	0		0	0	0	0		46.6016	1		0	0	0		2.13694	0.671	3	23.6302	0.0869334		3.00014	0.189	X	80.8499	0.548444
1435540_at	Irgq1	0		0	0	0	0	0	0	0		0	0	0	0		45.546	1		0	0	0		3.31964	0.142	1	173.062	0.073068		1.60473	0.966	9	34.3263	0.398296
1435591_at	AI426330	0		0	0	0	0	0	0	0		0	0	0	0		48.0511	1		0	0	0		3.05018	0.16	2	135.819	-0.0930398		3.83159	0.053	11	53.7642	-0.584211
1435785_at	Ehd2	0		0	0	0	0	0	0	0		0	0	0	0		51.4877	1		0	0	0		2.04132	0.766	14	18.7051	-0.0891482		2.3844	0.542	14	88.3589	0.505254
1436074_at	AY078069	0		0	0	0	0	0	0	0		2	0	0	0		57.8607	1		0	0	0		2.48627	0.48	4	104.787	-0.0909651		2.55923	0.491	7	18.8563	-0.584558
1436373_at	Map3k10	0		0	0	0	0	0	0	0		0	0	0	0		112.728	0.142521		0	0	0		2.17868	0.747	X	80.8499	0.136117		1.90706	0.838	8	121.267	0.825212
1436629_at	A830041P22Rik	0		0	0	0	0	0	0	0		0	0	0	0		65.6574	1		0	0	0		2.98633	0.187	17	81.5304	0.0929655		2.58786	0.257	7	36.4787	-0.688729
1437509_x_at	Prkd2	0		0	0	0	0	0	0	0		0	0	0	0		39.5269	1		0	0	0		2.55544	0.406	17	86.6664	0.0922659		3.39036	0.026	2	77.9012	-0.528092
1437857_at	9330164H19Rik	0		0	0	0	0	0	0	0		0	0	0	0		66.2009	1		0	0	0		2.77682	0.362	12	80.8874	-0.131554		2.29331	0.579	7	142.272	0.639774
1438363_at	LOC434128	0		0	0	0	0	0	0	0		0	0	0	0		102.618	0.255112		0	0	0		1.5952	0.976	16	17.5769	0.0990952		1.39921	1	16	91.559	-0.688577
1438757_at	C130069I09Rik	0		0	0	0	0	0	0	0		0	0	0	0		58.0844	1		0	0	0		2.7404	0.344	11	8.73673	-0.0915262		2.87681	0.286	2	35.9237	-0.641905
1438968_x_at	Spint2	0		0	0	0	0	0	0	0		0	0	0	0		61.3351	1		0	0	0		2.23901	0.674	X	54.1151	0.109235		2.68662	0.337	14	118.847	0.623943
1439288_at	0710005I19Rik	0		0	0	0	0	0	0	0		1	0	0	0		102.515	0.257174		0	0	0		2.69917	0.379	10	104.985	0.0764718		3.31264	0.083	10	120.097	-0.965275
1439530_a_at	Ppp1r13l	0		0	0	0	0	0	0	0		0	0	0	0		55.9315	1		0	0	0		2.25955	0.519	12	105.916	0.069173		1.60641	0.969	14	29.848	0.394755
1439879_at	LOC225913	0		0	0	0	0	0	0	0		1	0	0	0		43.6673	1		0	0	0		2.28339	0.593	12	100.967	0.0711434		3.16034	0.075	14	98.6592	0.499724
1440171_x_at	BB026409	0		0	0	0	0	0	0	0		0	0	0	0		39.6245	1		0	0	0		2.50279	0.419	19	28.4693	-0.0897911		2.75574	0.324	13	116.569	0.467572
1440238_at	Mcoln2	0		0	0	0	0	0	0	0		0	0	0	0		49.4448	1		0	0	0		2.79163	0.073	1	72.6219	0.0650562		2.09797	0.734	16	5.56696	-0.483035
1440675_at	6430596G11Rik	0		0	0	0	0	0	0	0		3	0	0	0		49.0967	1		0	0	0		3.65303	0.064	11	76.7637	0.0842551		2.08429	0.707	9	73.3182	0.516032
1440887_at	C330005M16Rik	0		0	0	0	0	0	0	0		0	0	0	0		81.9512	0.791193		0	0	0		2.36099	0.632	17	63.3245	-0.0767387		2.27389	0.662	6	100.834	-0.72568
1441059_at	Zfp111	0		0	0	0	0	0	0	0		0	0	0	0		42.1678	1		0	0	0		2.66466	0.379	14	88.3589	0.0839346		2.18852	0.666	11	114.487	-0.443542
1441083_at	Clptm1	0		0	0	0	0	0	0	0		0	0	0	0		31.7311	1		0	0	0		2.62114	0.476	12	45.7783	0.0949058		2.9101	0.306	2	94.3386	0.302213
1441120_at	C330020E22Rik	0		0	0	0	0	0	0	0		0	0	0	0		41.3574	1		0	0	0		2.57892	0.435	3	89.6293	-0.083756		2.53214	0.492	11	114.487	-0.4618
1441880_x_at	MGC30332	0		0	0	0	0	0	0	0		0	0	0	0		73.2762	1		0	0	0		2.93598	0.27	7	117.03	-0.118192		1.87336	0.886	16	12.3864	0.641949
1442181_at	6430596G11Rik	0		0	0	0	0	0	0	0		0	0	0	0		98.212	0.330804		0	0	0		3.60854	0.039	17	31.6601	-0.0959031		2.09258	0.712	18	3.51654	0.779718
1442301_at	AW060742	0		0	0	0	0	0	0	0		0	0	0	0		63.065	1		0	0	0		1.87069	0.872	18	82.375	-0.0457793		2.26625	0.67	9	51.4655	0.616373
1442378_x_at	Nalp9c	0		0	0	0	0	0	0	0		0	0	0	0		48.0997	1		0	0	0		1.82897	0.851	3	69.1553	0.0617699		2.89274	0.194	17	3.75103	0.587153
1442677_at	Affy_1442677_at	0		0	0	0	0	0	0	0		0	0	0	0		31.8951	1		0	0	0		3.26457	0.148	16	70.0774	0.085842		3.01982	0.224	2	97.9878	0.420404
1442774_x_at	Fbxo27	0		0	0	0	0	0	0	0		0	0	0	0		39.2643	1		0	0	0		1.4877	0.99	2	179.137	0.0569718		2.04725	0.791	6	98.0436	-0.415625
1443137_at	4921517B04Rik	0		0	0	0	0	0	0	0		0	0	0	0		52.3159	1		0	0	0		2.2211	0.668	19	49.5365	-0.0812215		2.4383	0.374	X	142.213	0.606564
1443885_at	4930532G15Rik	0		0	0	0	0	0	0	0		0	0	0	0		44.2586	1		0	0	0		2.78306	0.288	6	127.404	-0.0971718		2.32663	0.565	2	26.6999	0.428375
1443886_at	Prkcz2-201	0		0	0	0	0	0	0	0		0	0	0	0		36.3466	1		0	0	0		1.67253	0.958	12	35.7064	0.0511837		2.17941	0.742	16	69.6854	0.383458
1444054_at	BC023105	0		0	0	0	0	0	0	0		0	0	0	0		63.761	1		0	0	0		2.4359	0.52	10	102.992	-0.0968924		1.92839	0.781	2	69.1437	-0.535163
1444761_at	1700001C14Rik	0		0	0	0	0	0	0	0		0	0	0	0		65.6119	1		0	0	0		3.04125	0.135	7	30.1445	0.115788		1.6939	0.958	11	62.0681	-0.555081
1445195_at	C77631	0		0	0	0	0	0	0	0		0	0	0	0		27.8603	1		0	0	0		2.87473	0.129	X	60.6028	0.0978358		3.16423	0.113	8	129.469	-0.397214
1445278_at	Ggn	0		0	0	0	0	0	0	0		0	0	0	0		49.5574	1		0	0	0		1.94329	0.771	7	111.466	0.0799369		3.15943	0.172	8	121.267	0.555221
1445385_at	AK158071	0		0	0	0	0	0	0	0		0	0	0	0		39.1285	1		0	0	0		2.73111	0.271	9	105.632	-0.0997184		2.25566	0.555	11	13.5744	0.44958
1445973_at	C79461	0		0	0	0	0	0	0	0		1	0	0	0		49.985	1		0	0	0		1.52429	0.987	1	21.6236	0.0706119		1.8761	0.882	10	102.992	0.489854
1446634_at	D830036C21Rik	0		0	0	0	0	0	0	0		0	0	0	0		36.9492	1		0	0	0		3.34466	0.13	11	79.3634	0.0652996		2.2236	0.652	11	58.0605	-0.386982
1447291_at	Tsc1	0		0	0	0	0	0	0	0		3	0	0	0		39.1876	1		0	0	0		1.70319	0.948	11	114.487	-0.0712912		1.94085	0.875	18	65.6547	0.380996
1447596_at	C330005M16Rik	0		0	0	0	0	0	0	0		0	0	0	0		52.2526	1		0	0	0		1.95577	0.863	4	29.432	-0.0507485		2.03596	0.845	18	57.2074	-0.542907
1448490_at	Adck4	0		0	0	0	0	0	0	0		0	0	0	0		67.8605	1		0	0	0		2.33796	0.565	6	77.4513	-0.0713813		2.27043	0.709	17	76.9539	0.577205
1448491_at	Ech1	0		0	0	0	0	0	0	0		0	0	0	0		64.3648	1		0	0	0		2.57303	0.341	8	29.0831	0.0579561		3.09854	0.105	12	60.2936	-0.720928
1448522_at	Sars2	0		0	0	0	0	0	0	0		0	0	0	0		65.7258	1		0	0	0		2.55582	0.346	2	16.2235	0.0837355		4.36121	0.022	18	24.5858	0.769767
1448792_a_at	Cyp2f2	0		0	0	0	0	0	0	0		0	0	0	0		62.8639	1		0	0	0		2.63577	0.334	18	75.8093	0.130871		2.31956	0.544	14	118.447	0.605208
1449329_at	Zfp235	0		0	0	0	0	0	0	0		0	0	0	0		74.8432	1		0	0	0		1.66145	0.936	10	101.805	0.0559422		3.02114	0.237	2	142.396	-0.675668
1450295_s_at	Taa1	0		0	0	0	0	0	0	0		0	0	0	0		47.2406	1		0	0	0		3.1135	0.211	12	29.4824	0.142366		1.74975	0.718	17	83.3066	-0.468142
1450494_x_at	Ceacam1	0		0	0	0	0	0	0	0		0	0	0	0		71.2583	1		0	0	0		2.3185	0.651	2	5.76364	-0.115037		2.5897	0.387	13	62.9702	-0.718617
1451336_at	Lgals4	0		0	0	0	0	0	0	0		0	0	0	0		65.5506	1		0	0	0		2.59059	0.351	10	46.3892	-0.0906963		2.17692	0.679	18	28.4397	-0.623233
1451935_a_at	Spint2	0		0	0	0	0	0	0	0		0	0	0	0		80.5293	0.845048		0	0	0		2.1712	0.643	7	112.843	0.0632362		3.06416	0.212	16	96.8278	-0.804192
1451984_at	Hnrpul1	0		0	0	0	0	0	0	0		0	0	0	0		34.0414	1		0	0	0		2.17931	0.451	1	66.6496	0.0543411		2.55505	0.309	5	123.549	0.424366
1452070_at	Dedd2	0		0	0	0	0	0	0	0		0	0	0	0		53.3356	1		0	0	0		2.15044	0.731	1	5.57919	-0.0513736		1.4402	0.997	1	23.0993	0.443991
1452519_a_at	Zfp36	0		0	0	0	0	0	0	0		0	0	0	0		61.5987	1		0	0	0		2.01187	0.762	12	35.7064	-0.0962727		2.13388	0.726	14	119.493	0.559733
1452521_a_at	Plaur	0		0	0	0	0	0	0	0		0	0	0	0		58.9176	1		0	0	0		3.77144	0.018	16	79.1356	0.0970045		1.87145	0.902	10	109.873	0.509858
1453649_at	C030039L03Rik	0		0	0	0	0	0	0	0		0	0	0	0		48.7638	1		0	0	0		2.87146	0.303	12	5.97048	-0.0723492		2.83255	0.276	15	28.9905	0.518246
1453809_at	2210003I03Rik	0		0	0	0	0	0	0	0		0	0	0	0		44.2819	1		0	0	0		5.07746	0.0024	12	26.0672	-0.0950648		2.37079	0.495	2	17.9583	-0.49554
1453827_at	1110035H17Rik	0		0	0	0	0	0	0	0		0	0	0	0		57.7122	1		0	0	0		3.21293	0.124	7	111.466	0.097399		3.52085	0.112	7	142.272	-0.667498
1454755_at	Itpkc	0		0	0	0	0	0	0	0		0	0	0	0		62.2115	1		0	0	0		2.81215	0.343	13	76.2302	0.079167		2.10783	0.764	13	54.8887	-0.558411
1454779_s_at	C230052I12Rik	0		0	0	0	0	0	0	0		0	0	0	0		54.38	1		0	0	0		3.02055	0.216	11	8.73673	0.0637472		3.1019	0.197	14	18.7051	0.570861
1455135_at	2610014I16Rik	0		0	0	0	0	0	0	0		4	0	0	0		115.013	0.124028		0	0	0		2.9179	0.28	15	86.4349	0.103832		2.42201	0.508	15	88.2986	-0.937369
1455456_a_at	Timm50	0		0	0	0	0	0	0	0		0	0	0	0		77.8041	0.950794		0	0	0		2.32588	0.603	15	28.9905	0.0890962		2.56493	0.48	4	31.8934	0.759891
1455576_at	5830482F20Rik	0		0	0	0	0	0	0	0		0	0	0	0		46.6971	1		0	0	0		2.18657	0.6	6	90.3235	-0.0838356		2.24106	0.685	8	71.8112	0.493559
1456451_at	C430002N04Rik	0		0	0	0	0	0	0	0		1	0	0	0		62.7439	1		0	0	0		6.43065	0.000454545	11	90.6192	0.117615		2.69969	0.27	19	11.1632	0.643997
1457456_at	Map3k10	0		0	0	0	0	0	0	0		0	0	0	0		104.165	0.233498		0	0	0		2.9035	0.159	13	120.389	-0.119327		1.97166	0.699	7	15.6199	-0.875313
1457821_at	2610511M17Rik	0		0	0	0	0	0	0	0		0	0	0	0		57.8356	1		0	0	0		3.26855	0.082	7	112.726	-0.0781847		2.30269	0.617	18	57.2074	-0.662551
1458239_at	E2f1	0		0	0	0	0	0	0	0		0	0	0	0		83.0519	0.752557		0	0	0		2.61691	0.398	2	159.995	0.0698343		2.95237	0.316	14	118.847	0.804518
1458651_at	EST	0		0	0	0	0	0	0	0		0	0	0	0		62.1908	1		0	0	0		2.12742	0.724	4	142.637	0.0672836		2.83321	0.303	4	135.947	-0.626719
1459593_x_at	Ppp1r13l	0		0	0	0	0	0	0	0		0	0	0	0		75.1951	1		0	0	0		2.84017	0.318	2	171.216	0.0762487		2.79701	0.245	14	108.472	0.75831
1459830_at	Timm50	0		0	0	0	0	0	0	0		0	0	0	0		47.1216	1		0	0	0		1.89799	0.884	12	35.7064	-0.0724321		3.16933	0.173	15	28.9905	-0.566916
1460478_at	2200002J24Rik	0		0	0	0	0	0	0	0		0	0	0	0		73.8482	1		0	0	0		2.91824	0.227	10	101.805	-0.0985927		2.04936	0.656	10	120.097	0.644316
1460586_at	Megf8	0		0	0	0	0	0	0	0		0	0	0	0		76.6275	0.997959		0	0	0		1.84086	0.9	10	84.3434	0.0612622		2.35552	0.62	10	84.3434	-0.715784
1460681_at	Ceacam2	0		0	0	0	0	0	0	0		0	0	0	0		69.4015	1		0	0	0		2.84393	0.262	16	79.1356	0.084474		2.05144	0.703	13	116.569	0.628754
1460682_s_at	Ceacam2	0		0	0	0	0	0	0	0		0	0	0	0		59.1874	1		0	0	0		2.46503	0.432	17	70.9059	-0.0754695		2.02933	0.758	4	132.126	0.508348

## Sheet: Chr 11
Table S6c: Ranked Chr 11 Trans-Band Positional Candidate Genes
Gene priority				Priority score categories								B6/D2 polymorphisms					Differential expression results			Network properties				Saline expression QTL						S-score expression QTL
Probe-set ID	Symbol	Total		Saline cis eQTL	Sscores cis eQTL	SNPs	Network membership	Degree connectivity	Centrality	Ethanol Response		Probe-set SNPs	Coding SNPs	Non-synonymous SNPs	Functional SNPs		Fisher's S	q-value		S-score paraclique	Degree	Centrality		LOD	p-value	QTL Chr	QTL Mb	Additivity		LOD	p-value	QTL Chr	QTL Mb	Additivity
1448972_at	Gria1	7.16879		3	0	1	1	0.492492	0.561562	1.11473		0	16	0	0		137.264	0.0369519		3	242	0		10.8194	2.6e-05	11	56.545	0.465571		1.77085	0.876	7	30.1445	0.967879
1423201_at	Ncor1	7.05524		0	1.47103	2	1	0.0337079	0.752809	1.79769		0	14	5	0		214.009	0.00571053		10	40	0		3.78438	0.044	7	30.1445	-0.254163		3.00076	0.191	11	58.0605	1.48174
1427868_x_at	Myh1	7		3	0	4	0	0	0	0		0	12	1	1		30.2272	1		0	0	0		4.3694	0.00111111	11	64.518	0.202222		2.33238	0.458	8	46.1218	-0.370857
1429453_a_at	Mrpl55	7		3	0	4	0	0	0	0		0	11	1	1		64.9875	1		0	0	0		17.6705	5e-06	11	58.9267	-0.454011		2.45375	0.523	1	72.6219	0.624956
1440358_at	Arhgef15	7		3	0	4	0	0	0	0		3	52	7	1		74.3173	1		0	0	0		9.90787	4.85e-05	11	67.1951	0.284396		2.52372	0.35	X	98.3294	-0.834149
1455522_at	Arhgef15	7		3	0	4	0	0	0	0		1	52	7	1		65.8634	1		0	0	0		10.6333	8e-06	11	67.1951	0.368326		2.36696	0.537	15	87.7856	-0.651333
1427520_a_at	Myh1	6.7321		2.7321	0	4	0	0	0	0		0	12	1	1		51.4944	1		0	0	0		4.30934	0.004	11	64.518	0.200685		2.97777	0.267	3	142.572	0.54938
1417141_at	Igtp	6.66742		2.66742	0	4	0	0	0	0		0	6	3	1		93.0676	0.446316		0	0	0		2.58352	0.005	11	56.545	-0.291275		1.74858	0.407	1	128.996	0.748551
1436310_at	Gemin5	6.43888		2.43888	0	4	0	0	0	0		0	37	9	2		65.8071	1		0	0	0		4.6063	0.011	11	55.238	0.104349		2.17447	0.741	5	123.549	0.587362
1428793_at	Slc36a1	6.15411		3	0	2	0	0	0	1.15411		1	51	1	0		138.998	0.0342474		0	0	0		7.68259	4.31e-05	11	53.7642	0.208393		2.39244	0.586	10	80.1985	-0.98099
1459415_at	Specc1	5.50556		1.50556	0	4	0	0	0	0		0	14	1	1		54.4215	1		0	0	0		2.74977	0.175	11	69.4181	0.106636		2.1542	0.599	12	75.9215	0.542081
1441198_at	Zfp39	5.5		1.5	0	4	0	0	0	0		5	33	7	1		66.9319	1		0	0	0		6.17609	0.00122222	11	58.0605	-0.206253		2.18094	0.69	13	52.7833	0.606234
1451283_at	Fam114a2	5.5		1.5	0	4	0	0	0	0		1	15	7	1		42.4771	1		0	0	0		4.83598	0.00055	11	56.545	-0.15731		2.18391	0.67	16	5.56696	0.427962
1455453_at	Gemin5	5.18449		1.18449	0	4	0	0	0	0		2	37	9	2		75.8279	1		0	0	0		5.07314	0.014	11	56.545	-0.117189		2.26543	0.588	12	76.6501	0.617124
1424017_a_at	Hint1	5.12552		1.15166	0	2	0	0.986928	0.986928	0		0	2	1	0		97.5315	0.344261		6	151	775.949		2.48881	0.429	11	62.0681	-0.105586		1.8421	0.919	5	123.549	-0.733716
1455712_at	Hist3h2a	5.07214		3	0	1	0	0.572139	0.5	0		0	22	0	0		53.3642	1		2	280	0		5.08238	0.000357143	11	58.0605	-0.229232		2.3804	0.594	19	44.2447	0.554593
1427689_a_at	Tnip1	5		3	0	2	0	0	0	0		0	6	1	0		72.0829	1		0	0	0		12.7152	0	11	53.7642	0.220941		3.24253	0.167	4	28.4912	-0.758468
1424893_at	Ndel1	4.5		1.5	0	3	0	0	0	0		1	7	0	1		80.2184	0.858137		0	0	0		13.5498	2e-06	11	67.1951	-0.813834		2.13237	0.695	4	49.7924	-0.807638
1452740_at	Myh10	4.49254		0	0	3	0	0.522388	0.970149	0		2	65	0	1		48.1428	1		9	92	0		2.5905	0.448	2	160.461	-0.0703102		3.81021	0.078	2	26.6999	-0.588422
1420834_at	Vamp2	4.34861		0	0	1	0	0.818774	0.779661	1.75017		0	5	0	0		200.042	0.00751613		1	662	464.551		3.06948	0.16	7	35.0486	0.126799		3.87994	0.084	7	34.4076	-1.57089
1427225_at	Epn2	4.24304		0	0	3	0	0	0	1.24304		0	2	0	1		143.606	0.0275227		0	0	0		1.7085	0.911	15	28.443	0.0993916		2.02481	0.787	3	89.6293	-0.914956
1420833_at	Vamp2	4.20799		0	0	1	0	0.482399	0.757497	1.96809		0	5	0	0		370.942	0		1	504	298.495		3.44861	0.103	7	18.8563	0.208379		3.0883	0.252	16	12.3864	-2.10506
1426650_at	Myh8	4.15789		2.15789	0	2	0	0	0	0		0	23	2	0		33.4072	1		0	0	0		4.10982	0.029	11	67.1951	0.128437		2.0052	0.823	18	74.8615	0.329037
1423655_a_at	1500010J02Rik	4		0	0	4	0	0	0	0		0	37	6	1		57.5907	1		0	0	0		2.7103	0.218	7	115.203	0.0584532		2.12427	0.695	11	95.4442	-0.520308
1424261_at	Zfp672	4		0	0	4	0	0	0	0		0	11	1	1		46.48	1		0	0	0		1.35419	0.995	10	122.416	0.081299		2.01183	0.749	12	115.998	-0.483393
1427590_at	Zfp39	4		0	0	4	0	0	0	0		1	33	7	1		46.8557	1		0	0	0		1.95139	0.788	4	150.342	0.0898706		3.41525	0.09	19	52.2553	-0.562253
1427867_at	Myh1	4		0	0	4	0	0	0	0		0	12	1	1		52.538	1		0	0	0		2.37382	0.56	1	147.306	-0.0942611		2.08134	0.732	19	38.9008	0.506487
1436311_at	Gemin5	4		0	0	4	0	0	0	0		2	37	9	2		42.8504	1		0	0	0		3.06751	0.137	9	121.765	0.0650328		1.6425	0.96	14	98.6592	-0.405138
1437713_x_at	1500010J02Rik	4		0	0	4	0	0	0	0		0	37	6	1		58.6839	1		0	0	0		1.98329	0.703	14	61.4408	0.0438801		2.21712	0.601	17	81.129	0.558416
1440932_at	Trim17	4		0	0	4	0	0	0	0		2	18	2	2		51.3064	1		0	0	0		2.39256	0.528	19	56.6609	0.0708986		3.88413	0.037	19	59.5096	-0.645487
1440965_at	Pigl	4		3	0	1	0	0	0	0		0	2	0	0		47.1354	1		0	0	0		6.02014	0.000785714	11	62.0681	-0.199099		1.86464	0.889	16	67.8069	0.456179
1442019_at	Gas7	4		3	0	1	0	0	0	0		0	23	0	0		95.2425	0.393462		0	0	0		10.3872	1e-06	11	67.1951	0.50729		2.12448	0.631	14	82.4487	-0.728121
1446970_at	Gemin5	4		0	0	4	0	0	0	0		1	37	9	2		36.4383	1		0	0	0		2.47864	0.16	13	45.9127	-0.0850724		1.87804	0.874	3	54.84	0.385691
1449851_at	Per1	4		0	0	4	0	0	0	0		0	18	2	1		112.807	0.141927		0	0	0		1.99074	0.735	15	79.5	0.124225		2.24203	0.671	7	18.3679	-0.960629
1451246_s_at	Aurkb	4		0	0	4	0	0	0	0		0	13	1	1		45.1485	1		0	0	0		2.82057	0.25	11	8.73673	0.0730265		1.72657	0.907	11	121.364	0.452192
1451441_at	2210415F13Rik	4		0	0	4	0	0	0	0		0	5	3	2		50.7857	1		0	0	0		2.65709	0.401	11	95.4442	0.0983947		2.25074	0.735	4	34.2827	0.52541
1452362_at	Trim16	4		0	0	4	0	0	0	0		2	47	5	1		65.1171	1		0	0	0		1.63153	0.964	1	73.1444	-0.076481		3.42156	0.107	8	121.267	0.70481
1453749_at	2610507I01Rik	4		3	0	1	0	0	0	0		0	33	0	0		60.8266	1		0	0	0		17.1327	1.13e-05	11	58.9267	-0.711619		2.03937	0.832	13	39.815	0.531125
1460629_at	Trim16	4		0	0	4	0	0	0	0		8	47	5	1		48.4367	1		0	0	0		1.52866	0.983	7	18.8563	0.0761618		2.20028	0.603	12	35.7064	0.532163
1428723_at	2310047M10Rik	3.96677		0	0	2	0	0.425033	0.508475	1.03327		1	2	1	0		133.449	0.0446867		1	486	0		3.10273	0.177	7	111.466	0.128831		3.91507	0.027	15	88.2986	-1.22261
1452953_at	Trpv2	3.94118		0	0	3	0	0.320856	0.620321	0		0	1	0	1		85.5434	0.666853		4	116	0		1.97969	0.647	11	8.73673	-0.093152		2.20981	0.685	19	44.2447	0.68049
1424253_at	1810073G14Rik	3.77242		1.77242	0	0	0	1	1	0		0	0	0	0		127.006	0.0634077		44	18	0		3.35572	0.089	11	56.545	-0.154326		2.92781	0.324	7	40.3789	-1.06505
1415718_at	Sap30l	3.77053		2	0	1	0	0.216428	0.554107	0		0	3	0	0		123.174	0.0784589		1	418	2.77917		4.18408	0.05	11	47.9608	0.139168		2.34422	0.642	5	132.412	0.970777
1423200_at	Ncor1	3.5122		0	0	2	0	0.512195	1	0		0	14	5	0		49.6267	1		32	26	0		2.12555	0.672	16	76.5402	-0.0605363		1.65484	0.963	10	67.2164	0.414897
1445230_at	Ncor1	3.45882		1.45882	0	2	0	0	0	0		1	14	5	0		42.7788	1		0	0	0		2.95641	0.197	11	58.9267	0.0702469		3.0741	0.198	1	3.48228	-0.516453
1424018_at	Hint1	3.45289		0.0996546	0	2	0	0.689055	0.664179	0		0	2	1	0		64.3399	1		2	305	53.383		1.64673	0.955	11	62.0681	-0.0453958		1.38809	0.995	8	7.70105	0.47851
1456043_at	Usp22	3.43935		0	0	0	0	0.796117	0.854369	1.78887		0	0	0	0		211.258	0.00610726		8	90	11.519		2.11896	0.763	11	20.8533	0.123082		2.7004	0.329	4	103.139	1.2853
1418360_at	Rnf112	3.31291		0	0	2	0	0.675359	0.637549	0		0	7	1	0		78.1786	0.93637		1	590	31.4337		4.34044	0.018	11	79.0684	-0.128411		2.02435	0.84	8	130.716	0.680063
1416395_at	Guk1	3.2459		0	0	2	0	0.409836	0.836066	0		0	12	1	0		84.3216	0.705889		5	105	0		2.17985	0.675	16	70.0774	-0.0798386		2.05877	0.779	15	79.5	-0.734817
1460385_a_at	Rnf112	3.23422		0	0	2	0	0	0	1.23422		0	7	1	0		143.115	0.0281551		0	0	0		3.46203	0.14	15	45.1075	0.104639		2.10923	0.742	9	107.689	0.964757
1448392_at	Sparc	3.20091		2.20091	0	1	0	0	0	0		1	13	0	0		84.6392	0.694385		0	0	0		4.24566	0.025	11	55.238	0.169163		2.5757	0.373	X	32.4395	-0.867955
1456108_x_at	Rnf112	3.19251		0	0	2	0	0.572193	0.620321	0		0	7	1	0		115.795	0.118794		4	138	0		2.31814	0.572	7	26.7766	-0.141677		2.31112	0.585	17	83.3066	0.848399
1449482_at	Hist3h2ba	3.10338		2.10338	0	1	0	0	0	0		0	2	0	0		68.5486	1		0	0	0		3.53341	0.035	11	55.238	-0.14132		2.64604	0.29	2	135.819	-0.732497
1458204_at	Sparc	3.05752		0	2.05752	1	0	0	0	0		0	13	0	0		57.0085	1		0	0	0		1.96603	0.819	7	26.7766	0.101523		4.17865	0.041	11	58.9267	-0.706164
1434562_at	Mfap3	3.02527		1.02527	0	2	0	0	0	0		1	38	2	0		45.8638	1		0	0	0		3.88341	0.042	11	56.545	-0.0894766		2.13706	0.699	8	93.7159	0.458789
1416223_at	Sh3bp5l	3		0	0	3	0	0	0	0		0	43	0	3		54.4134	1		0	0	0		2.29556	0.683	15	12.6174	0.0555143		4.48492	0.009	16	78.0159	0.66313
1416935_at	Trpv2	3		0	0	3	0	0	0	0		0	1	0	1		61.8701	1		0	0	0		3.37166	0.107	11	50.9507	0.0919408		2.7566	0.319	5	110.889	-0.568139
1417133_at	Pmp22	3		0	0	3	0	0	0	0		0	2	0	1		69.6887	1		0	0	0		1.99627	0.675	12	55.562	0.0823498		2.27044	0.57	12	55.562	-0.667025
1418999_at	2310033P09Rik	3		0	0	3	0	0	0	0		1	3	0	1		62.1742	1		0	0	0		2.23823	0.391	1	62.6385	-0.0489636		2.22045	0.537	1	45.4539	0.625564
1422568_at	Ndel1	3		0	0	3	0	0	0	0		1	7	0	1		34.1777	1		0	0	0		2.62334	0.369	6	100.834	0.0430777		3.12723	0.145	6	95.039	-0.433917
1427226_at	Epn2	3		0	0	3	0	0	0	0		1	2	0	1		79.0436	0.901672		0	0	0		2.59551	0.411	2	131.545	-0.0815231		2.92293	0.188	13	52.7833	-0.755431
1433915_s_at	Epn2	3		0	0	3	0	0	0	0		0	2	0	1		80.1146	0.862344		0	0	0		2.01089	0.795	13	45.3703	0.0577523		3.47784	0.101	13	54.8887	-0.848211
1441057_at	Myh10	3		0	0	3	0	0	0	0		2	65	0	1		101.085	0.277617		0	0	0		3.42398	0.111	11	56.545	-0.176465		1.78034	0.91	3	3.77107	0.781566
1447599_x_at	Epn2	3		0	0	3	0	0	0	0		0	2	0	1		46.2943	1		0	0	0		2.29645	0.623	11	89.5675	0.0687794		3.19537	0.122	19	23.2329	0.584838
1454303_at	Epn2	3		0	0	3	0	0	0	0		0	2	0	1		28.5229	1		0	0	0		2.2237	0.441	16	89.4217	0.0715378		4.07015	0.047	13	12.117	0.428436
1457007_at	D13Wsu123e	3		3	0	0	0	0	0	0		0	0	0	0		54.6612	1		0	0	0		11.5167	5e-06	11	62.0681	0.392302		3.50397	0.05	3	28.5853	-0.652637
1459267_at	2310033P09Rik	3		0	0	3	0	0	0	0		0	3	0	1		47.7578	1		0	0	0		3.1198	0.221	7	132.836	0.113863		3.60641	0.1	19	49.5365	0.572011
1424721_at	Mfap3	2.9885		0.988501	0	2	0	0	0	0		4	38	2	0		67.671	1		0	0	0		3.57701	0.053	11	56.545	-0.122162		2.39574	0.506	19	38.9008	0.538043
1445219_at	Olfr315	2.94829		1.94829	0	1	0	0	0	0		3	1	0	0		41.1714	1		0	0	0		3.74788	0.057	11	58.0605	0.0769179		2.44486	0.54	13	22.4064	0.454518
1435995_at	Mrpl22	2.93023		0	0	2	0	0.116279	0.813953	0		0	2	1	0		55.6815	1		12	51	0		2.74604	0.298	11	79.3634	-0.0824491		1.3489	1	9	10.5349	-0.429087
1430774_at	Akap10	2.92903		0	0.929032	2	0	0	0	0		0	4	1	0		52.2606	1		0	0	0		3.38815	0.119	14	118.447	0.104368		2.18524	0.651	11	55.238	0.522054
1417793_at	Irgm2	2.90918		0.909175	0	2	0	0	0	0		0	26	9	0		69.1643	1		0	0	0		1.45338	0.657	11	58.0605	-0.15112		2.30053	0.29	7	36.4787	0.679938
1458103_at	Ncor1	2.87542		0.875425	0	2	0	0	0	0		1	14	5	0		57.9524	1		0	0	0		3.14057	0.094	11	62.0681	-0.169409		3.48822	0.116	8	48.5999	-0.630077
1441135_at	4930488P06Rik	2.69796		2.69796	0	0	0	0	0	0		0	0	0	0		54.5467	1		0	0	0		5.12636	0.0045	11	58.0605	0.152598		2.20899	0.593	17	81.129	-0.531012
1444651_at	Map2k4	2.67549		0	0	1	0	0	0	1.67549		0	3	0	0		184.101	0.00877049		0	0	0		1.98323	0.677	7	89.4894	-0.117006		2.60234	0.47	1	16.1146	-1.28497
1435865_at	Hist3h2a	2.5		1.5	0	1	0	0	0	0		2	22	0	0		62.183	1		0	0	0		5.41752	0.00037037	11	56.545	-0.107778		3.03015	0.223	10	104.985	0.66175
1415760_s_at	Atox1	2.43726		0	0	0	0	0.284153	0.836066	1.31704		0	0	0	0		148.174	0.0224694		5	98	0		2.17999	0.523	14	118.847	-0.0802758		2.16901	0.74	15	95.7777	-1.05597
1448109_a_at	Rpl26	2.17413		0	0	1	0	0.320896	0.853234	0		0	3	0	0		57.1694	1		2	233	408.566		2.01975	0.807	14	106.104	-0.0306857		1.59269	0.983	17	83.3066	0.474613
1429058_at	Tmem107	2.16418		0	0	1	0	0.19403	0.970149	0		0	7	0	0		67.3705	1		9	74	0		1.89849	0.628	16	69.1723	-0.116103		2.42087	0.511	19	38.9008	0.646979
1444445_at	Ncor1	2.15195		0.15195	0	2	0	0	0	0		1	14	5	0		33.5559	1		0	0	0		1.87004	0.869	11	62.0681	-0.0763382		1.81817	0.913	6	64.7458	0.345192
1417846_at	Ulk2	2		0	0	2	0	0	0	0		1	10	3	0		51.7964	1		0	0	0		1.9171	0.829	16	74.8004	-0.071646		2.70044	0.323	17	54.827	0.573537
1417847_at	Ulk2	2		0	0	2	0	0	0	0		0	10	3	0		42.299	1		0	0	0		2.10379	0.652	18	73.9701	-0.0783324		2.35005	0.559	19	61.0955	-0.455211
1418195_at	Galnt10	2		0	0	2	0	0	0	0		2	55	2	0		46.8838	1		0	0	0		4.24614	0.011	11	69.4181	-0.100698		1.80484	0.895	X	159.857	0.493159
1419680_a_at	Elac2	2		0	0	2	0	0	0	0		0	2	1	0		48.666	1		0	0	0		2.00382	0.781	1	22.1536	-0.0521137		3.13304	0.105	X	9.85686	0.494736
1421121_at	Akap10	2		0	0	2	0	0	0	0		0	4	1	0		31.6844	1		0	0	0		2.53374	0.447	17	9.21643	-0.0690473		1.93287	0.845	1	22.1536	-0.335295
1422277_at	Glra1	2		0	0	2	0	0	0	0		0	1	1	0		34.8625	1		0	0	0		1.52013	0.983	2	75.8195	-0.0589542		2.61944	0.374	3	40.6511	0.405311
1423202_a_at	Ncor1	2		0	0	2	0	0	0	0		0	14	5	0		58.9822	1		0	0	0		1.76814	0.944	18	73.9701	-0.059486		2.31965	0.605	8	121.267	-0.55726
1428244_at	Larp1	2		0	0	2	0	0	0	0		0	18	1	0		60.5762	1		0	0	0		2.1766	0.729	13	45.3703	0.0474093		1.57931	0.971	13	96.5572	-0.562219
1428476_a_at	Elac2	2		0	0	2	0	0	0	0		0	2	1	0		44.3513	1		0	0	0		3.64388	0.068	1	121.948	-0.0695293		2.48285	0.392	2	149.357	-0.484569
1428477_at	Elac2	2		0	0	2	0	0	0	0		0	2	1	0		83.6628	0.729747		0	0	0		2.64618	0.126	18	73.9701	-0.0498244		1.95426	0.805	10	68.84	-0.6839
1428482_at	Akap10	2		0	0	2	0	0	0	0		0	4	1	0		68.7566	1		0	0	0		1.44518	0.994	18	58.5915	0.0590063		1.91897	0.866	17	3.1843	-0.578049
1435808_at	A230051G13Rik	2		0	0	2	0	0	0	0		1	19	4	0		48.2703	1		0	0	0		2.70027	0.33	17	70.9059	0.0991015		2.45525	0.473	18	76.8653	-0.531999
1435914_at	Ncor1	2		0	0	2	0	0	0	0		0	14	5	0		61.2467	1		0	0	0		2.87518	0.365	1	154.947	0.138981		3.109	0.227	7	18.3679	0.702362
1437139_at	Glra1	2		0	0	2	0	0	0	0		0	1	1	0		46.7601	1		0	0	0		2.09141	0.685	6	77.4513	-0.0646705		2.11283	0.771	18	56.5844	-0.524098
1438276_at	Ncor1	2		0	0	2	0	0	0	0		0	14	5	0		72.7152	1		0	0	0		2.4519	0.541	5	63.4535	-0.0960788		2.6711	0.407	5	60.7321	0.711531
1439591_at	Ulk2	2		0	0	2	0	0	0	0		1	10	3	0		41.4344	1		0	0	0		2.0679	0.783	15	77.987	-0.076518		2.04639	0.689	13	20.4452	-0.468665
1441829_s_at	Akap10	2		0	0	2	0	0	0	0		0	4	1	0		90.188	0.524188		0	0	0		2.05764	0.783	3	54.3657	0.126946		1.93911	0.873	8	117.125	-0.753545
1441830_x_at	Akap10	2		0	0	2	0	0	0	0		0	4	1	0		47.028	1		0	0	0		1.81362	0.88	12	30.2993	0.070725		1.54967	0.985	13	96.5572	-0.429412
1444760_at	Ncor1	2		0	0	2	0	0	0	0		0	14	5	0		44.6542	1		0	0	0		3.61507	0.018	11	22.9284	-0.0696436		2.71385	0.298	X	80.8499	0.578249
1446574_at	Ncor1	2		0	0	2	0	0	0	0		0	14	5	0		48.0488	1		0	0	0		1.96313	0.805	10	122.416	-0.0968561		2.7573	0.364	16	17.5769	0.542001
1447152_at	Ulk2	2		0	0	2	0	0	0	0		1	10	3	0		31.2446	1		0	0	0		1.99589	0.8	1	189.744	0.0597232		2.24233	0.583	6	105.778	-0.463068
1447153_x_at	Ulk2	2		0	0	2	0	0	0	0		2	10	3	0		38.1181	1		0	0	0		2.35309	0.542	10	104.985	0.0693938		2.69506	0.096	6	104.807	-0.556401
1448740_at	Rangrf	2		0	0	2	0	0	0	0		0	2	1	0		74.6411	1		0	0	0		2.20577	0.691	13	22.4064	-0.0673433		1.75426	0.936	2	128.065	-0.591724
1448858_at	Ulk2	2		0	0	2	0	0	0	0		1	10	3	0		61.0969	1		0	0	0		2.93973	0.211	10	87.0732	0.108354		3.42413	0.053	10	87.0732	-0.757736
1451464_at	Mfap3	2		0	0	2	0	0	0	0		0	38	2	0		64.5121	1		0	0	0		1.73635	0.938	3	37.0319	0.0780574		2.25474	0.653	7	87.1085	0.624178
1453723_x_at	Ubb	2		0	0	0	0	1	1	0		0	0	0	0		79.4289	0.884939		16	41	85.1548		2.48454	0.417	X	80.8499	-0.0286301		2.38392	0.469	3	154.259	0.725649
1453747_at	2810021J22Rik	2		0	0	2	0	0	0	0		0	19	6	0		83.4705	0.737		0	0	0		1.68698	0.935	5	147.158	-0.0707298		2.37189	0.612	12	10.2464	0.693781
1454974_at	Ntn1	2		0	0	2	0	0	0	0		0	6	1	0		58.4962	1		0	0	0		1.85244	0.893	5	133.347	0.0751221		1.99556	0.858	X	146.665	-0.577918
1438176_x_at	Snap47	1.85714		0	0	0	0	0.857143	1	0		0	0	0	0		34.948	1		29	25	0		1.91138	0.806	7	36.4787	-0.0305578		3.45082	0.157	5	126.432	-0.428017
1426390_a_at	Arf1	1.85366		0	0	1	0	0.268293	0.585366	0		0	2	0	0		40.9716	1		16	25	0		3.92521	0.032	6	88.9762	0.0398593		2.36162	0.566	3	157.075	0.445965
1416188_at	Gm2a	1.85132		0	0	0	0	0	0	1.85132		0	0	0	0		231.367	0.0039638		0	0	0		2.52342	0.475	7	26.7766	0.083779		2.57423	0.421	1	5.57919	1.50877
1436220_at	Zfp287	1.83563		0.835634	0	1	0	0	0	0		1	1	0	0		51.5345	1		0	0	0		3.23289	0.115	11	58.9267	-0.0879519		2.20134	0.693	9	71.9812	-0.530717
1436995_a_at	Rpl26	1.79602		0	0	1	0	0.0771144	0.718905	0		0	3	0	0		70.3652	1		2	191	148.003		2.30128	0.68	13	52.7833	0.046235		1.92505	0.846	9	10.5349	-0.619928
1449668_s_at	Fnip1	1.74138		0	0	0	0	0.793103	0.948276	0		0	0	0	0		81.0011	0.827089		14	50	0		2.96423	0.166	7	30.1445	-0.156319		2.11862	0.745	15	79.5	0.685035
1451795_at	Tom1l2	1.49151		0	0	0	0	0	0	1.49151		0	0	0	0		162.442	0.0126737		0	0	0		2.82557	0.307	16	10.5091	0.132514		1.57261	0.991	13	71.4696	-0.957986
1435643_x_at	Ubb	1.4878		0	0	0	0	0.829268	0.658537	0		0	0	0	0		86.7414	0.629039		16	38	10.0833		1.49648	0.987	11	95.4442	0.0196021		2.75576	0.286	3	154.259	0.816177
1415818_at	Anxa6	1.45763		0	0	0	0	0.878748	0.578879	0		0	0	0	0		97.115	0.353924		1	694	6.01112		2.70806	0.345	15	92.8372	0.104894		2.86049	0.281	15	88.2986	-0.905353
1416589_at	Sparc	1.37221		0.372212	0	1	0	0	0	0		0	13	0	0		55.9226	1		0	0	0		1.98353	0.842	11	55.238	0.0896561		2.51956	0.383	2	169.644	-0.559582
1449448_at	Med9	1.35519		0	0	0	0	0.519126	0.836066	0		0	0	0	0		62.9822	1		5	116	0		2.28024	0.518	11	89.5675	-0.0808498		2.62383	0.23	15	88.2986	-0.639368
1417149_at	P4ha2	1.31889		0.318895	0	1	0	0	0	0		0	24	0	0		109.065	0.176018		0	0	0		1.90539	0.863	11	56.545	-0.101568		2.56809	0.348	14	77.1175	0.826977
1446802_at	Atox1	1.27862		0	1.27862	0	0	0	0	0		0	0	0	0		66.7521	1		0	0	0		2.91821	0.165	6	112.109	0.115917		2.88797	0.311	11	53.7642	0.680518
1456744_x_at	Flcn	1.23539		1.23539	0	0	0	0	0	0		0	0	0	0		41.7583	1		0	0	0		2.63509	0.347	11	55.238	0.0745343		2.35683	0.615	14	73.6535	0.447625
1447936_at	2410006H16Rik	1.22093		0	0	0	0	0.406977	0.813953	0		0	0	0	0		72.8367	1		12	62	0		2.06748	0.783	5	123.549	0.0979207		1.59943	0.968	14	73.6535	0.561109
1435866_s_at	Hist3h2a	1.2		0	0	1	0	0.2	0	0		0	22	0	0		73.985	1		30	14	0		1.76313	0.91	18	70.5928	0.137128		2.78829	0.382	19	44.2447	0.683849
1449436_s_at	Ubb	1.19512		0	0	0	0	0.609756	0.585366	0		0	0	0	0		84.3877	0.703488		16	33	0		2.12643	0.769	X	80.8499	-0.0351326		3.81033	0.016	3	154.259	0.862788
1447379_at	D130047N11Rik	1.06377		1.06377	0	0	0	0	0	0		4	0	0	0		49.2082	1		0	0	0		2.22308	0.536	11	56.545	0.0815152		2.07746	0.69	2	116.984	0.516306
1441251_a_at	2010001A14Rik	1.0453		0.0453041	0	1	0	0	0	0		2	6	0	0		50.5257	1		0	0	0		1.62628	0.959	11	56.545	-0.0832968		1.74565	0.927	2	149.357	-0.463485
1417859_at	Gas7	1		0	0	1	0	0	0	0		0	23	0	0		54.3116	1		0	0	0		1.95031	0.755	16	23.7126	-0.12406		3.32477	0.109	9	81.6566	0.60577
1418088_a_at	Stx8	1		0	0	1	0	0	0	0		0	10	0	0		58.8509	1		0	0	0		2.05003	0.75	1	66.1981	-0.0565838		1.80887	0.934	6	112.109	-0.5161
1418089_at	Stx8	1		0	0	1	0	0	0	0		0	10	0	0		81.4335	0.809594		0	0	0		2.19869	0.697	2	160.461	0.059857		1.88615	0.889	9	34.3263	-0.585768
1419630_a_at	Trim11	1		0	0	1	0	0	0	0		0	28	0	0		50.3289	1		0	0	0		2.33417	0.626	15	92.8372	0.0679642		3.12556	0.218	6	95.039	0.578205
1420920_a_at	Arf1	1		0	0	1	0	0	0	0		0	2	0	0		41.3718	1		0	0	0		2.14413	0.503	13	20.4452	-0.0436152		3.95322	0.038	13	22.4064	0.546451
1421135_a_at	Cnot8	1		0	0	1	0	0	0	0		0	13	0	0		61.5791	1		0	0	0		1.7456	0.956	13	116.569	0.0647174		1.89372	0.858	7	34.4076	0.569902
1423896_a_at	Rnf187	1		0	0	1	0	0	0	0		0	5	0	0		81.8176	0.79666		0	0	0		3.67317	0.058	6	95.039	0.0488065		1.81081	0.933	17	83.3066	0.637478
1423897_at	Rnf187	1		0	0	1	0	0	0	0		0	5	0	0		43.6388	1		0	0	0		4.06548	0.031	7	45.4563	0.0683646		1.56528	0.984	13	54.8887	-0.393018
1425816_at	Zfp287	1		0	0	1	0	0	0	0		0	1	0	0		42.6784	1		0	0	0		3.56726	0.073	10	101.805	0.124858		2.55835	0.427	8	116.599	-0.523215
1426233_at	Map2k4	1		0	0	1	0	0	0	0		0	3	0	0		59.8116	1		0	0	0		2.47498	0.415	7	81.4087	-0.0783513		2.56436	0.496	16	63.7153	-0.590644
1427026_at	Myh4	1		0	0	1	0	0	0	0		0	14	0	0		32.7985	1		0	0	0		2.49656	0.439	13	47.1409	0.0685475		1.86719	0.889	17	88.9103	-0.335783
1427114_at	Ttc19	1		0	0	1	0	0	0	0		0	4	0	0		40.1399	1		0	0	0		1.8087	0.905	19	61.2761	0.0550426		3.07858	0.122	2	33.272	-0.509805
1427412_s_at	Rapgef6	1		0	0	1	0	0	0	0		0	6	0	0		68.1612	1		0	0	0		2.79584	0.23	2	169.644	-0.103874		2.03786	0.739	5	21.2606	-0.604125
1429059_s_at	Tmem107	1		0	0	1	0	0	0	0		0	7	0	0		51.5286	1		0	0	0		3.20171	0.03	X	111.641	-0.130611		2.87006	0.222	19	32.1005	0.580262
1429960_at	4930438A08Rik	1		0	0	1	0	0	0	0		4	12	0	0		63.4387	1		0	0	0		2.23666	0.587	19	61.0955	-0.0964082		2.26989	0.669	8	109.869	0.618127
1430043_at	Ttc19	1		0	0	1	0	0	0	0		0	4	0	0		44.8227	1		0	0	0		2.08205	0.68	10	120.097	0.0644616		1.62218	0.955	5	126.432	-0.424899
1430201_at	9130017K11Rik	1		0	0	1	0	0	0	0		0	3	0	0		67.4853	1		0	0	0		2.37426	0.558	2	5.76364	-0.084795		2.79168	0.276	11	95.4442	0.63318
1430300_at	Sco1	1		0	0	1	0	0	0	0		0	1	0	0		53.0496	1		0	0	0		2.84053	0.312	6	16.932	0.0870843		1.91785	0.896	10	116.749	0.406283
1431400_a_at	Gas7	1		0	0	1	0	0	0	0		0	23	0	0		108.159	0.1856		0	0	0		2.71525	0.272	12	55.8061	-0.0920318		3.69907	0.034	12	96.5008	0.942672
1434430_s_at	Adora2b	1		0	0	1	0	0	0	0		0	1	0	0		32.0843	1		0	0	0		2.50785	0.169	12	100.967	-0.0885835		4.66625	0.012	12	102.821	0.438809
1434431_x_at	Adora2b	1		0	0	1	0	0	0	0		0	1	0	0		41.9886	1		0	0	0		3.68725	0.041	2	23.1658	0.0882461		1.8655	0.766	18	73.9701	-0.412287
1435220_s_at	Cdc42se2	1		0	0	1	0	0	0	0		0	3	0	0		28.6205	1		0	0	0		2.7002	0.378	6	95.039	0.060732		3.12922	0.097	6	98.0436	-0.397996
1435239_at	Gria1	1		0	0	1	0	0	0	0		2	16	0	0		61.8533	1		0	0	0		2.31999	0.534	6	77.4513	0.0770424		3.01116	0.208	8	121.267	-0.65781
1436138_at	Ttc19	1		0	0	1	0	0	0	0		1	4	0	0		54.3862	1		0	0	0		1.72178	0.958	2	44.2238	0.0670922		1.97088	0.808	16	27.4133	-0.481688
1436521_at	Slc36a2	1		0	0	1	0	0	0	0		0	1	0	0		36.2178	1		0	0	0		2.07681	0.654	12	85.4216	-0.0640817		2.13	0.725	10	104.985	0.407953
1442518_at	AU040829	1		0	0	1	0	0	0	0		0	1	0	0		32.3047	1		0	0	0		3.16028	0.142	4	41.2142	0.126638		2.59762	0.391	5	138.126	0.375449
1442679_at	Map2k4	1		0	0	1	0	0	0	0		0	3	0	0		75.042	1		0	0	0		3.31383	0.092	10	101.805	0.146991		2.71823	0.239	7	104.023	0.740032
1443877_a_at	Rapgef6	1		0	0	1	0	0	0	0		0	6	0	0		34.8711	1		0	0	0		3.23553	0.163	3	89.6293	0.0835399		1.86528	0.887	15	90.7567	0.331691
1444352_at	Zfp287	1		0	0	1	0	0	0	0		0	1	0	0		66.9744	1		0	0	0		3.02906	0.237	6	64.7458	-0.0728502		1.87516	0.852	12	114.377	-0.57712
1444521_at	Pigl	1		0	0	1	0	0	0	0		0	2	0	0		56.5901	1		0	0	0		2.20586	0.669	7	67.9902	-0.0632296		2.32902	0.564	19	15.4332	-0.549066
1445382_at	Gas7	1		0	0	1	0	0	0	0		1	23	0	0		53.945	1		0	0	0		1.783	0.933	7	26.7766	0.101537		2.46397	0.52	1	21.6236	-0.508461
1450214_at	Adora2b	1		0	0	1	0	0	0	0		0	1	0	0		75.2513	1		0	0	0		1.77024	0.927	7	112.843	0.115587		1.97848	0.841	2	104.228	0.636836
1451102_at	Cnot8	1		0	0	1	0	0	0	0		0	13	0	0		50.1433	1		0	0	0		3.53666	0.064	6	88.9762	0.0603751		3.483	0.096	16	5.56696	0.587238
1451982_at	Map2k4	1		0	0	1	0	0	0	0		0	3	0	0		30.6449	1		0	0	0		2.87859	0.259	6	87.1154	0.0503727		2.35909	0.496	18	35.9386	0.354459
1453631_at	Stx8	1		0	0	1	0	0	0	0		0	10	0	0		46.968	1		0	0	0		2.04535	0.658	7	26.7766	-0.0850846		3.15695	0.106	3	54.3657	-0.534221
1457948_at	Gas7	1		0	0	1	0	0	0	0		1	23	0	0		41.6115	1		0	0	0		2.52131	0.394	1	165.222	-0.0882575		1.78878	0.869	2	94.3386	-0.427441
1458285_at	Gria1	1		0	0	1	0	0	0	0		0	16	0	0		49.6322	1		0	0	0		5.35271	0.0075	7	111.466	-0.157442		2.65996	0.373	3	57.4232	0.524297
1457270_at	B230343A10Rik	0.982587		0	0	0	0	0.482587	0.5	0		1	0	0	0		122.571	0.0811119		2	265	0		2.39793	0.602	16	84.9707	-0.106785		2.55829	0.434	6	92.586	0.923396
1416044_at	Fliih	0.946545		0	0	0	0	0.43807	0.508475	0		0	0	0	0		108.491	0.181944		1	488	0		2.47002	0.543	6	112.817	-0.108745		2.11623	0.726	6	95.039	0.836262
1429246_a_at	Anxa6	0.719687		0	0	0	0	0.211213	0.508475	0		0	0	0	0		108.362	0.183434		1	416	0		3.34082	0.147	15	45.1075	0.141437		2.32908	0.587	13	62.9702	-0.916477
1415776_at	Aldh3a2	0		0	0	0	0	0	0	0		0	0	0	0		32.524	1		0	0	0		1.62495	0.863	13	22.4064	-0.0493584		2.39295	0.413	2	60.4492	-0.395149
1416621_at	Llglh	0		0	0	0	0	0	0	0		0	0	0	0		46.6052	1		0	0	0		2.14023	0.619	1	5.57919	0.0440408		2.96629	0.202	11	79.3634	-0.478761
1416678_at	Cops3	0		0	0	0	0	0	0	0		0	0	0	0		48.2804	1		0	0	0		2.51541	0.399	1	165.222	-0.0485803		3.36736	0.114	9	34.3263	-0.541277
1417477_at	Gtlf3b	0		0	0	0	0	0	0	0		0	0	0	0		51.9382	1		0	0	0		2.57833	0.304	2	130.748	-0.0376485		2.66395	0.329	3	53.3577	0.558962
1417596_at	Eppb9	0		0	0	0	0	0	0	0		0	0	0	0		61.657	1		0	0	0		3.74382	0.021	11	42.6618	0.0969845		3.34945	0.071	8	105.643	0.737392
1417692_at	Drg2	0		0	0	0	0	0	0	0		0	0	0	0		93.6161	0.432273		0	0	0		2.99277	0.22	17	31.3616	0.0538361		1.4876	0.995	15	51.798	-0.60011
1418033_s_at	Zfp535	0		0	0	0	0	0	0	0		0	0	0	0		44.3601	1		0	0	0		3.43583	0.101	12	31.4696	0.0776426		2.84894	0.134	12	77.2972	-0.533615
1418395_at	Mate1	0		0	0	0	0	0	0	0		0	0	0	0		96.4801	0.366706		0	0	0		3.9235	0.04	8	97.2916	0.218024		2.80157	0.29	14	96.5609	0.846289
1418752_at	Aldh3a1	0		0	0	0	0	0	0	0		0	0	0	0		79.7333	0.875034		0	0	0		1.53869	0.992	16	86.3468	0.0688808		2.35405	0.557	11	75.2856	-0.768363
1419377_at	Med9	0		0	0	0	0	0	0	0		0	0	0	0		42.3079	1		0	0	0		1.80042	0.84	3	53.3577	0.0649784		1.94946	0.849	10	116.749	-0.435455
1419924_at	A730024A03Rik	0		0	0	0	0	0	0	0		0	0	0	0		84.0841	0.714539		0	0	0		3.20584	0.107	4	103.139	0.200962		2.27447	0.431	9	77.1554	-0.767539
1419937_at	Rhoip3	0		0	0	0	0	0	0	0		0	0	0	0		82.5159	0.771465		0	0	0		2.54865	0.442	10	9.29946	-0.073675		3.61043	0.047	16	12.3864	0.903079
1420661_a_at	C17orf39	0		0	0	0	0	0	0	0		0	0	0	0		65.2055	1		0	0	0		2.18304	0.557	12	37.3788	0.0880303		2.26094	0.603	4	120.895	0.662253
1421331_at	Hs3st3a	0		0	0	0	0	0	0	0		0	0	0	0		38.0036	1		0	0	0		2.59529	0.367	6	85.7832	-0.0679234		1.81146	0.873	13	39.815	-0.385876
1422801_at	G3bp	0		0	0	0	0	0	0	0		0	0	0	0		67.794	1		0	0	0		2.07225	0.805	2	17.9583	0.0445222		2.33792	0.663	4	41.2142	0.715475
1422871_at	Kcnj12	0		0	0	0	0	0	0	0		0	0	0	0		76.8472	0.988996		0	0	0		2.66176	0.379	11	47.9608	0.0833531		2.00093	0.821	1	172.887	-0.691202
1423182_at	Tnfrsf13b	0		0	0	0	0	0	0	0		0	0	0	0		35.329	1		0	0	0		1.88695	0.796	6	144.011	-0.0688		2.27602	0.608	1	40.8786	0.377208
1423619_at	Rasd1	0		0	0	0	0	0	0	0		0	0	0	0		109.229	0.174342		0	0	0		2.20962	0.709	18	68.6398	0.140583		2.76613	0.285	7	40.3789	-0.945491
1423656_x_at	C17orf68	0		0	0	0	0	0	0	0		0	0	0	0		54.2424	1		0	0	0		2.78609	0.317	5	72.599	0.0798226		2.44189	0.269	5	65.0299	-0.568476
1423663_at	Flcn	0		0	0	0	0	0	0	0		0	0	0	0		47.9843	1		0	0	0		1.84883	0.921	15	62.051	0.0405353		2.33999	0.6	3	145.37	-0.469585
1423745_at	Svap1	0		0	0	0	0	0	0	0		0	0	0	0		30.9956	1		0	0	0		2.75642	0.311	1	23.0993	-0.0358771		2.41006	0.276	15	88.2986	-0.382656
1424340_at	Lrrc48	0		0	0	0	0	0	0	0		0	0	0	0		61.2727	1		0	0	0		3.17396	0.137	4	28.4912	0.0869852		2.14984	0.76	19	59.5096	-0.503203
1424866_at	Usp43	0		0	0	0	0	0	0	0		0	0	0	0		42.4635	1		0	0	0		2.23312	0.642	10	46.3892	0.100839		2.93364	0.182	10	9.29946	-0.403707
1424869_at	Dhrs7b	0		0	0	0	0	0	0	0		0	0	0	0		82.6882	0.765693		0	0	0		2.30208	0.632	12	29.4824	-0.0500681		2.32467	0.645	18	45.9149	0.674921
1425080_at	Zfp286	0		0	0	0	0	0	0	0		0	0	0	0		55.596	1		0	0	0		2.66076	0.362	1	95.8399	0.0835416		2.94447	0.308	4	5.60639	-0.609907
1425081_at	Zfp286	0		0	0	0	0	0	0	0		0	0	0	0		45.0843	1		0	0	0		2.82988	0.346	1	118.385	0.0735789		1.84478	0.895	5	83.4808	0.465061
1425177_at	Shmt1	0		0	0	0	0	0	0	0		0	0	0	0		122.811	0.0798728		0	0	0		2.14442	0.729	15	88.2986	-0.0719006		1.81824	0.924	7	88.5744	0.853291
1425456_a_at	Map2k3	0		0	0	0	0	0	0	0		0	0	0	0		68.4975	1		0	0	0		3.56853	0.068	7	30.1445	0.0948396		3.08647	0.234	1	73.1444	0.710498
1425659_at	Tom1l2	0		0	0	0	0	0	0	0		0	0	0	0		89.9871	0.530968		0	0	0		3.13614	0.101	16	17.3256	0.146297		2.64259	0.409	13	73.4349	-0.804097
1425889_at	Wnt9a	0		0	0	0	0	0	0	0		0	0	0	0		48.1518	1		0	0	0		3.07107	0.166	16	12.3864	0.142186		2.94133	0.179	X	69.2812	-0.592935
1426474_at	Atpaf2	0		0	0	0	0	0	0	0		0	0	0	0		71.2786	1		0	0	0		1.88851	0.872	1	20.619	-0.0502775		2.98531	0.225	13	22.4064	0.759979
1426690_a_at	Srebf1	0		0	0	0	0	0	0	0		0	0	0	0		82.6584	0.76696		0	0	0		2.70218	0.388	6	88.9762	-0.082635		3.2604	0.159	16	12.3864	-0.784909
1427065_at	C17orf39	0		0	0	0	0	0	0	0		0	0	0	0		73.9045	1		0	0	0		1.74482	0.93	14	73.6535	0.0695919		2.56071	0.495	3	155.718	-0.707858
1427066_a_at	C17orf39	0		0	0	0	0	0	0	0		0	0	0	0		44.2794	1		0	0	0		3.09244	0.062	3	146.568	0.0641053		2.60896	0.41	17	3.1843	-0.459505
1427067_at	C17orf39	0		0	0	0	0	0	0	0		0	0	0	0		46.9951	1		0	0	0		2.53041	0.453	10	101.805	0.137894		2.22006	0.648	2	131.545	0.479707
1427068_x_at	C17orf39	0		0	0	0	0	0	0	0		0	0	0	0		66.8173	1		0	0	0		2.09588	0.771	10	102.992	0.0822766		2.44276	0.529	1	16.1146	0.620769
1427115_at	Myh3	0		0	0	0	0	0	0	0		0	0	0	0		57.6033	1		0	0	0		1.94731	0.782	16	69.1723	-0.121971		1.97592	0.753	3	155.335	0.555579
1428515_at	2410012H22Rik	0		0	0	0	0	0	0	0		0	0	0	0		77.4477	0.963833		0	0	0		1.46869	0.995	5	63.4535	0.0697448		3.13488	0.211	9	108.373	-0.809737
1428706_at	Prr6	0		0	0	0	0	0	0	0		0	0	0	0		96.7955	0.360571		0	0	0		3.09947	0.128	16	69.1723	-0.0912996		2.58211	0.469	16	63.7153	0.859396
1428794_at	Cytsb	0		0	0	0	0	0	0	0		0	0	0	0		69.2202	1		0	0	0		2.58212	0.403	3	57.4232	0.0953846		2.02743	0.837	4	62.1936	0.744868
1429017_at	Smcr8	0		0	0	0	0	0	0	0		0	0	0	0		39.1328	1		0	0	0		1.72063	0.932	7	34.4076	-0.0804157		3.11939	0.163	4	108.705	0.510939
1429247_at	Anxa6	0		0	0	0	0	0	0	0		0	0	0	0		48.0505	1		0	0	0		2.02278	0.742	8	58.8983	-0.079055		3.24104	0.155	8	71.8112	0.572456
1429329_at	Cox10	0		0	0	0	0	0	0	0		0	0	0	0		65.5392	1		0	0	0		1.38927	1	7	30.1445	0.0676165		2.06917	0.786	7	30.1445	-0.62488
1429552_at	1700019F09Rik	0		0	0	0	0	0	0	0		0	0	0	0		53.0259	1		0	0	0		2.27544	0.479	12	60.2936	0.0886783		1.77551	0.92	11	50.9507	0.456468
1432507_at	B430319H21Rik	0		0	0	0	0	0	0	0		0	0	0	0		49.5149	1		0	0	0		2.37634	0.545	11	42.2154	0.106549		2.39508	0.473	11	47.9608	-0.491952
1432556_a_at	3100002J23Rik	0		0	0	0	0	0	0	0		0	0	0	0		46.0388	1		0	0	0		1.76594	0.912	7	26.7766	0.0900258		2.46065	0.502	8	129.469	0.502003
1433078_at	5830435N06Rik	0		0	0	0	0	0	0	0		7	0	0	0		33.4238	1		0	0	0		2.07043	0.788	12	10.2464	0.0562541		1.97952	0.537	X	80.8499	0.475213
1434031_at	Zfp692	0		0	0	0	0	0	0	0		0	0	0	0		72.4883	1		0	0	0		2.24762	0.562	2	50.4671	-0.0695608		2.15035	0.748	2	30.263	0.63019
1434072_at	Smcr7	0		0	0	0	0	0	0	0		0	0	0	0		56.2326	1		0	0	0		2.57311	0.394	8	46.1218	0.0709744		3.24432	0.137	13	54.8887	-0.645917
1434088_at	Zkscan17	0		0	0	0	0	0	0	0		0	0	0	0		47.6587	1		0	0	0		3.36595	0.164	1	54.0403	0.0621868		2.50243	0.219	7	34.4076	0.44405
1434385_at	Tom1l2	0		0	0	0	0	0	0	0		0	0	0	0		40.7989	1		0	0	0		2.82968	0.279	5	77.2207	0.0509909		2.18321	0.61	7	30.4293	-0.424705
1434405_at	Fnip1	0		0	0	0	0	0	0	0		0	0	0	0		77.201	0.973863		0	0	0		2.36143	0.622	1	73.1444	0.114299		2.05929	0.755	1	45.4539	-0.676966
1434509_at	AI844632	0		0	0	0	0	0	0	0		0	0	0	0		119.148	0.0989089		0	0	0		4.29109	0.027	7	26.7766	-0.131317		2.38656	0.609	7	30.4293	0.850522
1434701_at	Alkbh5	0		0	0	0	0	0	0	0		0	0	0	0		111.704	0.151083		0	0	0		2.9514	0.262	3	3.77107	0.0767381		1.60545	0.976	11	4.40873	0.747654
1434980_at	Pik3r5	0		0	0	0	0	0	0	0		0	0	0	0		55.0007	1		0	0	0		2.59753	0.326	5	5.43808	0.0904341		2.7681	0.269	9	81.6566	-0.587928
1435214_at	Gja12	0		0	0	0	0	0	0	0		4	0	0	0		45.434	1		0	0	0		2.58667	0.38	19	16.9485	0.0598301		3.66892	0.009	4	132.126	0.615422
1435380_at	Cox10	0		0	0	0	0	0	0	0		0	0	0	0		71.5143	1		0	0	0		2.88998	0.205	2	17.9583	0.0804426		2.00141	0.863	16	69.6854	0.599208
1435782_at	LOC668206	0		0	0	0	0	0	0	0		0	0	0	0		48.1146	1		0	0	0		1.78812	0.793	17	83.3066	-0.0587339		3.25687	0.141	17	86.6664	0.577225
1435915_at	AU020939	0		0	0	0	0	0	0	0		0	0	0	0		45.4576	1		0	0	0		3.91103	0.00166667	4	66.6684	0.156843		2.48088	0.522	4	34.2827	0.501259
1436195_at	FLJ35696	0		0	0	0	0	0	0	0		0	0	0	0		81.3341	0.813248		0	0	0		3.50213	0.043	1	147.306	-0.105715		2.06344	0.795	16	73.6306	0.591797
1436978_at	Wnt9a	0		0	0	0	0	0	0	0		0	0	0	0		69.4853	1		0	0	0		2.79223	0.347	2	72.2026	-0.10821		2.09144	0.7	12	76.6501	-0.609087
1437031_at	Acsl6	0		0	0	0	0	0	0	0		0	0	0	0		60.5448	1		0	0	0		2.29174	0.65	1	66.6496	0.0681826		2.3079	0.551	14	78.4157	-0.581063
1437151_at	Usp22	0		0	0	0	0	0	0	0		0	0	0	0		47.7221	1		0	0	0		3.0606	0.183	18	73.9701	-0.0722077		2.46663	0.242	5	132.412	-0.43367
1437701_at	Smcr8	0		0	0	0	0	0	0	0		0	0	0	0		55.8369	1		0	0	0		3.2523	0.092	1	37.9668	-0.0775154		2.27171	0.505	9	83.669	0.572272
1437728_at	AW050020	0		0	0	0	0	0	0	0		0	0	0	0		54.8379	1		0	0	0		2.27364	0.592	17	40.0346	0.0790984		3.40723	0.104	16	76.5402	0.576927
1437915_at	Tom1l2	0		0	0	0	0	0	0	0		0	0	0	0		54.358	1		0	0	0		2.98928	0.22	16	86.3468	-0.105601		3.14569	0.177	6	59.7363	0.636077
1437956_at	BB220380	0		0	0	0	0	0	0	0		0	0	0	0		91.4482	0.488975		0	0	0		1.65886	0.338	14	18.7051	0.203668		0.97731	0.816	2	131.545	0.653783
1438006_at	C17orf39	0		0	0	0	0	0	0	0		0	0	0	0		30.5253	1		0	0	0		2.39687	0.542	1	62.6385	0.0801107		2.11411	0.647	7	18.3679	-0.396003
1438079_at	BC050078	0		0	0	0	0	0	0	0		0	0	0	0		40.0153	1		0	0	0		2.25016	0.605	5	63.4535	0.10806		2.51057	0.33	1	20.619	0.473078
1438167_x_at	Flcn	0		0	0	0	0	0	0	0		0	0	0	0		49.2928	1		0	0	0		2.47539	0.303	X	128.95	-0.101817		2.52351	0.499	4	88.423	-0.520356
1438378_at	1700013G23Rik	0		0	0	0	0	0	0	0		0	0	0	0		37.9933	1		0	0	0		2.57982	0.418	16	84.9707	-0.0873653		2.6862	0.325	11	75.2856	0.456083
1438437_a_at	Efr3a	0		0	0	0	0	0	0	0		0	0	0	0		104.895	0.223643		0	0	0		2.34039	0.424	4	49.7924	-0.0861367		2.82601	0.236	11	79.3634	0.969658
1438493_at	4933433K01Rik	0		0	0	0	0	0	0	0		0	0	0	0		33.1746	1		0	0	0		2.71394	0.236	1	66.6496	-0.0672164		2.83418	0.331	4	119.904	0.384463
1439714_at	BM119689	0		0	0	0	0	0	0	0		7	0	0	0		52.6702	1		0	0	0		1.3712	0.997	X	35.1443	0.0625732		1.62088	0.972	8	98.5942	-0.46396
1440460_at	4930504O13Rik	0		0	0	0	0	0	0	0		0	0	0	0		44.6554	1		0	0	0		3.39683	0.087	19	49.5365	-0.0704777		3.02403	0.089	9	51.4655	0.523996
1441785_at	Gm879	0		0	0	0	0	0	0	0		1	0	0	0		49.9378	1		0	0	0		2.79593	0.266	7	30.4293	0.087689		1.99026	0.81	13	45.3186	-0.455336
1442288_at	Anxa6	0		0	0	0	0	0	0	0		0	0	0	0		53.9288	1		0	0	0		2.85183	0.252	7	30.1445	0.113033		2.78801	0.32	16	41.6072	0.607672
1442317_at	G3bp	0		0	0	0	0	0	0	0		0	0	0	0		58.651	1		0	0	0		2.33285	0.567	5	63.4535	-0.064042		2.25033	0.683	7	73.8225	0.630034
1442661_at	BC003479	0		0	0	0	0	0	0	0		0	0	0	0		38.3809	1		0	0	0		1.7972	0.915	4	120.895	0.0853846		1.69708	0.941	2	156.555	0.369476
1442816_at	Hs3st3b1	0		0	0	0	0	0	0	0		0	0	0	0		33.4713	1		0	0	0		2.16909	0.774	9	111.503	-0.0803133		2.04663	0.734	12	37.3788	0.364211
1443816_s_at	Pikap	0		0	0	0	0	0	0	0		0	0	0	0		86.4349	0.636685		0	0	0		1.46019	0.54	7	26.7766	0.106378		1.95117	0.091	2	131.545	0.7782
1444196_at	AI662501	0		0	0	0	0	0	0	0		0	0	0	0		36.5238	1		0	0	0		2.17008	0.677	15	86.4349	-0.0877398		2.10439	0.73	2	26.1904	-0.370029
1444833_at	BG076343	0		0	0	0	0	0	0	0		0	0	0	0		57.4649	1		0	0	0		2.52991	0.454	17	66.3411	-0.072411		2.76988	0.276	3	155.718	-0.588667
1444890_at	Rhoip3	0		0	0	0	0	0	0	0		0	0	0	0		43.6707	1		0	0	0		1.83301	0.911	18	82.375	-0.105158		2.71427	0.311	8	72.7366	0.512122
1444910_at	BG069004	0		0	0	0	0	0	0	0		2	0	0	0		58.9761	1		0	0	0		2.29457	0.549	11	83.5246	0.124578		2.21579	0.656	3	21.5578	0.505177
1444998_at	D630028G08Rik	0		0	0	0	0	0	0	0		1	0	0	0		64.4851	1		0	0	0		2.86756	0.255	6	59.7363	0.0892022		2.91186	0.282	6	55.1003	-0.698548
1446223_at	Cox10	0		0	0	0	0	0	0	0		0	0	0	0		48.6102	1		0	0	0		2.88167	0.226	7	107.16	-0.107741		2.41881	0.491	13	46.9707	0.529365
1447493_at	A530088H08Rik	0		0	0	0	0	0	0	0		0	0	0	0		44.9489	1		0	0	0		2.77333	0.31	6	32.5639	0.0781093		1.96289	0.844	4	31.8934	0.47974
1448189_a_at	Fliih	0		0	0	0	0	0	0	0		0	0	0	0		72.1427	1		0	0	0		2.62813	0.427	5	66.4939	0.0953162		2.60073	0.428	13	54.8887	-0.700792
1448241_at	Gm2a	0		0	0	0	0	0	0	0		0	0	0	0		45.0272	1		0	0	0		2.96936	0.248	9	24.3667	0.0571481		2.62141	0.372	11	22.9284	0.500094
1448920_at	Zfp535	0		0	0	0	0	0	0	0		0	0	0	0		50.6697	1		0	0	0		2.47393	0.518	4	125.091	-0.0874666		2.08669	0.799	7	109.771	0.472537
1449785_at	Cops3	0		0	0	0	0	0	0	0		0	0	0	0		33.8582	1		0	0	0		2.1966	0.652	16	67.8069	0.0548012		2.08752	0.551	4	133.28	-0.394174
1450335_at	Prf1	0		0	0	0	0	0	0	0		0	0	0	0		44.8638	1		0	0	0		2.00229	0.802	1	126.447	-0.0599827		1.75728	0.943	18	73.9701	0.396016
1450612_a_at	Pemt	0		0	0	0	0	0	0	0		0	0	0	0		36.3876	1		0	0	0		2.61686	0.356	7	24.6467	0.120588		3.18267	0.131	5	126.432	0.457341
1450987_a_at	2310004I24Rik	0		0	0	0	0	0	0	0		0	0	0	0		56.1458	1		0	0	0		3.08217	0.201	7	34.4076	-0.0677799		1.69041	0.951	6	55.1003	0.420237
1451257_at	Acsl6	0		0	0	0	0	0	0	0		0	0	0	0		49.8828	1		0	0	0		1.76933	0.923	11	11.0711	0.0465844		2.40457	0.538	16	62.212	0.529711
1451489_at	1810012H11Rik	0		0	0	0	0	0	0	0		0	0	0	0		65.9111	1		0	0	0		2.14199	0.616	18	15.3928	-0.080049		2.54498	0.286	16	61.4334	0.692187
1451583_a_at	BC025076	0		0	0	0	0	0	0	0		0	0	0	0		102.946	0.250967		0	0	0		2.12563	0.667	15	79.7434	0.100208		1.85516	0.905	1	57.7699	-0.757167
1451714_a_at	Map2k3	0		0	0	0	0	0	0	0		0	0	0	0		58.3974	1		0	0	0		2.15083	0.674	2	16.2235	0.0780599		2.44673	0.476	13	54.8887	-0.560393
1452062_at	Prpsap2	0		0	0	0	0	0	0	0		0	0	0	0		46.6283	1		0	0	0		2.88362	0.262	8	78.0231	0.0328153		2.97827	0.217	13	71.4696	0.586133
1452696_a_at	4933439C10Rik	0		0	0	0	0	0	0	0		0	0	0	0		60.7257	1		0	0	0		3.15978	0.206	10	116.749	0.108803		1.86965	0.898	7	67.9902	0.694645
1453200_at	Rai1	0		0	0	0	0	0	0	0		0	0	0	0		87.2696	0.613949		0	0	0		2.61052	0.359	12	92.9738	0.0579795		2.56147	0.462	11	83.5246	0.778072
1453640_at	2210019G11Rik	0		0	0	0	0	0	0	0		0	0	0	0		50.2056	1		0	0	0		3.2121	0.069	7	56.3922	0.0796797		2.29238	0.662	18	77.0745	-0.479177
1453767_a_at	Nt5m	0		0	0	0	0	0	0	0		0	0	0	0		59.2491	1		0	0	0		2.52393	0.477	1	13.3682	-0.0412191		2.0265	0.755	18	70.9106	-0.500948
1454190_at	9630013K17Rik	0		0	0	0	0	0	0	0		0	0	0	0		49.1385	1		0	0	0		1.9822	0.795	16	78.0159	0.104434		2.02375	0.81	1	165.222	0.504475
1454304_at	Eppb9	0		0	0	0	0	0	0	0		0	0	0	0		55.6118	1		0	0	0		2.25035	0.566	7	89.4894	-0.0963141		1.97529	0.81	8	93.5384	-0.490576
1454669_at	Tmem11	0		0	0	0	0	0	0	0		0	0	0	0		61.8441	1		0	0	0		1.83662	0.912	1	73.1444	-0.0554035		3.15292	0.18	13	12.117	0.672319
1455060_at	C87777	0		0	0	0	0	0	0	0		0	0	0	0		64.0402	1		0	0	0		2.20095	0.631	10	74.4249	0.0798768		2.38812	0.511	15	77.987	-0.616226
1455144_s_at	Rich2	0		0	0	0	0	0	0	0		0	0	0	0		46.2803	1		0	0	0		4.20895	0.02	11	19.6458	-0.0775856		2.80421	0.241	15	28.9905	0.502639
1455170_at	2810001G20Rik	0		0	0	0	0	0	0	0		0	0	0	0		52.6894	1		0	0	0		2.17746	0.688	16	78.0159	-0.0892226		2.65719	0.263	2	160.461	-0.540008
1455461_at	A530017D24Rik	0		0	0	0	0	0	0	0		0	0	0	0		71.9297	1		0	0	0		2.96064	0.225	1	82.7835	0.100533		2.27703	0.629	19	6.54281	-0.660133
1455496_at	4432409B16Rik	0		0	0	0	0	0	0	0		0	0	0	0		41.515	1		0	0	0		2.76327	0.305	1	193.869	-0.100656		2.49426	0.458	13	45.3703	-0.473399
1455512_at	FLJ45455	0		0	0	0	0	0	0	0		3	0	0	0		56.0975	1		0	0	0		1.88671	0.869	6	77.4513	0.140556		2.05503	0.787	2	118.572	-0.486364
1456763_at	Rhoip3	0		0	0	0	0	0	0	0		0	0	0	0		47.1775	1		0	0	0		1.57535	0.939	13	82.3323	0.0400154		1.69023	0.952	10	116.749	0.453761
1457166_at	Rhoip3	0		0	0	0	0	0	0	0		0	0	0	0		32.3416	1		0	0	0		1.83419	0.902	7	89.4894	-0.0762769		2.32561	0.647	2	33.272	0.35966
1457401_at	D11Ertd686e	0		0	0	0	0	0	0	0		0	0	0	0		49.4446	1		0	0	0		3.4897	0.038	12	35.3471	-0.102082		3.53016	0.067	5	130.658	0.538019
1457442_at	AW125324	0		0	0	0	0	0	0	0		2	0	0	0		65.5261	1		0	0	0		3.31889	0.11	7	52.7408	0.106243		2.65447	0.238	7	67.9902	-0.873051
1458248_at	4921514E24Rik	0		0	0	0	0	0	0	0		0	0	0	0		41.8896	1		0	0	0		2.75021	0.249	10	101.805	-0.117968		2.34253	0.564	9	65.2632	-0.501571
1458440_at	B230396K10Rik	0		0	0	0	0	0	0	0		1	0	0	0		40.0973	1		0	0	0		2.10653	0.783	15	82.281	-0.0948389		2.04567	0.733	17	43.551	-0.435568
1458723_at	BG066801	0		0	0	0	0	0	0	0		0	0	0	0		31.8377	1		0	0	0		2.91704	0.122	15	8.24624	-0.0668045		2.94352	0.118	6	105.778	-0.4944
1458856_at	3110020O18Rik	0		0	0	0	0	0	0	0		4	0	0	0		61.2164	1		0	0	0		2.66168	0.297	17	31.3616	-0.103483		2.99544	0.193	17	66.3411	0.675355
1459686_at	Aldh3a2	0		0	0	0	0	0	0	0		0	0	0	0		52.1546	1		0	0	0		2.1433	0.659	12	37.3788	-0.0872336		2.08873	0.654	13	20.4452	-0.549819
1459977_x_at	Cox10	0		0	0	0	0	0	0	0		0	0	0	0		29.2809	1		0	0	0		2.76722	0.368	14	108.472	-0.0551522		2.55277	0.42	19	56.4358	0.356639
1460342_s_at	Rhoip3	0		0	0	0	0	0	0	0		0	0	0	0		67.2916	1		0	0	0		3.5522	0.094	12	100.967	0.0918059		2.46488	0.358	12	100.967	-0.669387
1460517_at	9130409J20Rik	0		0	0	0	0	0	0	0		0	0	0	0		46.9141	1		0	0	0		3.18346	0.194	7	30.4293	0.100383		2.53877	0.371	9	29.6904	0.523482
1460639_a_at	Atox1	0		0	0	0	0	0	0	0		0	0	0	0		75.2412	1		0	0	0		2.07755	0.804	1	182.12	0.064813		4.06741	0.01	5	42.345	-0.869264

## Sheet: Chr 13
Table S6d: Ranked Chr 13 Trans-Band Positional Candidate Genes
Gene priority				Priority score categories								B6/D2 polymorphisms					Differential expression results			Network properties				Saline expression QTL						S-score expression QTL
Probe-set ID	Symbol	Total		Saline cis eQTL	Sscores cis eQTL	SNPs	Network membership	Degree connectivity	Centrality	Ethanol Response		Probe-set SNPs	Coding SNPs	Non-synonymous SNPs	Functional SNPs		Fisher's S	q-value		S-score paraclique	Degree	Centrality		LOD	p-value	QTL Chr	QTL Mb	Additivity		LOD	p-value	QTL Chr	QTL Mb	Additivity
1418053_at	Sncb	8.47504		1.42248	1.4336	1	1	0.984355	0.921773	1.71283		0	1	0	0		191.487	0.008		1	761	1590.32		3.02713	0.216	13	54.8887	0.124401		3.11561	0.21	13	54.8887	-1.43014
1452110_at	Mtrr	7		3	0	4	0	0	0	0		2	51	11	1		53.4574	1		0	0	0		7.61455	6.1e-05	13	69.04	0.332854		3.14619	0.104	8	26.998	-0.637067
1430869_a_at	Habp4	6.26492		0	0	2	1	0.710561	0.826597	1.72777		1	20	2	0		195.451	0.00764078		1	607	577.383		2.32874	0.533	10	27.6975	0.100522		2.10409	0.785	7	15.6199	-1.32746
1450861_at	Fancc	6		3	0	3	0	0	0	0		0	13	0	1		92.0646	0.471633		0	0	0		4.90761	0.001	13	62.9702	-0.160301		2.94626	0.245	5	5.43808	-0.913064
1419672_at	Spock1	5.94175		3	0	2	0	0.15534	0.786408	0		0	5	2	0		112.572	0.143926		8	58	0		11.2014	1.48e-05	13	54.8887	0.441977		1.84184	0.878	10	123.018	-0.80886
1455945_at	Zfp58	5.67819		1.67819	0	4	0	0	0	0		0	14	3	1		45.8011	1		0	0	0		3.18902	0.113	13	62.9702	0.17367		3.76374	0.039	9	81.6566	0.563149
1455298_at	Id4	5.66462		0	2.01183	0	1	0.48631	0.816167	1.35031		0	0	0	0		150.339	0.0203485		1	505	532.593		3.92881	0.05	16	44.9919	-0.227591		4.21174	0.048	13	54.8887	-1.37333
1445411_at	Zfp458	5.61092		1.61092	0	4	0	0	0	0		1	31	8	1		69.6003	1		0	0	0		2.89464	0.134	13	62.9702	0.144571		1.68393	0.956	7	67.9902	-0.734603
1418457_at	Cxcl14	5.56633		2.12044	0	1	1	0.675359	0.770535	0		0	1	0	0		112.236	0.14643		1	590	411.277		4.07132	0.033	13	54.8887	-0.138373		2.12238	0.78	15	88.2986	-0.86505
1435305_at	C030027L06Rik	5.34303		3	0	0	0	0.192192	0.561562	1.58927		0	0	0	0		172.87	0.00976683		3	193	0		6.65483	0.000434783	13	54.8887	0.374175		2.58548	0.414	11	58.0605	1.21494
1436726_s_at	Sptlc1	5.11254		1.11254	0	4	0	0	0	0		6	9	2	1		64.942	1		0	0	0		3.85651	0.023	13	52.7833	-0.2392		2.33999	0.6	18	70.5928	-0.613658
1434095_at	Unc5a	5.0822		0	0	1	1	0.522816	0.705346	1.85404		0	4	0	0		233.219	0.0036129		1	518	125.257		2.66742	0.39	7	30.1445	0.140596		3.43484	0.115	7	15.6199	-1.73428
1438772_at	Zfp367	5		3	0	2	0	0	0	0		0	7	1	0		48.2522	1		0	0	0		10.8807	4.08e-05	13	62.9702	-0.446137		2.0601	0.748	12	26.0672	-0.481778
1433623_at	Zfp367	4.78494		2.78494	0	2	0	0	0	0		0	7	1	0		60.1484	1		0	0	0		5.29315	0.00333333	13	62.9702	-0.312068		2.15314	0.714	19	44.2447	0.516281
1432320_at	9430065F17Rik	4.5		1.5	0	3	0	0	0	0		6	20	0	1		34.7913	1		0	0	0		8.11147	0.000125	13	62.9702	-0.174899		1.78106	0.846	14	92.5943	0.374186
1451734_a_at	Dbn1	4.4964		0	0	0	1	0.723598	0.945241	1.82756		0	0	0	0		221.933	0.00508949		1	613	2209.31		4.35238	0.022	7	18.8563	0.190303		3.13557	0.202	16	12.3864	-1.58891
1439663_at	Ptch1	4.36898		2.36898	0	2	0	0	0	0		0	10	4	0		43.7975	1		0	0	0		4.29437	0.014	13	62.9702	-0.156753		2.35402	0.574	7	115.203	-0.453247
1441866_s_at	Ptdss1	4.13299		0	0	2	1	0.624511	0.508475	0		0	16	1	0		88.3998	0.577914		1	561	0		2.13028	0.776	9	123.812	0.0685316		1.85584	0.887	6	95.039	-0.689809
1426024_a_at	Dbn1	4.12491		0	0	0	1	0.558018	0.753585	1.81331		0	0	0	0		217.22	0.00556834		1	537	289.122		4.17131	0.046	7	30.1445	0.160981		3.0917	0.224	7	34.4076	-1.56341
1451234_at	BC021381	4.12228		0	1.46692	0	1	0.0104302	0.508475	1.13646		0	0	0	0		138.09	0.035778		1	312	0		3.53519	0.107	15	45.1075	0.101266		3.23581	0.193	13	54.8887	-1.15895
1418291_at	Zfp87	4		0	0	4	0	0	0	0		0	16	4	1		45.6948	1		0	0	0		2.56191	0.374	14	118.447	-0.0708009		2.46393	0.392	12	96.5008	0.515365
1419335_at	4930441O14Rik	4		0	0	4	0	0	0	0		1	27	4	1		40.9457	1		0	0	0		2.13241	0.774	9	62.1767	-0.0712013		2.54993	0.373	8	121.267	0.436165
1422690_at	Sptlc1	4		0	0	4	0	0	0	0		0	9	2	1		59.2222	1		0	0	0		3.44877	0.123	13	20.4452	-0.063165		2.19743	0.716	2	69.1437	-0.553587
1433641_at	Smad5	4		0	0	4	0	0	0	0		0	10	1	2		84.6744	0.693003		0	0	0		2.19155	0.665	18	74.8615	-0.100186		1.89025	0.871	5	133.347	-0.699395
1436727_x_at	Sptlc1	4		0	0	4	0	0	0	0		0	9	2	1		33.9994	1		0	0	0		1.96119	0.86	5	66.4939	-0.0391524		1.92787	0.86	7	117.03	0.369581
1445824_at	Zfp458	4		0	0	4	0	0	0	0		5	31	8	1		45.5083	1		0	0	0		2.43196	0.299	1	25.52	0.145503		3.02098	0.223	11	64.518	0.541001
1451873_a_at	Smad5	4		0	0	4	0	0	0	0		1	10	1	2		39.8037	1		0	0	0		2.03334	0.814	5	23.4753	-0.0576929		2.25508	0.679	6	112.817	-0.453809
1452447_at	0610007P08Rik	4		0	0	4	0	0	0	0		0	24	7	1		42.9295	1		0	0	0		2.94563	0.173	12	5.97048	-0.0863537		1.89435	0.758	1	3.48228	-0.413371
1453300_at	Slc35d2	4		0	0	4	0	0	0	0		2	12	2	2		39.9878	1		0	0	0		2.12543	0.663	16	86.3468	0.0821147		2.64401	0.394	10	84.3434	0.462575
1453985_at	0610007P08Rik	4		0	0	4	0	0	0	0		2	24	7	1		31.2433	1		0	0	0		2.27205	0.027	18	56.5844	-0.0906877		4.23028	0.012	13	104.23	-0.533753
1455196_s_at	AA987161	4		0	0	4	0	0	0	0		2	15	5	1		39.3433	1		0	0	0		1.85786	0.879	X	35.1443	-0.106712		2.1372	0.738	11	79.0684	-0.417381
1455292_x_at	Zfp455	4		3	0	1	0	0	0	0		0	5	0	0		44.4561	1		0	0	0		10.1946	1.51e-05	13	62.9702	-0.446567		4.0337	0.011	2	81.907	-0.582637
1456324_at	Zfp748	4		0	0	4	0	0	0	0		0	22	6	2		52.4915	1		0	0	0		2.50268	0.373	11	8.73673	-0.143812		2.0031	0.827	15	82.281	0.505627
1456827_at	Zfp87	4		0	0	4	0	0	0	0		0	16	4	1		62.7701	1		0	0	0		2.35592	0.585	11	8.73673	-0.155609		2.29425	0.588	7	81.4087	0.682622
1418456_a_at	Cxcl14	3.81548		2.81548	0	1	0	0	0	0		0	1	0	0		67.5463	1		0	0	0		4.15447	0.003	13	62.9702	-0.123158		3.14763	0.064	15	88.2986	-0.762732
1420776_a_at	Auh	3.74286		0	0	2	0	0.771429	0.971429	0		0	9	3	0		131.548	0.0501237		36	28	0		3.1089	0.239	14	118.847	-0.08834		2.11372	0.752	15	88.2986	-0.915236
1444908_at	Habp4	3.36605		1.36605	0	2	0	0	0	0		1	20	2	0		38.7323	1		0	0	0		4.24655	0.004	13	62.9702	-0.223614		3.32487	0.12	3	65.7588	0.467483
1451250_at	Gprin1	3.36258		0.244935	0	2	0	0.117647	1	0		0	1	1	0		122.948	0.0793658		26	17	0		1.89474	0.893	13	54.8887	0.0812978		2.29415	0.617	7	18.3679	-1.01033
1424572_a_at	H2afy	3.23731		1.19643	1.04089	1	0	0	0	0		0	8	0	0		106.627	0.202825		0	0	0		2.47679	0.383	13	54.8887	0.0872216		2.36671	0.568	13	52.7833	-0.862372
1440292_at	Cdc14b	3.17929		1.17929	0	2	0	0	0	0		1	12	1	0		68.2765	1		0	0	0		2.51841	0.4	13	54.8887	0.0976921		2.95038	0.179	18	84.2605	0.708193
1421018_at	C9orf21	3		3	0	0	0	0	0	0		0	0	0	0		60.6555	1		0	0	0		6.90905	7.25e-05	13	62.9702	0.271774		2.9515	0.285	7	67.9902	0.830223
1435089_at	2300006M17Rik	3		3	0	0	0	0	0	0		0	0	0	0		64.1393	1		0	0	0		9.76353	1.46e-05	13	62.9702	-0.218875		2.4759	0.387	11	58.9267	0.621115
1442265_at	Fancc	3		0	0	3	0	0	0	0		1	13	0	1		40.2352	1		0	0	0		1.99915	0.819	16	79.1356	0.0762522		1.57233	0.979	2	31.6447	0.383993
1442654_at	Rslcan3	3		3	0	0	0	0	0	0		2	0	0	0		75.7915	1		0	0	0		10.2675	2.87e-05	13	62.9702	0.473626		2.04455	0.792	3	21.5578	0.579811
1447632_at	Fancc	3		0	0	3	0	0	0	0		0	13	0	1		61.09	1		0	0	0		2.038	0.793	12	105.916	0.080275		2.41292	0.61	12	55.562	0.612154
1458947_at	5430406M13Rik	3		3	0	0	0	0	0	0		0	0	0	0		79.5597	0.880755		0	0	0		11.484	5e-06	13	62.9702	-0.478034		2.34822	0.587	6	38.0587	-0.746021
1422017_s_at	KIAA1191	2.95297		0	0	0	0	0.495146	0.786408	1.67142		0	0	0	0		183.838	0.00877049		8	72	0		1.91459	0.877	16	12.3864	0.103236		3.37579	0.088	11	4.40873	-1.44486
1440125_at	Rslcan3	2.78494		2.78494	0	0	0	0	0	0		1	0	0	0		41.3871	1		0	0	0		4.93865	0.00333333	13	62.9702	0.441221		2.71	0.323	15	79.5	0.455051
1439446_at	BC048507	2.5717		1.5717	0	1	0	0	0	0		0	5	0	0		34.6025	1		0	0	0		3.24123	0.148	13	69.04	0.148025		2.99594	0.214	1	190.73	-0.421802
1421872_at	Rab24	2.5		0	0	1	0	0.630435	0.869565	0		0	2	0	0		125.323	0.0696544		18	36	0		2.7377	0.287	15	88.2986	0.109957		2.0038	0.774	1	13.3682	0.919777
1421873_s_at	Rab24	2.41304		0	0	1	0	0.543478	0.869565	0		0	2	0	0		93.6858	0.430097		18	34	0		2.55911	0.461	15	88.2986	0.0838169		2.36251	0.598	6	124.022	0.827675
1417959_at	Pdlim7	2.33377		0	0	0	1	0.452412	0.881356	0		0	0	0	0		95.7207	0.382851		1	493	1044.98		2.5318	0.491	7	30.1445	0.100031		2.3711	0.578	15	88.2986	-0.83464
1445473_at	Diras2	2.15337		0	0	0	0	0.0882353	0.843137	1.222		0	0	0	0		142.43	0.0290928		7	59	0		3.1127	0.196	16	10.5091	0.136738		2.36836	0.542	19	38.9008	-0.875581
1455316_x_at	LINE-1	2.12936		2.12936	0	0	0	0	0	0		0	0	0	0		63.9945	1		0	0	0		4.19896	0.032	13	62.9702	0.277011		2.39866	0.409	15	82.9422	0.51916
1435196_at	Ntrk2	2.11396		1.11396	0	1	0	0	0	0		0	7	0	0		51.7634	1		0	0	0		2.47634	0.472	13	54.8887	0.0812651		1.95765	0.855	14	73.6535	-0.489244
1432385_a_at	Agtpbp1	2.05882		0	0	1	0	0.0784314	0.980392	0		0	24	0	0		113.37	0.137471		20	25	0		1.86215	0.875	5	41.8195	0.111472		2.17181	0.721	16	62.212	-0.843368
1416372_at	Ptdss1	2		0	0	2	0	0	0	0		0	16	1	0		34.2923	1		0	0	0		2.60137	0.391	X	80.8499	0.0577191		2.52558	0.171	11	4.40873	-0.424532
1416855_at	Gas1	2		0	0	2	0	0	0	0		0	1	1	0		78.0982	0.939621		0	0	0		3.40083	0.108	14	78.4157	-0.0757962		2.26178	0.532	11	62.0681	0.704629
1418927_a_at	Habp4	2		0	0	2	0	0	0	0		0	20	2	0		40.7887	1		0	0	0		2.11444	0.673	11	79.0684	-0.0566241		2.34049	0.559	7	30.1445	-0.454852
1419221_a_at	Rgs14	2		0	0	2	0	0	0	0		0	3	1	0		54.4334	1		0	0	0		2.4275	0.469	16	38.2971	-0.0597064		1.79932	0.908	2	60.4492	-0.499096
1419673_at	Spock1	2		0	0	2	0	0	0	0		0	5	2	0		62.1775	1		0	0	0		2.22043	0.67	10	30.6956	0.0668417		2.614	0.354	X	69.2812	-0.710525
1421671_at	Hsd17b3	2		0	0	2	0	0	0	0		0	3	2	0		56.8483	1		0	0	0		2.39316	0.371	1	73.1444	-0.0773494		2.13819	0.591	10	104.985	0.544657
1424137_at	Gprin1	2		0	0	2	0	0	0	0		0	1	1	0		112.46	0.145201		0	0	0		2.77374	0.163	7	15.6199	0.10574		2.73551	0.299	15	88.2986	-0.981024
1426829_at	Uimc1	2		0	0	2	0	0	0	0		0	3	2	0		44.503	1		0	0	0		2.17987	0.423	10	86.1641	0.0458248		2.74907	0.181	15	96.0287	-0.484831
1427846_x_at	Fgfr4	2		0	0	2	0	0	0	0		1	7	1	0		48.8071	1		0	0	0		2.29511	0.5	16	79.1356	0.0695396		2.85167	0.242	X	54.1151	0.591754
1428853_at	Ptch1	2		0	0	2	0	0	0	0		0	10	4	0		85.6465	0.663463		0	0	0		2.84059	0.327	7	26.7766	-0.135432		2.41448	0.553	2	5.76364	-0.805402
1429418_at	Cdc14b	2		0	0	2	0	0	0	0		0	12	1	0		39.4926	1		0	0	0		2.68695	0.191	10	101.805	0.127761		1.79878	0.91	9	119.187	-0.354297
1437070_at	Cdc14b	2		0	0	2	0	0	0	0		2	12	1	0		46.1192	1		0	0	0		2.63298	0.474	11	89.5675	0.0955835		2.47008	0.452	1	5.57919	-0.477445
1438351_at	Msx2	2		0	0	2	0	0	0	0		0	10	2	0		60.7988	1		0	0	0		2.37209	0.495	17	27.5758	-0.0734035		1.89771	0.885	X	54.1151	0.604386
1444433_at	Auh	2		0	0	2	0	0	0	0		1	9	3	0		38.0718	1		0	0	0		2.57648	0.353	10	122.416	0.126222		2.08955	0.606	8	120.431	-0.403239
1445496_at	Auh	2		0	0	2	0	0	0	0		0	9	3	0		44.8336	1		0	0	0		1.96144	0.847	1	141.338	-0.0685528		3.15318	0.187	2	118.572	0.509103
1447605_at	Zfp457	2		0	0	2	0	0	0	0		0	36	25	0		32.3583	1		0	0	0		1.75672	0.857	9	62.1767	-0.0587022		1.89881	0.803	8	7.70105	-0.344145
1447952_at	Auh	2		0	0	2	0	0	0	0		0	9	3	0		44.4004	1		0	0	0		2.09532	0.716	15	63.1499	0.0849677		2.38665	0.6	5	147.158	0.424176
1448494_at	Gas1	2		0	0	2	0	0	0	0		0	1	1	0		63.9221	1		0	0	0		1.90827	0.85	7	30.1445	0.0745895		2.69832	0.281	3	141.979	-0.600723
1452623_at	Zfp759	2		0	0	2	0	0	0	0		0	13	6	0		55.5912	1		0	0	0		2.41478	0.486	10	122.416	0.146047		2.72991	0.189	3	54.3657	-0.573192
1453962_at	Pfn3	2		0	0	2	0	0	0	0		0	2	1	0		45.7127	1		0	0	0		3.06265	0.241	6	16.011	-0.104955		1.75076	0.953	9	113.143	-0.423381
1455462_at	Adcy2	2		0	0	2	0	0	0	0		0	7	5	0		38.9409	1		0	0	0		2.2114	0.68	13	12.117	-0.0686933		2.50357	0.401	1	11.069	-0.387389
1458436_at	Auh	2		0	0	2	0	0	0	0		0	9	3	0		48.7821	1		0	0	0		3.57137	0.046	17	67.0066	-0.109052		5.273	0.00666667	16	27.4133	0.674999
1416337_at	Uqcrb	1.98693		0	0	1	0	0.24183	0.745098	0		0	1	0	0		86.1067	0.647908		6	87	0		2.12469	0.722	18	70.9106	0.080711		2.97725	0.236	18	70.9106	-0.809301
1421477_at	Cplx2	1.97217		0	0	0	0	0	0	1.97217		0	0	0	0		378.322	0		0	0	0		2.27752	0.56	15	12.6174	0.172663		2.21118	0.701	6	40.7289	1.85517
1455997_a_at	Uqcrb	1.93532		0	0	1	0	0.435323	0.5	0		0	1	0	0		83.658	0.729934		2	252	0		2.60507	0.323	1	173.062	-0.075513		1.42967	0.999	12	35.7064	0.642513
1460547_a_at	Hnrpk	1.82888		0	0	0	0	0.941176	0.887701	0		0	0	0	0		82.4525	0.774137		4	176	214.46		2.46454	0.544	4	108.705	0.0813047		2.44962	0.517	15	28.9905	0.695456
1453063_at	Cltb	1.77049		0	0	0	0	0.934426	0.836066	0		0	0	0	0		58.6707	1		5	170	0		1.73329	0.932	1	21.6236	-0.0540726		2.80264	0.271	15	88.2986	-0.637395
1439253_x_at	Prelid1	1.7451		0	0	0	0	0.816993	0.928105	0		0	0	0	0		85.898	0.65573		6	131	237.75		2.29302	0.554	4	13.031	0.0601326		2.45804	0.53	9	34.3263	-0.780164
1450326_at	Shc3	1.63747		0	0	0	0	0	0	1.63747		0	0	0	0		179.425	0.00890253		0	0	0		1.85591	0.905	10	122.416	0.133006		1.96324	0.864	15	28.9905	-1.07487
1450052_at	Kif2a	1.62745		0	0	0	0	0.647059	0.980392	0		2	0	0	0		77.9825	0.943763		20	40	0		2.57593	0.491	7	26.7766	-0.102662		2.46882	0.523	16	63.7153	-0.739044
1433572_a_at	Fam120a	1.58974		0	0	1	0	0.589744	0	0		0	1	0	0		80.9102	0.829948		24	30	0		5.00902	0.0105	7	30.1445	-0.139253		3.09745	0.239	9	69.7615	-0.826856
1434171_at	Rslcan15	1.5		1.5	0	0	0	0	0	0		4	0	0	0		50.0512	1		0	0	0		12.8205	3.64e-05	13	62.9702	-1.22961		1.40439	0.986	12	96.5008	0.439496
1434441_at	C9orf21	1.5		1.5	0	0	0	0	0	0		2	0	0	0		44.5759	1		0	0	0		11.2094	5e-06	13	62.9702	-0.372991		3.01057	0.283	11	73.9265	0.4981
1443564_at	U120138	1.5		1.5	0	0	0	0	0	0		3	0	0	0		35.0975	1		0	0	0		5.65658	0.000314286	13	62.9702	-0.182609		2.80066	0.342	7	132.836	-0.404649
1452797_at	2310010B21Rik	1.5		1.5	0	0	0	0	0	0		2	0	0	0		37.7764	1		0	0	0		10.27	6e-06	13	69.04	-0.254049		2.62526	0.425	11	90.6192	0.402411
1451672_at	Gprk6	1.41884		1.41884	0	0	0	0	0	0		0	0	0	0		114.747	0.12614		0	0	0		3.01982	0.218	13	54.8887	0.0741989		2.48611	0.552	15	88.2986	-0.943732
1448715_x_at	NM_010490	1.36637		1.36637	0	0	0	0	0	0		0	0	0	0		57.9318	1		0	0	0		2.97677	0.249	13	69.04	0.227518		2.72296	0.195	15	82.9422	0.517989
1439119_a_at	Dnaptp1	1.33333		0	0	0	0	0.45	0.883333	0		0	0	0	0		97.1119	0.353931		11	78	0		2.26675	0.66	10	108.783	0.103969		2.1964	0.745	16	12.3864	-0.816716
1433417_at	Dapk1	1.33005		1.33005	0	0	0	0	0	0		0	0	0	0		51.4221	1		0	0	0		2.91476	0.273	13	54.8887	0.135344		2.1388	0.606	2	122.25	0.532303
1448471_a_at	Ctla2a	1.31636		0	0	0	0	0	0	1.31636		0	0	0	0		148.172	0.0224694		0	0	0		3.40341	0.142	11	98.5797	-0.183897		1.98253	0.796	18	70.9106	-0.943884
1439448_x_at	Tmed9	1.225		0	0	0	0	0.341667	0.883333	0		0	0	0	0		102.345	0.259268		11	75	0		2.19447	0.617	6	135.288	0.099202		2.34269	0.647	X	69.2812	0.903387
1450928_at	Id4	1.21053		0	0	0	0	0.263158	0.947368	0		0	0	0	0		80.9064	0.829948		52	9	0		3.35863	0.14	2	100.79	-0.12518		3.43804	0.09	11	22.9284	0.749255
1437875_at	Bicd2	1.18027		0	1.18027	0	0	0	0	0		0	0	0	0		36.5046	1		0	0	0		2.58771	0.471	15	28.443	0.0619097		2.74663	0.399	13	54.8887	-0.393394
1428256_at	Txndc15	1.15301		0	0	0	0	0.31694	0.836066	0		0	0	0	0		58.505	1		5	101	0		2.87345	0.284	16	69.1723	-0.0657017		2.53008	0.458	16	62.212	0.560429
1453736_s_at	B230219D22Rik	1.11765		0	0	1	0	0.117647	0	0		0	1	0	0		69.7968	1		54	10	0		2.04374	0.819	7	128.827	-0.104065		2.26669	0.677	16	67.8069	-0.620589
1419663_at	Ogn	1.10115		0	0	0	0	0	0	1.10115		0	0	0	0		136.706	0.0378529		0	0	0		2.96526	0.281	11	100.179	-0.134894		3.01169	0.28	14	73.6535	1.07234
1438441_at	Idb4	1.08758		0	0	0	0	0	0	1.08758		0	0	0	0		135.943	0.0395115		0	0	0		2.82173	0.325	4	103.139	0.185265		1.87091	0.883	4	103.139	-0.959012
1417560_at	Sfxn1	1.07739		0	0	0	0	0	0	1.07739		0	0	0	0		135.335	0.0408778		0	0	0		3.06371	0.173	5	42.345	-0.0895374		2.30059	0.67	12	113.706	-0.982989
1458074_at	Rslcan24	1.07403		1.07403	0	0	0	0	0	0		1	0	0	0		41.5022	1		0	0	0		3.78352	0.03	13	71.4696	-0.166907		3.33371	0.135	3	126.406	-0.488672
1455642_a_at	Tspan17	1.07104		0	0	0	0	0.234973	0.836066	0		0	0	0	0		96.1629	0.373102		5	93	0		3.11013	0.15	3	46.2671	0.106649		1.92881	0.851	11	79.0684	0.734984
1418002_at	Hidg2a	1.02326		0	0	0	0	0.209302	0.813953	0		0	0	0	0		51.4681	1		12	54	0		2.40469	0.516	13	73.4349	-0.0536081		1.76338	0.942	8	121.267	0.441818
1448202_x_at	2610524G07Rik	1.00498		0	0	0	0	0.383085	0.621891	0		0	0	0	0		69.5455	1		2	241	25.4899		2.2639	0.65	13	96.5572	-0.0513684		1.97147	0.871	9	34.3263	-0.593248
1417088_at	Zfp346	1		0	0	1	0	0	0	0		1	2	0	0		38.2375	1		0	0	0		2.1034	0.466	10	84.3434	0.0630844		2.4383	0.499	1	95.8399	-0.409429
1418332_a_at	Agtpbp1	1		0	0	1	0	0	0	0		0	24	0	0		53.2446	1		0	0	0		3.15988	0.053	12	35.7064	0.0930487		1.91352	0.877	14	119.493	-0.477152
1418932_at	Nfil3	1		0	0	1	0	0	0	0		0	2	0	0		83.0278	0.753156		0	0	0		2.01584	0.823	5	77.2207	-0.117289		2.85411	0.343	15	45.1075	-0.757197
1420837_at	Ntrk2	1		0	0	1	0	0	0	0		0	7	0	0		70.5888	1		0	0	0		2.90007	0.122	2	168.215	-0.164994		2.36584	0.515	16	88.8227	-0.638164
1420838_at	Ntrk2	1		0	0	1	0	0	0	0		0	7	0	0		28.1757	1		0	0	0		2.06847	0.73	4	153.274	-0.0487425		1.64876	0.92	5	63.4535	0.298455
1420881_at	Nsd1	1		0	0	1	0	0	0	0		0	2	0	0		102.362	0.259089		0	0	0		2.98784	0.14	16	12.3864	0.137592		1.73569	0.924	15	28.9905	-0.777936
1423074_at	Lman2	1		0	0	1	0	0	0	0		0	1	0	0		71.6308	1		0	0	0		1.74626	0.93	17	44.7751	0.0651667		2.25224	0.616	X	142.213	-0.710781
1423075_at	Lman2	1		0	0	1	0	0	0	0		2	1	0	0		57.0661	1		0	0	0		1.96444	0.81	9	105.498	-0.0632057		1.85574	0.874	2	72.2026	-0.533431
1423279_at	Slc34a1	1		0	0	1	0	0	0	0		0	4	0	0		56.7276	1		0	0	0		2.38877	0.515	4	16.4194	-0.0958336		1.97714	0.838	14	57.7694	0.525101
1427217_at	Zfp455	1		0	0	1	0	0	0	0		0	5	0	0		41.1464	1		0	0	0		2.42939	0.421	16	89.4217	-0.093015		2.06259	0.78	13	52.7833	0.391717
1427627_at	Slc34a1	1		0	0	1	0	0	0	0		0	4	0	0		49.6161	1		0	0	0		2.40967	0.254	1	193.869	0.111256		2.82537	0.342	10	122.416	0.550213
1430254_at	4921517D22Rik	1		0	0	1	0	0	0	0		1	3	0	0		43.8589	1		0	0	0		3.0289	0.237	16	86.0506	0.0865273		2.74888	0.317	9	24.3667	0.487256
1431009_at	B230219D22Rik	1		0	0	1	0	0	0	0		0	1	0	0		69.9846	1		0	0	0		2.4579	0.561	10	27.6975	0.117356		2.94	0.261	19	49.5365	-0.713837
1435088_at	Nsd1	1		0	0	1	0	0	0	0		0	2	0	0		46.8491	1		0	0	0		2.49302	0.471	1	82.7835	0.0719644		2.57955	0.485	2	17.9583	-0.524953
1437560_at	Ntrk2	1		0	0	1	0	0	0	0		0	7	0	0		55.8	1		0	0	0		1.92295	0.84	15	102.188	-0.0461051		2.06671	0.776	14	18.7051	-0.442153
1445528_at	Slc28a3	1		0	0	1	0	0	0	0		0	2	0	0		42.3496	1		0	0	0		1.95333	0.715	1	189.312	0.0533602		1.92916	0.861	16	36.8659	0.446604
1445847_at	Ntrk2	1		0	0	1	0	0	0	0		0	7	0	0		56.5303	1		0	0	0		2.02886	0.816	12	115.998	-0.0864609		2.01103	0.796	17	50.1989	0.532047
1446712_at	Ntrk2	1		0	0	1	0	0	0	0		0	7	0	0		104.594	0.227924		0	0	0		3.75593	0.071	8	69.9823	-0.168813		2.10225	0.573	8	69.9823	0.860565
1447419_at	Agtpbp1	1		0	0	1	0	0	0	0		0	24	0	0		61.0102	1		0	0	0		2.49173	0.509	7	30.4293	0.0989694		2.32988	0.607	10	46.3892	0.569248
1448581_at	Zfp346	1		0	0	1	0	0	0	0		0	2	0	0		75.8863	1		0	0	0		3.25616	0.151	6	65.0374	-0.0663298		3.23621	0.074	1	118.385	-0.781496
1453643_at	1700001L19Rik	1		0	0	1	0	0	0	0		0	6	0	0		83.5687	0.733664		0	0	0		2.8404	0.231	18	70.5928	0.0696003		1.4322	0.995	8	26.998	-0.586812
1453976_at	Zfp346	1		0	0	1	0	0	0	0		0	2	0	0		83.4093	0.739242		0	0	0		2.58728	0.428	8	90.1519	0.112777		2.57324	0.476	7	139.319	-0.746429
1456916_at	Nsd1	1		0	0	1	0	0	0	0		0	2	0	0		49.5464	1		0	0	0		1.75299	0.874	1	182.12	-0.0567137		2.35119	0.566	5	45.6445	0.507908
1457232_at	Fbxl21	1		0	0	1	0	0	0	0		0	1	0	0		36.0054	1		0	0	0		1.88884	0.841	12	35.7064	-0.103594		1.80172	0.884	10	120.097	0.359
1457464_at	Nsd1	1		0	0	1	0	0	0	0		0	2	0	0		77.4436	0.963855		0	0	0		1.62434	0.949	1	60.5887	0.110048		1.86393	0.885	8	18.5128	-0.618521
1458622_at	Ntrk2	1		0	0	1	0	0	0	0		0	7	0	0		74.8425	1		0	0	0		2.27258	0.513	X	131.937	-0.0568125		2.57552	0.403	13	39.815	-0.660813
1460740_at	Cltb	0.978261		0	0	0	0	0.108696	0.869565	0		0	0	0	0		73.3349	1		18	24	0		2.13054	0.708	2	99.6262	0.0525499		2.49073	0.387	9	69.7615	0.747879
1455681_at	B930030B22Rik	0.967337		0.967337	0	0	0	0	0	0		2	0	0	0		47.4303	1		0	0	0		3.77113	0.059	13	62.9702	-0.121612		2.24921	0.677	6	49.5851	-0.495828
1436809_a_at	Spin	0.923077		0	0	0	0	0.923077	0	0		0	0	0	0		50.353	1		24	35	0		3.34371	0.066	7	30.1445	-0.0722871		2.89018	0.185	9	69.7615	-0.590289
1442675_at	C9orf3	0.914792		0.914792	0	0	0	0	0	0		2	0	0	0		56.2515	1		0	0	0		3.13003	0.077	13	62.9702	-0.126032		2.99274	0.126	7	71.5705	0.65736
1452621_at	Pcbd2	0.810945		0	0	0	0	0.310945	0.5	0		0	0	0	0		96.5313	0.366346		2	232	0		2.04445	0.735	2	160.461	0.0860389		2.07313	0.8	1	45.4539	0.792804
1450732_a_at	Bicd2	0.60961		0	0	0	0	0.048048	0.561562	0		0	0	0	0		126.738	0.0642811		3	166	0		3.40129	0.071	4	49.7924	0.178249		1.9919	0.826	4	62.1936	-1.11339
1453869_at	LOC328277	0.532256		0.532256	0	0	0	0	0	0		2	0	0	0		37.7592	1		0	0	0		2.45001	0.535	13	62.9702	-0.110461		2.38011	0.547	11	73.9265	-0.430993
1455503_at	6820416H06Rik	0.531887		0.531887	0	0	0	0	0	0		1	0	0	0		32.8328	1		0	0	0		2.2806	0.536	13	69.04	-0.106755		2.12847	0.66	2	30.263	-0.338064
1453263_at	Mak10	0.157895		0	0	0	0	0.157895	0	0		0	0	0	0		89.3248	0.549942		43	11	0		2.31133	0.452	7	26.7766	-0.105862		3.58338	0.089	18	70.9106	0.850227
1415698_at	Golph2	0		0	0	0	0	0	0	0		0	0	0	0		41.3952	1		0	0	0		3.4098	0.089	13	45.9127	0.0763778		2.46235	0.505	X	159.857	-0.389227
1415871_at	Tgfbi	0		0	0	0	0	0	0	0		0	0	0	0		44.4066	1		0	0	0		1.84205	0.903	12	26.0672	-0.0787103		1.79577	0.921	7	11.0995	0.411811
1416369_at	5730414C17Rik	0		0	0	0	0	0	0	0		0	0	0	0		38.457	1		0	0	0		2.28148	0.607	7	128.827	-0.0581748		2.16835	0.614	X	148.892	-0.47216
1416652_at	Aspn	0		0	0	0	0	0	0	0		0	0	0	0		41.7262	1		0	0	0		1.77006	0.9	4	62.1936	-0.0945348		1.97684	0.841	16	38.2971	0.417803
1416811_s_at	Ctla2a	0		0	0	0	0	0	0	0		0	0	0	0		99.4383	0.307461		0	0	0		1.84748	0.898	16	67.8069	-0.150518		1.80206	0.868	8	100.282	0.785927
1417457_at	Cks2	0		0	0	0	0	0	0	0		0	0	0	0		58.2648	1		0	0	0		1.55768	0.98	6	144.011	0.0816305		3.17085	0.154	8	72.7366	-0.642015
1417458_s_at	Cks2	0		0	0	0	0	0	0	0		0	0	0	0		58.4846	1		0	0	0		2.28179	0.478	7	11.0995	0.121688		2.5415	0.294	14	29.848	-0.616051
1417559_at	Sfxn1	0		0	0	0	0	0	0	0		0	0	0	0		69.4008	1		0	0	0		2.41421	0.309	5	3.14913	0.0707448		2.2853	0.552	11	90.6192	-0.659033
1417594_at	Gkap1	0		0	0	0	0	0	0	0		0	0	0	0		42.9164	1		0	0	0		1.97587	0.83	12	28.4091	0.0780049		1.45774	0.994	2	102.902	0.345211
1417842_at	Caml	0		0	0	0	0	0	0	0		0	0	0	0		67.4457	1		0	0	0		3.70842	0.033	8	72.7366	0.0790639		3.03403	0.248	3	118.579	0.691902
1418096_at	Dok3	0		0	0	0	0	0	0	0		0	0	0	0		52.6671	1		0	0	0		2.23301	0.74	11	58.9267	0.0736761		2.59665	0.268	6	104.807	0.656623
1418262_at	Syk	0		0	0	0	0	0	0	0		0	0	0	0		67.8822	1		0	0	0		2.08502	0.595	4	29.432	0.0725879		1.77938	0.924	14	54.5768	-0.618068
1418745_at	Omd	0		0	0	0	0	0	0	0		0	0	0	0		64.4639	1		0	0	0		2.3743	0.594	10	68.84	-0.0971993		1.87178	0.731	16	70.0774	0.60897
1419385_a_at	Ubqln1	0		0	0	0	0	0	0	0		0	0	0	0		59.2009	1		0	0	0		2.38795	0.541	10	122.416	0.0878634		2.00244	0.823	16	19.7966	-0.560555
1419662_at	Ogn	0		0	0	0	0	0	0	0		0	0	0	0		122.274	0.0825383		0	0	0		2.54815	0.378	10	43.9948	-0.112651		2.5974	0.439	3	105.796	0.984378
1420083_at	AU016916	0		0	0	0	0	0	0	0		0	0	0	0		58.3431	1		0	0	0		1.73325	0.939	3	154.259	-0.0679387		2.16528	0.704	11	62.0681	-0.545754
1420167_at	4930543I03Rik	0		0	0	0	0	0	0	0		0	0	0	0		69.8481	1		0	0	0		2.11556	0.713	12	16.8539	-0.117701		2.01406	0.812	4	139.882	-0.613938
1420586_at	2900054J07Rik	0		0	0	0	0	0	0	0		9	0	0	0		43.7215	1		0	0	0		2.33451	0.596	4	13.031	0.113675		2.25629	0.556	16	84.9707	-0.482373
1420824_at	Sema4d	0		0	0	0	0	0	0	0		0	0	0	0		60.1544	1		0	0	0		1.9719	0.776	6	59.7363	0.0579387		2.61341	0.41	2	134.211	0.618779
1421067_a_at	Phf2	0		0	0	0	0	0	0	0		0	0	0	0		43.908	1		0	0	0		2.70239	0.398	17	57.0388	-0.0893754		2.03364	0.753	8	41.5052	0.476445
1421432_at	Arl10a	0		0	0	0	0	0	0	0		0	0	0	0		35.5291	1		0	0	0		2.16193	0.681	8	10.5217	-0.0886156		2.08682	0.73	1	62.6385	-0.359414
1422172_x_at	6720457D02Rik	0		0	0	0	0	0	0	0		0	0	0	0		32.3096	1		0	0	0		1.90612	0.871	6	149.025	0.0397416		2.40089	0.536	2	25.6932	0.379565
1422426_at	9530014B07Rik	0		0	0	0	0	0	0	0		0	0	0	0		84.4837	0.699739		0	0	0		3.01227	0.203	7	34.4076	0.0940462		1.50945	0.985	10	85.8815	0.592531
1422746_s_at	Bicd2	0		0	0	0	0	0	0	0		0	0	0	0		43.5668	1		0	0	0		2.27101	0.676	4	103.139	-0.0696196		1.63769	0.936	8	120.431	-0.415367
1423259_at	Id4	0		0	0	0	0	0	0	0		0	0	0	0		68.2696	1		0	0	0		3.01526	0.215	16	44.9919	-0.0880545		3.03136	0.127	14	88.3589	0.673069
1423260_at	Id4	0		0	0	0	0	0	0	0		0	0	0	0		86.9664	0.622757		0	0	0		2.71056	0.18	17	78.2604	-0.0835113		2.969	0.171	8	91.5104	0.788928
1423532_at	Rnf44	0		0	0	0	0	0	0	0		0	0	0	0		58.0945	1		0	0	0		3.18697	0.114	2	135.819	-0.0863182		1.74232	0.924	7	34.4076	-0.514255
1423684_at	Hnrpk	0		0	0	0	0	0	0	0		0	0	0	0		23.5521	1		0	0	0		2.75311	0.31	1	173.062	-0.0542927		2.52367	0.517	7	132.095	0.275925
1423814_at	Ddx41	0		0	0	0	0	0	0	0		0	0	0	0		50.896	1		0	0	0		2.19394	0.611	7	83.7587	-0.0639545		2.1492	0.629	9	40.8727	-0.525626
1423970_at	Thoc3	0		0	0	0	0	0	0	0		0	0	0	0		49.3873	1		0	0	0		1.62484	0.953	5	13.8294	0.0443418		1.80542	0.919	16	67.8069	0.434275
1423971_at	Thoc3	0		0	0	0	0	0	0	0		0	0	0	0		62.7718	1		0	0	0		2.21917	0.668	9	105.498	0.0801543		1.91911	0.871	13	120.389	-0.539512
1424005_at	C5orf24	0		0	0	0	0	0	0	0		0	0	0	0		25.725	1		0	0	0		2.21111	0.685	1	54.0403	0.0456507		2.17215	0.701	17	52.1796	0.297453
1424334_at	Tspan17	0		0	0	0	0	0	0	0		0	0	0	0		66.1474	1		0	0	0		1.99229	0.803	7	67.9902	-0.0916044		2.13502	0.754	4	87.5232	0.599702
1424368_s_at	Ubqln1	0		0	0	0	0	0	0	0		0	0	0	0		18.5748	1		0	0	0		2.29393	0.526	10	46.3892	0.0394129		2.54651	0.343	2	24.7938	-0.242654
1424496_at	5133401N09Rik	0		0	0	0	0	0	0	0		0	0	0	0		60.1492	1		0	0	0		1.85196	0.882	7	30.4293	0.067395		1.97306	0.725	9	123.812	0.630717
1424569_at	Ddx46	0		0	0	0	0	0	0	0		0	0	0	0		95.2596	0.393115		0	0	0		1.86538	0.857	7	81.4087	-0.0900168		2.11158	0.807	19	38.9008	-0.75909
1424570_at	Ddx46	0		0	0	0	0	0	0	0		0	0	0	0		96.3099	0.369819		0	0	0		2.20049	0.691	10	122.416	0.168498		2.53269	0.481	17	31.6601	0.862915
1424571_at	Ddx46	0		0	0	0	0	0	0	0		0	0	0	0		80.6528	0.839706		0	0	0		3.00898	0.224	7	26.7766	-0.142585		1.78997	0.919	15	79.5	0.640096
1424620_at	D13Wsu177e	0		0	0	0	0	0	0	0		0	0	0	0		42.9998	1		0	0	0		2.025	0.705	17	27.5758	0.0887965		2.77349	0.318	18	77.0745	-0.44004
1424752_x_at	Znf99	0		0	0	0	0	0	0	0		2	0	0	0		74.5907	1		0	0	0		2.25412	0.456	11	8.73673	-0.151205		2.74632	0.282	14	118.847	-0.702201
1425797_a_at	Syk	0		0	0	0	0	0	0	0		0	0	0	0		47.1666	1		0	0	0		2.08655	0.787	11	121.364	-0.0718936		1.94246	0.851	X	156.93	0.476443
1426303_at	B4galt7	0		0	0	0	0	0	0	0		0	0	0	0		68.8534	1		0	0	0		2.15791	0.586	16	89.4217	-0.117213		3.38584	0.106	8	7.70105	0.74168
1426304_x_at	B4galt7	0		0	0	0	0	0	0	0		0	0	0	0		74.5618	1		0	0	0		1.78329	0.934	6	138.401	0.0945477		1.57863	0.985	1	20.619	0.566179
1426705_s_at	Iars	0		0	0	0	0	0	0	0		0	0	0	0		47.1531	1		0	0	0		1.84715	0.867	7	112.726	-0.0720428		2.46603	0.372	9	29.6904	-0.545424
1426915_at	Dapk1	0		0	0	0	0	0	0	0		0	0	0	0		53.8224	1		0	0	0		3.06737	0.152	13	39.815	0.0480934		1.81881	0.884	8	93.7159	0.455688
1427296_at	BC010304	0		0	0	0	0	0	0	0		0	0	0	0		50.0237	1		0	0	0		3.07567	0.193	2	160.461	-0.0705681		2.19357	0.634	2	26.6999	-0.531578
1427358_a_at	Dapk1	0		0	0	0	0	0	0	0		0	0	0	0		96.4007	0.368842		0	0	0		2.86462	0.273	15	88.2986	0.105445		2.42504	0.532	3	146.568	-0.814684
1428331_at	2210016F16Rik	0		0	0	0	0	0	0	0		0	0	0	0		61.6699	1		0	0	0		1.91833	0.769	10	101.545	-0.0508772		1.88399	0.896	7	139.319	-0.519108
1428407_at	Hnrpa0	0		0	0	0	0	0	0	0		0	0	0	0		50.382	1		0	0	0		2.56985	0.303	5	123.549	0.0517669		2.49699	0.537	15	28.443	0.531298
1428422_at	2210404D11Rik	0		0	0	0	0	0	0	0		0	0	0	0		61.8094	1		0	0	0		3.39283	0.1	11	42.6618	-0.0537183		3.52703	0.06	5	144.693	-0.63331
1428496_at	Secisbp2	0		0	0	0	0	0	0	0		0	0	0	0		36.2305	1		0	0	0		2.04288	0.787	3	61.3562	0.0698141		1.69149	0.947	19	25.4034	0.326802
1428497_at	Secisbp2	0		0	0	0	0	0	0	0		0	0	0	0		48.0279	1		0	0	0		1.89647	0.884	6	112.817	-0.0751505		2.882	0.287	5	39.9256	0.445637
1428625_a_at	4932432N11Rik	0		0	0	0	0	0	0	0		0	0	0	0		129.632	0.0550738		0	0	0		2.03324	0.67	14	70.0009	-0.0493564		2.06428	0.741	4	100.928	-0.905697
1428950_s_at	Nol8	0		0	0	0	0	0	0	0		0	0	0	0		63.8938	1		0	0	0		2.59677	0.204	11	42.2154	-0.0965405		1.89141	0.841	2	60.4492	-0.553221
1428951_at	Nol8	0		0	0	0	0	0	0	0		0	0	0	0		90.5997	0.513859		0	0	0		1.9321	0.846	X	8.70931	-0.115537		1.99073	0.699	17	3.75103	0.721558
1429108_at	Msl2l1	0		0	0	0	0	0	0	0		0	0	0	0		59.2185	1		0	0	0		2.59668	0.247	7	26.7766	-0.110257		2.56737	0.461	15	28.9905	0.576354
1429264_at	C030044B11Rik	0		0	0	0	0	0	0	0		0	0	0	0		49.4066	1		0	0	0		2.24476	0.61	1	172.887	0.0790621		2.76034	0.362	19	38.9008	0.467776
1429472_at	4921525O09Rik	0		0	0	0	0	0	0	0		0	0	0	0		72.5401	1		0	0	0		1.75124	0.925	10	85.8815	-0.0650705		2.86802	0.181	10	85.8815	0.683492
1429720_at	Mak10	0		0	0	0	0	0	0	0		0	0	0	0		78.4446	0.926463		0	0	0		3.37276	0.082	7	26.7766	-0.110078		2.74362	0.307	6	77.4513	-0.766876
1430074_x_at	8430426H19Rik	0		0	0	0	0	0	0	0		0	0	0	0		41.7504	1		0	0	0		2.80358	0.391	X	8.70931	-0.122423		2.31229	0.535	3	54.9585	-0.450306
1430212_at	4921504N20Rik	0		0	0	0	0	0	0	0		0	0	0	0		45.7165	1		0	0	0		2.39325	0.418	5	33.635	-0.0726861		3.02559	0.129	8	39.6887	0.568321
1430573_s_at	Etohd2	0		0	0	0	0	0	0	0		0	0	0	0		39.1462	1		0	0	0		2.15454	0.611	11	56.545	0.0778788		2.36233	0.571	1	147.306	0.438647
1430664_at	1700025J14Rik	0		0	0	0	0	0	0	0		0	0	0	0		75.1187	1		0	0	0		3.14248	0.186	14	106.104	0.0816555		2.21975	0.701	6	138.401	0.651962
1430805_s_at	Rmi1	0		0	0	0	0	0	0	0		0	0	0	0		34.8876	1		0	0	0		1.86503	0.901	12	35.7064	0.0939942		2.33267	0.555	1	172.887	0.398795
1431157_at	1700025I17Rik	0		0	0	0	0	0	0	0		5	0	0	0		57.3121	1		0	0	0		2.41306	0.537	10	27.6975	-0.0872195		2.72113	0.26	15	28.443	0.595548
1431324_at	BC065151	0		0	0	0	0	0	0	0		0	0	0	0		72.7918	1		0	0	0		1.68739	0.957	5	84.9106	0.0799836		2.69121	0.366	10	122.416	0.720173
1431359_a_at	1110007C09Rik	0		0	0	0	0	0	0	0		0	0	0	0		52.6862	1		0	0	0		3.7378	0.024	3	77.9986	-0.0929177		3.41012	0.081	11	47.9608	-0.618155
1431420_s_at	Px19	0		0	0	0	0	0	0	0		0	0	0	0		111.575	0.152113		0	0	0		1.98627	0.804	13	73.4349	-0.0742881		2.23212	0.559	15	88.2986	-0.896493
1431421_x_at	Prelid1	0		0	0	0	0	0	0	0		0	0	0	0		39.8494	1		0	0	0		2.00736	0.697	13	85.1746	-0.0677583		2.46867	0.437	10	27.6975	0.383658
1432361_a_at	1700022C02Rik	0		0	0	0	0	0	0	0		0	0	0	0		35.0074	1		0	0	0		2.66194	0.426	1	173.062	0.0670109		1.93525	0.844	15	86.4349	0.320239
1432362_at	1700022C02Rik	0		0	0	0	0	0	0	0		0	0	0	0		38.2324	1		0	0	0		2.00007	0.818	16	87.9216	0.0551152		2.84223	0.276	8	93.5384	0.453565
1432888_at	4930455M05Rik	0		0	0	0	0	0	0	0		10	0	0	0		56.2259	1		0	0	0		1.87249	0.901	14	57.7694	-0.0760338		2.36443	0.567	18	11.0848	-0.567541
1433189_at	4933433N18Rik	0		0	0	0	0	0	0	0		0	0	0	0		43.2893	1		0	0	0		2.1304	0.645	X	8.70931	0.110417		3.07928	0.188	5	66.7818	0.466197
1433354_at	D530015H24Rik	0		0	0	0	0	0	0	0		0	0	0	0		22.6764	1		0	0	0		2.57402	0.37	13	71.4696	0.0669127		2.84349	0.273	15	63.1499	0.296045
1433398_at	Fgd3	0		0	0	0	0	0	0	0		0	0	0	0		50.4693	1		0	0	0		2.02725	0.753	2	50.4671	-0.0746198		2.67719	0.35	16	61.4334	0.578222
1433570_s_at	Mak10	0		0	0	0	0	0	0	0		0	0	0	0		54.6188	1		0	0	0		3.16329	0.101	X	9.85686	-0.11455		2.84231	0.223	7	30.1445	0.616551
1433823_at	AW456874	0		0	0	0	0	0	0	0		0	0	0	0		67.6092	1		0	0	0		2.87366	0.176	10	27.6975	0.124247		2.45827	0.541	6	59.7363	0.596517
1433910_at	Zcchc6	0		0	0	0	0	0	0	0		0	0	0	0		64.5506	1		0	0	0		3.40046	0.118	7	30.1445	-0.0690017		2.51829	0.496	18	70.5928	0.644526
1434596_at	Sema4d	0		0	0	0	0	0	0	0		0	0	0	0		63.9337	1		0	0	0		1.31011	0.999	3	105.796	0.0687983		2.11624	0.787	16	76.5402	0.60241
1434924_at	Phf2	0		0	0	0	0	0	0	0		0	0	0	0		49.0486	1		0	0	0		3.0799	0.168	13	12.117	-0.0684531		2.26484	0.671	8	100.282	-0.502051
1434991_at	1110064L07Rik	0		0	0	0	0	0	0	0		0	0	0	0		49.3238	1		0	0	0		2.74111	0.154	14	70.0009	-0.0614829		2.21662	0.658	6	144.011	-0.43952
1435107_at	AW456874	0		0	0	0	0	0	0	0		0	0	0	0		77.8817	0.946813		0	0	0		2.03382	0.796	3	65.7588	-0.071847		3.1134	0.232	4	120.556	-0.800445
1435471_at	MGC102251	0		0	0	0	0	0	0	0		1	0	0	0		44.8885	1		0	0	0		2.63307	0.416	11	89.5675	-0.106072		3.72434	0.017	13	12.117	-0.627288
1436234_at	4732471D19Rik	0		0	0	0	0	0	0	0		0	0	0	0		27.864	1		0	0	0		2.1895	0.601	1	73.1444	0.0931059		2.43966	0.435	15	51.798	0.336629
1436235_x_at	4732471D19Rik	0		0	0	0	0	0	0	0		0	0	0	0		34.3594	1		0	0	0		2.20318	0.688	1	73.1444	0.0917667		2.22576	0.677	4	44.3385	-0.435169
1436246_at	Scgn	0		0	0	0	0	0	0	0		0	0	0	0		58.7377	1		0	0	0		2.43262	0.495	15	79.5	-0.0860011		2.15345	0.759	15	79.5	0.567071
1436383_at	Cplx2	0		0	0	0	0	0	0	0		0	0	0	0		101.089	0.277587		0	0	0		2.04442	0.753	3	56.1168	0.114459		3.21701	0.157	8	58.8983	0.960563
1436540_at	6720427I07Rik	0		0	0	0	0	0	0	0		0	0	0	0		81.1873	0.819006		0	0	0		2.52969	0.492	18	84.2605	0.101166		2.52705	0.484	X	131.937	0.683924
1437173_at	Edg3	0		0	0	0	0	0	0	0		0	0	0	0		53.1489	1		0	0	0		2.84664	0.314	16	89.7741	0.120939		2.02737	0.795	X	80.8499	-0.601596
1437436_s_at	Gprk6	0		0	0	0	0	0	0	0		0	0	0	0		48.78	1		0	0	0		2.17815	0.599	6	85.7832	0.0740057		2.6649	0.326	9	81.6566	-0.538986
1437463_x_at	Tgfbi	0		0	0	0	0	0	0	0		0	0	0	0		60.5787	1		0	0	0		2.41935	0.561	14	98.6592	-0.0784252		4.52191	0.016	10	104.985	0.721551
1437491_at	Bicd2	0		0	0	0	0	0	0	0		0	0	0	0		83.8027	0.723567		0	0	0		1.86838	0.877	16	76.5402	-0.104339		1.66782	0.968	11	116.863	0.607514
1437613_s_at	Ptpdc1	0		0	0	0	0	0	0	0		0	0	0	0		46.8281	1		0	0	0		1.79845	0.896	19	59.3751	0.0693101		3.62953	0.066	5	133.347	-0.528269
1438019_at	Ippk	0		0	0	0	0	0	0	0		0	0	0	0		51.4457	1		0	0	0		3.13359	0.138	12	60.2936	-0.089649		2.84097	0.216	12	49.8417	0.619623
1438346_at	4930525G20Rik	0		0	0	0	0	0	0	0		1	0	0	0		36.9768	1		0	0	0		2.98212	0.242	13	81.5707	-0.10159		2.67197	0.361	8	114.206	0.428236
1438491_x_at	Rslcan3	0		0	0	0	0	0	0	0		1	0	0	0		72.5866	1		0	0	0		3.97941	0.026	13	81.5707	0.229271		2.69149	0.406	15	87.3043	0.719419
1438573_at	4932432N11Rik	0		0	0	0	0	0	0	0		0	0	0	0		74.1331	1		0	0	0		2.87499	0.195	X	60.6028	-0.0740496		2.50205	0.377	2	160.461	0.7183
1438584_at	4932411G14Rik	0		0	0	0	0	0	0	0		0	0	0	0		60.1605	1		0	0	0		2.32413	0.472	10	120.775	-0.0743638		3.35111	0.08	14	98.6592	0.667331
1438658_a_at	Edg3	0		0	0	0	0	0	0	0		0	0	0	0		74.8195	1		0	0	0		3.01974	0.171	7	26.7766	-0.1548		2.52884	0.42	7	36.4787	0.698679
1438847_at	Mxd3	0		0	0	0	0	0	0	0		0	0	0	0		87.5448	0.605591		0	0	0		2.62069	0.383	5	123.549	0.0940762		2.85104	0.301	11	95.4442	-0.816488
1438928_x_at	Ninj1	0		0	0	0	0	0	0	0		0	0	0	0		63.9378	1		0	0	0		1.7868	0.85	4	154.854	0.0407543		1.70081	0.958	7	15.6199	0.58401
1439120_at	BC010304	0		0	0	0	0	0	0	0		0	0	0	0		58.0054	1		0	0	0		2.05656	0.737	10	101.545	0.0966014		1.9049	0.87	10	122.416	-0.541362
1439248_at	4932432N11Rik	0		0	0	0	0	0	0	0		0	0	0	0		43.5118	1		0	0	0		2.73428	0.137	2	34.8356	-0.0562123		2.40042	0.613	12	103.433	0.415819
1439395_at	Rslcan16	0		0	0	0	0	0	0	0		0	0	0	0		47.1381	1		0	0	0		3.01212	0.167	7	34.4076	-0.140281		2.56935	0.374	2	131.545	-0.556001
1439869_at	2900054J07Rik	0		0	0	0	0	0	0	0		3	0	0	0		60.457	1		0	0	0		1.98726	0.656	1	95.8399	-0.07874		2.93412	0.142	7	128.827	0.622789
1440096_at	BC065151	0		0	0	0	0	0	0	0		0	0	0	0		49.0626	1		0	0	0		1.7501	0.908	6	43.7564	0.0717128		2.47221	0.461	19	61.2761	-0.461173
1440199_at	E230025K15	0		0	0	0	0	0	0	0		0	0	0	0		35.4536	1		0	0	0		1.94751	0.874	X	67.7016	0.068904		2.31327	0.628	4	125.091	-0.373159
1440563_at	9330128H10Rik	0		0	0	0	0	0	0	0		1	0	0	0		46.0662	1		0	0	0		2.03276	0.769	11	79.3634	-0.0625838		2.66081	0.252	5	57.9765	0.51745
1440778_x_at	Zfp712	0		0	0	0	0	0	0	0		1	0	0	0		56.5015	1		0	0	0		2.53023	0.438	11	8.73673	-0.0897562		4.13421	0.039	11	8.73673	0.667749
1440869_x_at	6720489N17Rik	0		0	0	0	0	0	0	0		0	0	0	0		38.7413	1		0	0	0		2.95915	0.276	17	68.7048	-0.0775608		2.4838	0.468	6	59.7363	0.444187
1440872_at	LOC330609	0		0	0	0	0	0	0	0		0	0	0	0		44.8536	1		0	0	0		1.96807	0.854	6	64.7458	0.0856923		2.73203	0.322	4	154.705	-0.50836
1441065_at	Shc3	0		0	0	0	0	0	0	0		0	0	0	0		52.2246	1		0	0	0		3.05634	0.262	2	50.4671	-0.0878051		2.3147	0.567	11	56.545	-0.551346
1441986_at	Zcchc6	0		0	0	0	0	0	0	0		0	0	0	0		41.5114	1		0	0	0		4.6603	0.007	11	19.6458	-0.097206		2.45686	0.565	18	46.4012	0.411332
1443416_at	C79741	0		0	0	0	0	0	0	0		0	0	0	0		50.5018	1		0	0	0		1.65156	0.925	11	58.0605	0.0716025		2.46928	0.508	4	120.556	0.481689
1443785_x_at	Pdlim7	0		0	0	0	0	0	0	0		0	0	0	0		50.0484	1		0	0	0		2.18913	0.619	2	168.215	0.0665942		2.39105	0.458	11	89.5675	-0.484294
1444121_at	LOC231291	0		0	0	0	0	0	0	0		0	0	0	0		32.7751	1		0	0	0		2.18856	0.71	11	121.364	0.0587249		4.52338	0.021	18	57.2074	-0.523302
1444206_at	A230042K10Rik	0		0	0	0	0	0	0	0		0	0	0	0		66.5413	1		0	0	0		3.54541	0.028	X	111.641	0.0854989		2.70458	0.317	10	101.805	0.67021
1444421_at	Zcchc6	0		0	0	0	0	0	0	0		0	0	0	0		38.1993	1		0	0	0		2.15121	0.681	14	88.3589	0.0633556		2.27318	0.62	14	118.847	-0.407255
1445315_at	Wnk2	0		0	0	0	0	0	0	0		0	0	0	0		79.8712	0.870597		0	0	0		2.72479	0.285	5	63.4535	-0.0754707		2.97846	0.162	2	179.208	0.781132
1445410_at	Mak10	0		0	0	0	0	0	0	0		2	0	0	0		65.1433	1		0	0	0		3.07452	0.108	17	44.7751	-0.0699996		2.79826	0.351	15	45.1075	0.654806
1445662_x_at	1010001M04Rik	0		0	0	0	0	0	0	0		4	0	0	0		55.7315	1		0	0	0		3.69267	0.062	11	95.4442	0.100178		3.13841	0.181	16	78.0159	-0.605806
1446329_at	Gkap1	0		0	0	0	0	0	0	0		0	0	0	0		41.2295	1		0	0	0		1.91963	0.827	3	145.37	-0.0578019		1.93972	0.87	12	35.7064	0.427677
1446385_at	9430083A17Rik	0		0	0	0	0	0	0	0		0	0	0	0		70.2312	1		0	0	0		2.04706	0.726	4	108.062	0.0643103		2.08307	0.726	14	104.773	0.654501
1446942_at	9630061B06Rik	0		0	0	0	0	0	0	0		0	0	0	0		39.0717	1		0	0	0		3.96114	0.022	4	44.3385	-0.078215		1.59503	0.963	11	82.0737	-0.362516
1447909_s_at	6720457D02Rik	0		0	0	0	0	0	0	0		0	0	0	0		69.3909	1		0	0	0		2.18377	0.7	17	52.9476	0.0548196		2.40665	0.573	17	52.1796	-0.683492
1448037_at	Zcchc6	0		0	0	0	0	0	0	0		0	0	0	0		32.3263	1		0	0	0		3.5775	0.086	16	86.3468	0.0695545		1.98291	0.788	2	122.25	-0.345939
1448100_at	4833439L19Rik	0		0	0	0	0	0	0	0		0	0	0	0		22.9921	1		0	0	0		2.98078	0.236	6	64.7458	0.040933		2.50004	0.373	17	81.5304	0.278321
1448123_s_at	Tgfbi	0		0	0	0	0	0	0	0		0	0	0	0		47.9905	1		0	0	0		2.78211	0.341	12	105.916	0.139595		1.98946	0.863	17	9.21643	-0.406666
1448176_a_at	Hnrpk	0		0	0	0	0	0	0	0		0	0	0	0		48.3835	1		0	0	0		2.47544	0.298	3	3.77107	-0.0554733		2.45757	0.425	4	41.2142	0.561914
1448268_at	Tmed9	0		0	0	0	0	0	0	0		0	0	0	0		107.575	0.191937		0	0	0		3.01141	0.134	2	9.74751	0.108808		2.3157	0.577	15	98.8852	-0.894345
1448421_s_at	Aspn	0		0	0	0	0	0	0	0		0	0	0	0		36.9981	1		0	0	0		1.40387	0.996	9	108.373	0.057137		1.79489	0.928	8	26.998	-0.346112
1448878_at	Mxd3	0		0	0	0	0	0	0	0		0	0	0	0		53.3683	1		0	0	0		1.56902	0.982	10	101.545	-0.0567889		2.27229	0.685	14	73.6535	0.51224
1449695_at	Nr2f1	0		0	0	0	0	0	0	0		0	0	0	0		32.815	1		0	0	0		2.91243	0.034	10	74.4249	-0.101784		2.97543	0.154	9	24.3667	0.418804
1450235_at	Fgd3	0		0	0	0	0	0	0	0		0	0	0	0		41.1609	1		0	0	0		2.40816	0.512	11	90.6192	0.0640452		2.11559	0.605	16	96.8278	0.422965
1450463_at	4833439L19Rik	0		0	0	0	0	0	0	0		0	0	0	0		69.2633	1		0	0	0		3.66894	0.019	11	95.4442	0.122165		3.73805	0.058	11	90.6192	-0.786122
1450480_a_at	Gprk6	0		0	0	0	0	0	0	0		0	0	0	0		68.1254	1		0	0	0		2.32417	0.514	5	63.4535	0.0855735		2.75569	0.309	7	45.8676	-0.632453
1450733_at	Bicd2	0		0	0	0	0	0	0	0		0	0	0	0		88.4138	0.577449		0	0	0		2.04959	0.742	16	76.5402	-0.10579		1.8233	0.934	1	79.6852	-0.640036
1451310_a_at	Ctsl2	0		0	0	0	0	0	0	0		0	0	0	0		50.8141	1		0	0	0		3.22321	0.119	2	169.644	0.0639593		1.93648	0.898	6	49.3681	0.484928
1451414_at	D13Wsu177e	0		0	0	0	0	0	0	0		0	0	0	0		50.2689	1		0	0	0		2.51154	0.503	1	72.6219	-0.0576663		2.05312	0.826	16	91.559	-0.455604
1451861_at	4930519N16Rik	0		0	0	0	0	0	0	0		0	0	0	0		47.1608	1		0	0	0		1.85949	0.881	8	60.5952	-0.0699543		1.81469	0.899	X	159.857	-0.47373
1452154_at	Iars	0		0	0	0	0	0	0	0		0	0	0	0		59.9688	1		0	0	0		2.00908	0.803	7	81.4087	-0.101606		2.53224	0.463	12	60.2936	0.577949
1452352_at	Ctla2a	0		0	0	0	0	0	0	0		0	0	0	0		45.5993	1		0	0	0		1.77279	0.903	16	91.559	-0.127863		1.75585	0.914	9	34.3263	-0.406516
1452573_a_at	Sr278	0		0	0	0	0	0	0	0		0	0	0	0		52.1823	1		0	0	0		2.039	0.789	3	54.84	0.102728		3.01187	0.221	9	29.6904	-0.577937
1452744_at	2210016F16Rik	0		0	0	0	0	0	0	0		0	0	0	0		41.1037	1		0	0	0		2.43915	0.266	17	80.8606	-0.0697304		3.23962	0.105	18	75.8093	-0.521604
1452974_at	Nol8	0		0	0	0	0	0	0	0		0	0	0	0		72.384	1		0	0	0		1.3003	0.998	X	67.7016	-0.122607		2.04211	0.795	13	12.117	-0.669922
1453355_at	Wnk2	0		0	0	0	0	0	0	0		0	0	0	0		50.1816	1		0	0	0		2.10257	0.71	5	77.2207	0.0823254		2.51814	0.377	16	67.8069	-0.502947
1453851_a_at	Gadd45g	0		0	0	0	0	0	0	0		0	0	0	0		65.4191	1		0	0	0		2.64722	0.177	12	35.7064	0.141044		2.78848	0.338	7	36.4787	0.627306
1453895_at	C330026N13Rik	0		0	0	0	0	0	0	0		1	0	0	0		38.9639	1		0	0	0		2.20156	0.514	13	118.724	-0.0570073		3.86876	0.062	X	47.177	0.527971
1454116_a_at	Mterfd1	0		0	0	0	0	0	0	0		0	0	0	0		56.5049	1		0	0	0		2.5899	0.332	10	27.6975	0.0887029		3.64795	0.047	9	10.5349	-0.607765
1454195_at	4933433G19Rik	0		0	0	0	0	0	0	0		3	0	0	0		88.5836	0.571751		0	0	0		2.67261	0.276	7	30.4293	0.0944968		2.49123	0.382	2	104.228	0.800305
1454593_at	5830461L01Rik	0		0	0	0	0	0	0	0		0	0	0	0		44.1168	1		0	0	0		2.23036	0.425	11	76.7637	0.0663051		1.84705	0.872	11	62.0681	-0.435242
1454657_s_at	Mak10	0		0	0	0	0	0	0	0		1	0	0	0		43.7358	1		0	0	0		2.61183	0.382	16	70.0774	-0.0538718		2.89813	0.238	16	12.3864	0.515239
1454692_x_at	Hnrpk	0		0	0	0	0	0	0	0		0	0	0	0		39.4867	1		0	0	0		2.24711	0.641	1	173.062	-0.0449321		1.64365	0.925	X	69.2812	0.443107
1454726_s_at	Ptpdc1	0		0	0	0	0	0	0	0		0	0	0	0		70.6566	1		0	0	0		2.24072	0.687	5	63.4535	0.0735884		2.15846	0.758	12	16.8539	-0.614665
1455103_at	Ddx46	0		0	0	0	0	0	0	0		0	0	0	0		51.9833	1		0	0	0		2.15534	0.635	1	5.57919	0.0685049		2.93089	0.226	5	133.347	-0.549228
1455424_at	Wnk2	0		0	0	0	0	0	0	0		0	0	0	0		73.7726	1		0	0	0		2.37657	0.569	1	73.1444	0.112211		3.25242	0.188	6	95.039	0.768883
1455436_at	Diras2	0		0	0	0	0	0	0	0		0	0	0	0		43.8689	1		0	0	0		2.96484	0.183	18	85.9336	-0.0797988		3.29453	0.102	17	83.3066	0.478185
1455629_at	Drd1	0		0	0	0	0	0	0	0		0	0	0	0		82.3646	0.777069		0	0	0		2.47077	0.52	17	3.75103	0.0901717		2.63459	0.462	18	3.51654	-0.717206
1455666_at	A230042K10Rik	0		0	0	0	0	0	0	0		1	0	0	0		46.1757	1		0	0	0		3.17089	0.141	2	179.89	-0.102911		2.7381	0.291	3	21.5578	-0.538731
1455672_s_at	Cplx2	0		0	0	0	0	0	0	0		0	0	0	0		67.7738	1		0	0	0		2.01138	0.83	3	57.4232	0.0786533		3.0762	0.145	8	7.70105	0.715932
1456051_at	Drd1	0		0	0	0	0	0	0	0		0	0	0	0		60.7092	1		0	0	0		2.3752	0.544	3	118.579	0.0939533		1.89481	0.883	16	91.559	-0.557959
1456250_x_at	Tgfbi	0		0	0	0	0	0	0	0		0	0	0	0		43.3617	1		0	0	0		2.76426	0.362	6	138.401	0.126545		2.70195	0.29	8	72.7366	-0.502305
1456360_at	1700022C02Rik	0		0	0	0	0	0	0	0		0	0	0	0		72.5794	1		0	0	0		3.49766	0.085	4	142.637	0.115223		3.99785	0.0075	9	65.2632	-0.927602
1456696_x_at	4932432N11Rik	0		0	0	0	0	0	0	0		0	0	0	0		45.3031	1		0	0	0		2.2772	0.542	4	31.8934	0.0666392		2.37834	0.585	1	5.57919	0.433461
1457050_at	1700129O19Rik	0		0	0	0	0	0	0	0		0	0	0	0		69.2694	1		0	0	0		1.52885	0.981	14	118.847	-0.051548		3.44662	0.119	9	108.373	0.757088
1457278_at	6720489N17Rik	0		0	0	0	0	0	0	0		0	0	0	0		34.3981	1		0	0	0		3.0831	0.227	15	96.0287	-0.0564621		2.29863	0.542	10	85.8815	0.416167
1457744_at	Ddx46	0		0	0	0	0	0	0	0		0	0	0	0		62.9726	1		0	0	0		2.58122	0.384	4	124.343	-0.0776212		3.13557	0.199	19	44.2447	-0.610466
1458086_at	4732471D19Rik	0		0	0	0	0	0	0	0		0	0	0	0		66.9129	1		0	0	0		1.74988	0.869	14	117.346	0.0687089		2.16789	0.714	4	139.882	-0.629892
1458310_at	A230056J06Rik	0		0	0	0	0	0	0	0		0	0	0	0		47.3214	1		0	0	0		2.39553	0.476	14	18.7051	0.061322		2.95092	0.205	12	60.2936	0.574775
1458416_at	A330048O09Rik	0		0	0	0	0	0	0	0		0	0	0	0		60.3594	1		0	0	0		2.29507	0.164	10	87.0732	-0.101893		3.487	0.084	19	48.4272	0.666353
1458799_at	A330033J07Rik	0		0	0	0	0	0	0	0		0	0	0	0		42.2802	1		0	0	0		1.72186	0.918	17	31.3616	-0.0706706		4.40436	0.015	7	142.272	-0.577266
1459262_at	2410017I18Rik	0		0	0	0	0	0	0	0		0	0	0	0		36.7684	1		0	0	0		2.16061	0.74	2	93.2207	-0.0554002		1.9634	0.849	5	33.635	0.364866
1460404_at	Sr278	0		0	0	0	0	0	0	0		1	0	0	0		75.7439	1		0	0	0		2.62748	0.369	11	90.6192	0.069258		1.98158	0.839	15	12.6174	0.657894
1460544_at	Mak10	0		0	0	0	0	0	0	0		0	0	0	0		46.5497	1		0	0	0		2.07258	0.741	7	81.4087	-0.0659086		2.38852	0.458	16	27.4133	-0.500467
1460695_a_at	2300006M17Rik	0		0	0	0	0	0	0	0		1	0	0	0		63.9064	1		0	0	0		2.37139	0.609	8	99.1778	-0.0610299		3.39151	0.127	10	116.749	-0.663205

## Sheet: Chr 15
Table S6e: Ranked Chr 15 Trans-Band Positional Candidate Genes
Gene priority				Priority score categories								B6/D2 polymorphisms					Differential expression results			Network properties				Saline expression QTL						S-score expression QTL
Probe-set ID	Symbol	Total		Saline cis eQTL	Sscores cis eQTL	SNPs	Network membership	Degree connectivity	Centrality	Ethanol Response		Probe-set SNPs	Coding SNPs	Non-synonymous SNPs	Functional SNPs		Fisher's S	q-value		S-score paraclique	Degree	Centrality		LOD	p-value	QTL Chr	QTL Mb	Additivity		LOD	p-value	QTL Chr	QTL Mb	Additivity
1423561_at	Nell2	11.1487		2.34898	0	4	1	0.938722	0.994785	1.86626		0	4	1	1		240.623	0.00244		1	733	5934.23		4.52432	0.015	15	92.8372	0.273691		3.99546	0.051	13	54.8887	-1.78962
1423560_at	Nell2	10.5102		2.93301	0	4	0	0.644444	1	1.93279		1	4	1	1		292.207	3.45e-05		21	34	0		5.25136	0.002	15	92.8372	0.240146		2.24433	0.684	7	15.6199	-1.6542
1457637_at	Prickle1	5.51516		0	0	2	0	0.903904	0.690691	1.92057		0	16	4	0		281.619	5.93e-05		3	319	35.8663		2.83694	0.325	4	49.7924	0.274113		2.31933	0.611	4	49.7924	-1.86394
1440350_at	Panx2	4.78715		1.92152	1.63209	0	0	0	0	1.23354		0	0	0	0		143.065	0.0282005		0	0	0		3.62784	0.061	15	88.2986	0.145491		3.3647	0.127	15	88.2986	-1.22178
1431394_a_at	Lrrk2	4.21617		1.0893	0	2	0	0.156716	0.970149	0		2	31	4	0		74.4104	1		9	72	0		3.84962	0.027	15	95.7777	-0.21406		1.95989	0.82	2	26.6999	-0.648767
1456901_at	Adamts20	4		0	0	4	0	0	0	0		0	15	7	1		60.7128	1		0	0	0		3.30503	0.128	11	8.73673	-0.207842		2.22282	0.653	11	79.3634	-0.588116
1460346_at	Arsa	4		3	0	1	0	0	0	0		0	2	0	0		57.6472	1		0	0	0		6.51008	0.000625	15	88.2986	0.149656		2.3021	0.641	7	44.7592	-0.563886
1435045_s_at	Mapk8ip2	3.98586		2.98586	0	1	0	0	0	0		0	6	0	0		66.8233	1		0	0	0		4.9892	0.00166667	15	97.4043	-0.130638		1.75903	0.925	1	72.6219	-0.56476
1435387_at	Slc2a13	3.87313		0	0	2	0	0.902985	0.970149	0		0	7	1	0		76.1415	1		9	119	0		3.17693	0.187	7	26.7766	-0.0858768		3.37761	0.143	5	132.412	-0.809872
1459197_at	Cntn1	3.82958		1.82958	0	2	0	0	0	0		0	49	1	0		65.5481	1		0	0	0		3.55651	0.077	15	90.7567	-0.108689		2.17243	0.474	10	116.749	0.644013
1455194_at	Mapk8ip2	3.63979		2.63979	0	1	0	0	0	0		0	6	0	0		57.1717	1		0	0	0		4.98198	0.0055	15	90.7567	-0.144356		1.80041	0.896	7	18.3679	-0.568563
1443525_at	Dbx2	3.5		1.5	0	2	0	0	0	0		2	15	3	0		31.6796	1		0	0	0		7.47253	0.000172414	15	92.8372	-0.17122		2.71747	0.353	7	48.8668	-0.406669
1452981_at	Cntn1	3.47015		0	0	2	0	0.492537	0.977612	0		0	49	1	0		56.1136	1		9	91	3		3.65835	0.072	11	47.9608	-0.0882382		3.69483	0.089	6	77.4513	-0.658258
1420873_at	Ptk9	3		3	0	0	0	0	0	0		0	0	0	0		88.5968	0.571198		0	0	0		6.92752	0.000169492	15	92.8372	0.261109		5.02889	0.0085	12	45.5955	-0.994366
1420874_at	Ptk9	3		3	0	0	0	0	0	0		0	0	0	0		82.1337	0.784861		0	0	0		6.52737	0.000625	15	92.8372	0.202611		2.3355	0.608	3	61.3562	-0.690372
1430520_at	Cpne8	3		3	0	0	0	0	0	0		0	0	0	0		42.5668	1		0	0	0		16.4051	8e-06	15	88.2986	-0.909834		2.19699	0.71	3	69.1553	-0.431944
1430521_s_at	Cpne8	3		3	0	0	0	0	0	0		0	0	0	0		73.1163	1		0	0	0		5.70393	0.000416667	15	88.2986	-0.237127		2.2762	0.586	1	54.0403	-0.655349
1420875_at	Ptk9	2.7508		2.7508	0	0	0	0	0	0		0	0	0	0		60.1174	1		0	0	0		5.25854	0.00375	15	95.7777	0.142602		3.57448	0.054	2	26.6999	-0.679576
1418785_at	Mapk8ip2	2.26002		1.26002	0	1	0	0	0	0		0	6	0	0		79.5593	0.880755		0	0	0		2.8617	0.326	15	88.2986	0.0661372		3.12469	0.146	13	52.7833	-0.757166
1429839_a_at	Yaf2	2.24		0	0	1	0	0.26	0.98	0		0	1	0	0		51.3706	1		17	30	0		2.47947	0.48	1	31.6023	0.048035		2.35035	0.565	18	70.9106	-0.485242
1418786_at	Mapk8ip2	2.09598		1.09598	0	1	0	0	0	0		0	6	0	0		45.8197	1		0	0	0		2.59118	0.494	15	90.7567	-0.070587		2.17837	0.705	6	55.1003	0.44567
1456812_at	Abcd2	2.05169		1.05169	0	1	0	0	0	0		4	54	0	0		65.3889	1		0	0	0		3.9983	0.035	15	90.7567	-0.258618		3.54404	0.059	7	34.4076	0.744763
1434822_at	Pphln1	2		0	0	2	0	0	0	0		1	14	1	0		77.6107	0.958105		0	0	0		2.49875	0.431	6	88.9762	0.0808881		2.44055	0.381	4	81.4299	-0.784712
1434876_at	Glt8d3	2		2	0	0	0	0	0	0		0	0	0	0		44.024	1		0	0	0		3.65614	0.05	15	92.8372	0.0806823		2.17951	0.669	2	40.1629	-0.452732
1435766_at	Pphln1	2		0	0	2	0	0	0	0		1	14	1	0		72.6021	1		0	0	0		1.43279	0.995	4	120.895	-0.113213		2.05163	0.729	10	122.416	-0.646927
1436140_at	Fam116b	2		0	0	2	0	0	0	0		0	1	1	0		50.0671	1		0	0	0		3.24578	0.181	14	6.81143	-0.091853		3.72753	0.053	11	101.274	0.621986
1438638_x_at	Fam116b	2		0	0	2	0	0	0	0		0	1	1	0		127.418	0.0622055		0	0	0		2.54946	0.252	11	89.5675	0.0831419		2.03252	0.471	15	102.993	-0.896794
1442172_at	Prickle1	2		0	0	2	0	0	0	0		0	16	4	0		64.163	1		0	0	0		2.68405	0.404	6	85.7832	-0.0675429		2.20717	0.595	3	148.544	0.6093
1442400_at	Prickle1	2		0	0	2	0	0	0	0		0	16	4	0		72.2678	1		0	0	0		1.66371	0.968	1	193.869	0.091477		2.15838	0.706	1	109.316	-0.669631
1444759_at	Prickle1	2		0	0	2	0	0	0	0		2	16	4	0		54.9904	1		0	0	0		3.24369	0.144	1	73.1444	-0.0959235		2.31427	0.51	2	159.995	0.529904
1449563_at	Cntn1	2		0	0	2	0	0	0	0		0	49	1	0		106.43	0.205246		0	0	0		4.1926	0.017	7	30.1445	-0.159268		2.19443	0.669	7	30.1445	0.922727
1449895_at	Acr	2		0	0	2	0	0	0	0		0	3	1	0		50.439	1		0	0	0		1.48101	0.983	16	70.0774	0.0772816		3.18445	0.146	9	40.8727	0.630618
1450347_at	Syt10	2		0	0	2	0	0	0	0		0	2	1	0		43.8517	1		0	0	0		2.95569	0.027	12	5.97048	-0.121699		2.17217	0.762	12	10.2464	0.43935
1450738_at	Kif21a	2		0	0	2	0	0	0	0		0	5	3	0		93.2585	0.441249		0	0	0		3.64541	0.045	2	160.461	-0.155123		1.85896	0.9	7	26.7766	0.796933
1451749_at	Irak4	2		0	0	2	0	0	0	0		1	6	2	0		32.8276	1		0	0	0		2.92874	0.104	16	23.3829	0.0922776		2.15968	0.725	6	10.7338	-0.353987
1451750_at	Irak4	2		0	0	2	0	0	0	0		0	6	2	0		39.1495	1		0	0	0		2.33858	0.579	10	122.416	-0.09672		2.34654	0.595	14	61.4408	0.451231
1452249_at	Prickle1	2		0	0	2	0	0	0	0		0	16	4	0		52.6215	1		0	0	0		1.8521	0.862	18	82.375	-0.0726503		3.30717	0.056	2	26.6999	-0.587454
1452706_a_at	Fam116b	2		0	0	2	0	0	0	0		0	1	1	0		73.9412	1		0	0	0		2.96198	0.269	6	88.9762	-0.102091		2.68217	0.428	13	54.8887	-0.731404
1455029_at	Kif21a	2		0	0	2	0	0	0	0		0	5	3	0		43.1987	1		0	0	0		3.16631	0.096	6	90.3235	0.0913568		2.56242	0.418	4	119.904	-0.491554
1460043_at	Syt10	2		0	0	2	0	0	0	0		2	2	1	0		51.3345	1		0	0	0		2.15777	0.688	12	115.998	-0.137934		2.61466	0.387	6	49.5851	0.501415
1424818_at	Alg12	1.93467		1.93467	0	0	0	0	0	0		0	0	0	0		53.7759	1		0	0	0		3.26956	0.059	15	79.5	0.0887489		2.045	0.703	19	35.684	0.522739
1419489_at	Fam19a5	1.91111		0	0	0	0	0.911111	1	0		0	0	0	0		80.2913	0.855253		21	40	0		2.41472	0.569	7	15.6199	0.0904694		3.12458	0.237	13	54.8887	-0.802985
1428800_a_at	3000003F02Rik	1.79057		0	1.79057	0	0	0	0	0		0	0	0	0		53.3469	1		0	0	0		3.30561	0.078	7	81.4087	0.0945609		3.18648	0.085	15	88.2986	0.653368
1437879_at	Alg10	1.42289		0	0	0	0	0.922886	0.5	0		0	0	0	0		92.3069	0.466716		2	378	0		1.87594	0.873	7	81.4087	-0.129382		2.44348	0.598	16	63.7153	-0.806691
1419490_at	Fam19a5	1.4		0	0	0	0	0.4	1	0		0	0	0	0		57.3021	1		44	13	0		2.24656	0.687	7	30.1445	0.0654829		4.74372	0.015	7	30.1445	-0.767358
1421926_at	Mapk11	1.30621		0	1.30621	0	0	0	0	0		0	0	0	0		62.6482	1		0	0	0		2.80093	0.345	11	67.1951	0.0685653		2.69114	0.29	15	88.2986	-0.654466
1441885_s_at	C430002E04Rik	1.06971		1.06971	0	0	0	0	0	0		0	0	0	0		26.183	1		0	0	0		2.42327	0.528	15	92.8372	-0.0658754		1.9251	0.749	17	40.0346	-0.331034
1419137_at	Shank3	1		0	0	1	0	0	0	0		0	1	0	0		122.681	0.0805005		0	0	0		2.24025	0.646	7	35.0486	0.102104		3.33526	0.148	7	15.6199	-1.19062
1419748_at	Abcd2	1		0	0	1	0	0	0	0		0	54	0	0		99.5242	0.30589		0	0	0		5.45594	0.002	7	26.7766	-0.240302		3.84856	0.046	19	38.9008	-0.905404
1423399_a_at	Yaf2	1		0	0	1	0	0	0	0		0	1	0	0		48.2446	1		0	0	0		2.02222	0.784	4	3.63082	0.0347783		1.81522	0.936	19	44.2447	0.416976
1428489_at	Zcrb1	1		0	0	1	0	0	0	0		0	2	0	0		53.7922	1		0	0	0		3.03888	0.178	16	74.8004	-0.0659351		1.95552	0.833	16	63.7153	0.472693
1432389_at	4933438A12Rik	1		0	0	1	0	0	0	0		0	1	0	0		46.232	1		0	0	0		2.78848	0.288	12	16.8539	-0.0910047		2.23376	0.61	3	10.3096	0.47546
1438431_at	Abcd2	1		0	0	1	0	0	0	0		2	54	0	0		56.3345	1		0	0	0		2.40585	0.366	18	40.07	-0.115835		1.83219	0.923	1	172.887	0.506383
1439835_x_at	Abcd2	1		0	0	1	0	0	0	0		0	54	0	0		61.1349	1		0	0	0		2.61923	0.389	14	40.9145	-0.117223		3.89218	0.049	12	113.706	-0.705162
1449225_a_at	Mapk8ip2	1		0	0	1	0	0	0	0		0	6	0	0		65.2105	1		0	0	0		3.01201	0.223	15	45.1075	0.0768223		3.28591	0.156	13	54.8887	-0.714587
1431931_a_at	Rabl2a	0.609341		0.609341	0	0	0	0	0	0		2	0	0	0		63.504	1		0	0	0		2.68089	0.362	15	88.2986	-0.0786395		1.90631	0.885	19	44.2447	0.551854
1434707_at	Sbf1	0.0769231		0	0	0	0	0.0769231	0	0		0	0	0	0		85.5039	0.667208		37	13	0		3.76868	0.04	19	3.41309	0.107697		2.68578	0.339	7	15.6199	-0.817233
1416683_at	Plxnb2	0		0	0	0	0	0	0	0		0	0	0	0		87.8022	0.598213		0	0	0		1.79802	0.881	19	3.41309	0.0654529		1.72987	0.953	18	70.9106	0.640439
1419340_at	Mov10l1	0		0	0	0	0	0	0	0		0	0	0	0		59.1964	1		0	0	0		1.85979	0.794	1	73.1444	-0.0967815		2.72879	0.297	2	41.5001	-0.64048
1419929_at	D15Ertd55e	0		0	0	0	0	0	0	0		0	0	0	0		56.0063	1		0	0	0		2.64558	0.315	10	120.097	0.057098		2.31438	0.496	6	49.3681	-0.486424
1419930_at	D15Ertd55e	0		0	0	0	0	0	0	0		0	0	0	0		41.6868	1		0	0	0		1.84653	0.777	4	34.2827	-0.0720266		1.8522	0.897	10	114.483	0.393241
1421925_at	Mapk11	0		0	0	0	0	0	0	0		0	0	0	0		97.6704	0.341836		0	0	0		2.60562	0.361	16	19.7966	0.090408		2.99376	0.16	4	125.975	0.942253
1423698_at	Ncaph2	0		0	0	0	0	0	0	0		0	0	0	0		47.1752	1		0	0	0		4.23067	0.0065	1	172.887	0.0698817		2.13402	0.735	4	139.882	0.455479
1423699_at	D15Ertd785e	0		0	0	0	0	0	0	0		0	0	0	0		44.7905	1		0	0	0		2.93282	0.27	18	82.375	-0.0740826		2.35006	0.56	2	139.416	0.451858
1425055_at	8430411H09Rik	0		0	0	0	0	0	0	0		0	0	0	0		54.189	1		0	0	0		2.0173	0.822	1	43.3886	-0.0735141		2.54266	0.353	18	70.5928	-0.574412
1425161_a_at	Trabd	0		0	0	0	0	0	0	0		0	0	0	0		73.4985	1		0	0	0		1.88248	0.67	12	82.5076	0.0953818		1.97295	0.793	15	77.987	-0.595276
1427090_at	Zbed4	0		0	0	0	0	0	0	0		0	0	0	0		37.5887	1		0	0	0		2.61084	0.342	1	66.6496	0.118714		2.83895	0.322	19	15.0343	0.357787
1427557_at	Alg12	0		0	0	0	0	0	0	0		0	0	0	0		55.9132	1		0	0	0		3.33221	0.129	7	111.466	0.0687318		1.80137	0.836	16	12.3864	-0.52689
1427558_s_at	Alg12	0		0	0	0	0	0	0	0		0	0	0	0		63.789	1		0	0	0		3.20964	0.126	7	40.3789	0.0757908		2.01846	0.791	1	25.3771	0.496557
1428894_at	1300018J18Rik	0		0	0	0	0	0	0	0		0	0	0	0		55.6524	1		0	0	0		2.52238	0.557	1	35.9403	0.0712396		1.93045	0.793	9	10.5349	-0.53672
1429477_at	D15Ertd785e	0		0	0	0	0	0	0	0		0	0	0	0		64.7795	1		0	0	0		2.42114	0.518	2	5.76364	-0.0687783		2.35494	0.448	11	79.3634	-0.651916
1429546_at	D15Ertd785e	0		0	0	0	0	0	0	0		0	0	0	0		49.2779	1		0	0	0		3.01189	0.277	2	173.194	0.156767		2.42385	0.49	9	41.2419	-0.508126
1430552_a_at	Sbf1	0		0	0	0	0	0	0	0		0	0	0	0		122.946	0.0793658		0	0	0		1.72198	0.914	3	105.796	0.093009		2.67406	0.342	13	45.3186	-1.01029
1431146_a_at	Cpne8	0		0	0	0	0	0	0	0		0	0	0	0		57.9367	1		0	0	0		2.40434	0.325	11	8.73673	-0.128413		2.80627	0.248	13	96.8017	-0.521828
1432181_s_at	Ecgf1	0		0	0	0	0	0	0	0		0	0	0	0		82.3844	0.776713		0	0	0		3.1997	0.174	1	182.12	-0.096242		1.97952	0.844	7	15.6199	-0.682163
1433100_at	9030419F21Rik	0		0	0	0	0	0	0	0		0	0	0	0		56.9834	1		0	0	0		3.44842	0.055	7	15.1947	0.0815155		2.78469	0.291	2	94.3386	-0.599541
1433101_at	Trabd	0		0	0	0	0	0	0	0		0	0	0	0		61.9271	1		0	0	0		2.88803	0.208	15	28.443	-0.0585372		1.7783	0.787	19	44.2447	0.586549
1434821_at	Brd1	0		0	0	0	0	0	0	0		0	0	0	0		36.5632	1		0	0	0		1.78577	0.717	18	11.0848	0.0497971		3.45506	0.03	4	119.904	-0.473704
1437100_x_at	Pim3	0		0	0	0	0	0	0	0		0	0	0	0		130.789	0.0518392		0	0	0		2.4065	0.346	6	65.0374	0.0837459		3.00436	0.109	13	62.9702	1.12819
1437896_at	2700088M22Rik	0		0	0	0	0	0	0	0		0	0	0	0		60.2384	1		0	0	0		2.3417	0.474	6	49.5851	0.0959893		3.04196	0.165	1	190.73	-0.640504
1438771_at	LOC380958	0		0	0	0	0	0	0	0		0	0	0	0		49.2051	1		0	0	0		2.42766	0.477	12	55.8061	-0.102121		2.04217	0.759	3	142.572	-0.455542
1438956_x_at	Pim3	0		0	0	0	0	0	0	0		0	0	0	0		50.4192	1		0	0	0		2.12177	0.684	11	98.5797	0.0528438		2.2482	0.66	3	148.544	0.47539
1439140_at	Ttll8	0		0	0	0	0	0	0	0		0	0	0	0		71.7789	1		0	0	0		2.93872	0.17	18	68.6398	-0.111723		3.24078	0.129	6	144.011	-0.775511
1439360_x_at	Ncaph2	0		0	0	0	0	0	0	0		0	0	0	0		88.2467	0.582485		0	0	0		2.02628	0.848	7	132.836	0.0477246		2.18663	0.576	9	79.9294	0.740767
1439666_at	2010001J22Rik	0		0	0	0	0	0	0	0		0	0	0	0		67.0242	1		0	0	0		1.51692	0.987	17	88.9103	0.0835841		2.52693	0.453	15	45.1075	0.681663
1441663_at	BB372972	0		0	0	0	0	0	0	0		0	0	0	0		107.793	0.18938		0	0	0		1.80891	0.918	10	27.6975	0.10578		3.2777	0.2	10	104.985	-0.961126
1443670_at	2010001J22Rik	0		0	0	0	0	0	0	0		0	0	0	0		44.4798	1		0	0	0		3.53061	0.062	12	105.916	0.12113		2.27858	0.649	19	56.6609	0.437915
1443671_x_at	2010001J22Rik	0		0	0	0	0	0	0	0		0	0	0	0		46.9999	1		0	0	0		2.20524	0.728	5	83.4808	0.0796307		2.17023	0.689	4	142.449	-0.497717
1444921_at	D15Ertd466e	0		0	0	0	0	0	0	0		0	0	0	0		37.4132	1		0	0	0		2.96714	0.231	8	60.5952	-0.0585713		1.81129	0.922	8	31.2916	0.379544
1446789_at	2700088M22Rik	0		0	0	0	0	0	0	0		0	0	0	0		56.2155	1		0	0	0		2.32925	0.452	4	49.7924	-0.0795473		2.07122	0.82	1	186.879	0.547014
1448038_at	1810021B22Rik	0		0	0	0	0	0	0	0		0	0	0	0		65.8951	1		0	0	0		2.31346	0.603	10	67.2164	-0.109858		1.74865	0.946	18	39.1685	-0.544943
1448139_at	Mlc1	0		0	0	0	0	0	0	0		0	0	0	0		59.701	1		0	0	0		2.94254	0.226	11	53.7642	0.0804944		3.3934	0.084	6	105.778	0.751666
1448448_a_at	Chkb	0		0	0	0	0	0	0	0		0	0	0	0		61.3819	1		0	0	0		1.89991	0.896	3	142.572	0.0600674		2.03489	0.814	19	10.7814	-0.527128
1449283_a_at	Mapk12	0		0	0	0	0	0	0	0		0	0	0	0		71.1624	1		0	0	0		1.78156	0.912	17	11.894	0.0889555		2.50289	0.471	17	11.894	-0.684583
1451069_at	Pim3	0		0	0	0	0	0	0	0		0	0	0	0		75.5872	1		0	0	0		3.22912	0.046	17	3.75103	0.0864708		2.85548	0.271	5	132.412	0.736544
1452642_at	1600019D15Rik	0		0	0	0	0	0	0	0		0	0	0	0		44.7423	1		0	0	0		2.05066	0.635	10	101.805	-0.102501		2.88772	0.197	14	71.699	-0.49234
1452754_at	5730592L21Rik	0		0	0	0	0	0	0	0		0	0	0	0		98.9846	0.31581		0	0	0		2.3676	0.338	2	157.687	0.148992		1.63784	0.953	13	45.3703	-0.695326
1454619_at	Tmem112b	0		0	0	0	0	0	0	0		0	0	0	0		41.9978	1		0	0	0		2.42518	0.601	19	61.2761	-0.0441404		1.9284	0.849	19	38.9008	0.41735
1454775_at	Hdac10	0		0	0	0	0	0	0	0		0	0	0	0		49.1032	1		0	0	0		2.83911	0.227	4	62.1936	-0.0901095		1.78197	0.873	13	22.4064	0.496027
1454917_at	AU045404	0		0	0	0	0	0	0	0		0	0	0	0		83.6836	0.728892		0	0	0		2.01463	0.806	7	26.7766	-0.0973634		1.81715	0.866	16	63.7153	-0.674403
1456512_at	1110017D07Rik	0		0	0	0	0	0	0	0		0	0	0	0		62.3369	1		0	0	0		2.80012	0.245	11	11.0711	-0.114509		2.98115	0.323	10	120.775	0.64984
1460447_at	3000003F02Rik	0		0	0	0	0	0	0	0		0	0	0	0		52.5319	1		0	0	0		2.56384	0.392	2	11.7037	0.114503		3.4393	0.034	2	40.75	-0.61992

## Sheet: Chr 19
Table S6f: Ranked Chr 19 Trans-Band Positional Candidate Genes
Gene priority				Priority score categories								B6/D2 polymorphisms					Differential expression results			Network properties				Saline expression QTL						S-score expression QTL
Probe-set ID	Symbol	Total		Saline cis eQTL	Sscores cis eQTL	SNPs	Network membership	Degree connectivity	Centrality	Ethanol Response		Probe-set SNPs	Coding SNPs	Non-synonymous SNPs	Functional SNPs		Fisher's S	q-value		S-score paraclique	Degree	Centrality		LOD	p-value	QTL Chr	QTL Mb	Additivity		LRS	p-value	QTL Chr	QTL Mb	Additivity
1436737_a_at	Sorbs1	6.37981		0	0	4	0	0.620321	0.620321	1.13917		0	16	7	2		138.216	0.0355953		4	144	0		2.84874	0.145	11	8.73673	-0.155168		3.88857	0.016	X	69.2812	1.33249
1422553_at	Pten	4.93642		0	0	1	0	1	0.966967	1.96945		0	3	0	0		373.597	0		3	334	1037.79		1.94107	0.844	4	49.7924	0.280778		2.06579	0.813	11	58.0605	1.80438
1440056_at	Slit1	4.73864		0.738639	0	4	0	0	0	0		4	17	2	2		61.4508	1		0	0	0		2.92262	0.188	19	38.9008	-0.104115		3.34112	0.045	2	106.399	-0.668879
1415836_at	Aldh18a1	4		0	0	4	0	0	0	0		0	11	4	2		71.5767	1		0	0	0		1.78173	0.916	6	104.807	-0.0693779		3.21114	0.061	14	88.3589	-0.695405
1417358_s_at	Sorbs1	4		0	0	4	0	0	0	0		0	16	7	2		85.5363	0.666856		0	0	0		2.97922	0.052	16	84.9707	0.125648		2.90599	0.268	16	84.9707	-0.797365
1423244_at	Cyp2c40	4		0	0	4	0	0	0	0		0	3	2	1		62.3212	1		0	0	0		2.578	0.408	11	89.5675	0.064367		3.20829	0.093	7	67.9902	-0.891973
1425826_a_at	Sorbs1	4		0	0	4	0	0	0	0		0	16	7	2		55.6512	1		0	0	0		2.59403	0.17	7	81.4087	-0.0704792		1.71592	0.953	14	6.81143	-0.495239
1428471_at	Sorbs1	4		0	0	4	0	0	0	0		0	16	7	2		68.2332	1		0	0	0		3.17279	0.058	11	8.73673	-0.0982116		1.48181	0.993	13	20.4452	-0.460878
1430362_at	Sorbs1	4		0	0	4	0	0	0	0		0	16	7	2		55.8945	1		0	0	0		1.97996	0.876	2	69.1437	0.128772		2.70507	0.362	9	62.1767	-0.607982
1435810_at	5730455O13Rik	4		3	0	1	0	0	0	0		0	3	0	0		73.6318	1		0	0	0		9.16777	6.21e-05	19	35.684	-0.251426		2.46807	0.458	12	99.9811	0.714561
1435855_x_at	Aldh18a1	4		0	0	4	0	0	0	0		3	11	4	2		58.5083	1		0	0	0		2.04508	0.644	4	154.346	0.0665224		2.89427	0.078	9	65.2632	0.672793
1437333_x_at	Aldh18a1	4		0	0	4	0	0	0	0		0	11	4	2		57.6891	1		0	0	0		1.84321	0.488	16	89.4217	-0.083814		2.76565	0.327	16	5.56696	-0.597337
1440311_at	Sorbs1	4		0	0	4	0	0	0	0		0	16	7	2		56.3707	1		0	0	0		3.57823	0.016	7	81.4087	-0.175513		2.01063	0.795	18	75.8093	0.500726
1443983_at	Sorbs1	4		0	0	4	0	0	0	0		1	16	7	2		69.0783	1		0	0	0		2.86618	0.292	10	27.6975	0.132412		3.03491	0.138	9	105.632	0.818041
1451780_at	Blnk	4		0	0	4	0	0	0	0		0	57	1	1		98.958	0.316107		0	0	0		1.92984	0.437	5	127.857	0.173421		1.68529	0.484	5	24.0131	-0.773731
1455967_at	Sorbs1	4		0	0	4	0	0	0	0		0	16	7	2		62.2523	1		0	0	0		2.59894	0.403	9	99.6753	-0.0880365		2.79387	0.331	16	84.9707	-0.61102
1429831_at	Pik3ap1	3.86833		2.86833	0	1	0	0	0	0		0	6	0	0		64.1518	1		0	0	0		5.0467	0.0025	19	38.9008	0.235954		1.74138	0.822	18	76.8653	0.583823
1437765_at	Cpeb3	3.6773		0	0	1	0	0.216216	0.561562	1.89952		0	2	0	0		262.747	0.000375839		3	196	0		4.398	0.00333333	7	26.7766	-0.233651		3.34848	0.094	7	30.1445	1.88922
1438454_at	Pten	3.25952		0	0	1	0	0.241199	0.508475	1.50984		0	3	0	0		163.784	0.0123338		1	423	0		3.3765	0.148	7	26.7766	-0.197582		2.38242	0.59	15	88.2986	1.13592
1424230_at	Exoc6	3		0	0	3	0	0	0	0		0	4	0	1		47.3495	1		0	0	0		3.61119	0.088	11	8.73673	-0.0965171		2.71469	0.371	3	129.817	-0.526195
1424231_s_at	Exoc6	3		0	0	3	0	0	0	0		0	4	0	1		42.1682	1		0	0	0		2.08491	0.774	17	79.0657	-0.0466917		2.31659	0.648	11	73.9265	-0.425686
1443779_s_at	Lcor	3		0	0	3	0	0	0	0		0	7	0	3		99.0924	0.313297		0	0	0		2.74826	0.217	11	8.73673	-0.100172		1.84114	0.908	6	124.022	-0.751291
1460576_at	Exoc6	3		0	0	3	0	0	0	0		0	4	0	1		28.9886	1		0	0	0		3.44298	0.135	4	31.8934	0.0679561		1.54425	0.982	4	55.0688	-0.35115
1458661_at	2410025L10Rik	2.81548		2.81548	0	0	0	0	0	0		0	0	0	0		49.0373	1		0	0	0		5.82764	0.003	19	38.9008	0.174932		2.50191	0.405	2	97.9878	0.521009
1450655_at	Pten	2.66667		0	0	1	0	0.69697	0.969697	0		0	3	0	0		67.4148	1		25	25	0		2.41288	0.422	2	160.461	-0.0863364		2.907	0.308	18	70.9106	0.675764
1448375_at	Smbp	2.61765		0	0	0	1	0.77451	0.843137	0		0	0	0	0		85.8588	0.656582		7	88	0		1.76768	0.942	11	8.73673	-0.122053		2.32339	0.643	1	45.4539	-0.756607
1429984_at	Fra10ac1	2.43888		2.43888	0	0	0	0	0	0		0	0	0	0		46.9273	1		0	0	0		4.60185	0.011	19	35.684	-0.209156		2.12339	0.755	2	160.461	-0.429804
1431028_a_at	Pank1	2.41895		0	0	0	0	0.494382	0.752809	1.17176		0	0	0	0		139.757	0.0329992		10	64	0		4.32425	0.025	7	26.7766	-0.201823		5.13376	0.007	11	58.0605	1.3838
1452772_at	5430432P15Rik	2.36275		0	0	0	1	0.519608	0.843137	0		0	0	0	0		94.4583	0.411528		7	77	0		1.90201	0.844	12	80.8874	-0.159623		2.17577	0.704	10	122.416	-0.799088
1435851_at	Lgi1	2.35519		0	0	1	0	0.519126	0.836066	0		0	14	0	0		77.9008	0.94671		5	116	0		2.35361	0.526	7	34.4076	-0.096845		2.54831	0.537	5	132.412	-0.725945
1417555_at	Atad1	2.34779		1.34779	0	1	0	0	0	0		5	11	0	0		61.6572	1		0	0	0		2.89101	0.261	19	32.1005	0.135909		1.69879	0.959	11	62.0681	-0.521051
1435675_at	Tbc1d12	2.06157		1.06157	0	1	0	0	0	0		0	2	0	0		42.373	1		0	0	0		1.98933	0.539	19	44.2447	0.0849838		2.89792	0.297	12	35.7064	-0.482068
1416554_at	Pdlim1	2		0	0	2	0	0	0	0		1	5	1	0		71.7411	1		0	0	0		2.27703	0.67	11	76.7637	0.0884103		2.75531	0.352	7	119.448	0.715067
1417651_at	Cyp2c29	2		0	0	2	0	0	0	0		6	8	2	0		53.9001	1		0	0	0		1.85973	0.84	5	63.4535	-0.0873682		2.10826	0.727	3	54.3657	0.548645
1424273_at	Cyp2c70	2		0	0	2	0	0	0	0		0	5	1	0		60.5703	1		0	0	0		2.73711	0.314	7	40.3789	0.0781923		2.26767	0.486	6	105.778	-0.706868
1426225_at	Rbp4	2		0	0	2	0	0	0	0		0	3	2	0		62.1823	1		0	0	0		3.05586	0.166	14	118.847	-0.143173		3.31712	0.1	4	34.2827	0.724909
1435306_a_at	Kif11	2		0	0	2	0	0	0	0		0	1	1	0		40.481	1		0	0	0		2.06605	0.776	13	22.4064	-0.0666112		2.10846	0.412	3	148.544	-0.451053
1438596_at	A630025O09Rik	2		2	0	0	0	0	0	0		0	0	0	0		31.8686	1		0	0	0		3.90885	0.05	19	44.2447	0.0387543		2.52345	0.372	4	142.449	-0.391477
1440327_at	Cyp2c70	2		0	0	2	0	0	0	0		0	5	1	0		32.2761	1		0	0	0		2.12973	0.696	10	114.483	0.0705456		2.2767	0.515	6	38.0587	-0.367424
1452242_at	Cep55	2		0	0	2	0	0	0	0		0	14	1	0		32.9383	1		0	0	0		2.16362	0.732	18	56.5844	-0.0663821		2.89602	0.255	3	61.3562	0.401359
1452314_at	Kif11	2		0	0	2	0	0	0	0		0	1	1	0		44.2993	1		0	0	0		2.12724	0.759	12	37.3788	-0.0988696		2.82416	0.297	7	89.4894	-0.51147
1452315_at	Kif11	2		0	0	2	0	0	0	0		0	1	1	0		35.2033	1		0	0	0		2.65707	0.38	7	119.448	-0.0818293		2.25999	0.627	11	20.8533	0.398383
1452398_at	Plce1	2		0	0	2	0	0	0	0		0	24	1	0		58.9547	1		0	0	0		3.39231	0.145	15	28.9905	-0.167157		2.34267	0.668	11	79.3634	-0.546255
1452455_at	Myof	2		0	0	2	0	0	0	0		0	10	3	0		46.0356	1		0	0	0		2.01951	0.804	2	5.76364	-0.0724722		2.37586	0.517	18	82.375	0.523419
1452501_at	Cyp2c38	2		0	0	2	0	0	0	0		0	40	12	0		90.6448	0.512376		0	0	0		1.53618	0.975	12	16.8539	-0.0898124		1.59635	0.974	10	101.805	0.654364
1455653_at	Ccnj	2		0	0	2	0	0	0	0		0	3	1	0		60.3558	1		0	0	0		2.42636	0.333	13	45.3703	0.149245		3.20933	0.126	18	15.3928	-0.686289
1428388_at	Tnks2	1.62189		0	0	1	0	0.121891	0.5	0		0	1	0	0		79.6071	0.879388		2	204	0		3.51696	0.023	2	160.461	-0.0933796		1.81276	0.943	19	11.1632	0.666061
1455728_at	Pten	1.58706		0	0	1	0	0.0870647	0.5	0		0	3	0	0		99.663	0.303172		2	193	0		3.33521	0.132	7	26.7766	-0.132242		1.80319	0.905	12	113.706	0.705266
1460186_at	Smbp	1.58252		0	0	0	0	0.796117	0.786408	0		0	0	0	0		94.9854	0.399631		8	90	0		2.40939	0.519	3	3.77107	-0.08118		3.04483	0.177	10	123.018	-0.931416
1434239_at	AA408556	1.39428		1.39428	0	0	0	0	0	0		0	0	0	0		56.3778	1		0	0	0		2.94807	0.232	19	44.2447	0.116299		1.88104	0.86	7	67.9902	0.638943
1449025_at	Ifit3	1.32315		0	0	0	0	0	0	1.32315		0	0	0	0		148.501	0.0221511		0	0	0		2.26914	0.034	8	72.7366	0.19807		3.10232	0.042	2	31.6447	-1.20365
1423183_at	Lgi1	1		0	0	1	0	0	0	0		0	14	0	0		61.1133	1		0	0	0		2.37021	0.579	19	52.2553	0.115535		2.86303	0.212	15	45.1075	0.662552
1423319_at	Hhex	1		0	0	1	0	0	0	0		0	5	0	0		50.1088	1		0	0	0		2.33877	0.315	5	63.4535	-0.0888354		3.48184	0.102	5	83.4808	0.551689
1423326_at	Entpd1	1		0	0	1	0	0	0	0		0	2	0	0		40.9117	1		0	0	0		2.90037	0.122	3	56.1168	0.107919		2.83199	0.244	14	6.81143	-0.473813
1433944_at	Hectd2	1		0	0	1	0	0	0	0		0	2	0	0		87.5805	0.604414		0	0	0		1.91474	0.839	10	27.6975	0.205268		2.30035	0.486	11	4.40873	0.663478
1434510_at	Papss2	1		0	0	1	0	0	0	0		2	19	0	0		41.3393	1		0	0	0		2.03012	0.401	2	73.0959	-0.134575		2.15025	0.599	12	16.8539	-0.445766
1435953_at	Btaf1	1		0	0	1	0	0	0	0		0	6	0	0		85.2999	0.674016		0	0	0		3.5393	0.026	7	81.4087	-0.096767		3.67776	0.091	15	79.5	0.928728
1441593_at	Pten	1		0	0	1	0	0	0	0		0	3	0	0		53.4097	1		0	0	0		2.32432	0.625	17	86.6664	-0.0672798		1.80117	0.895	13	20.4452	0.526467
1445868_at	Cpeb3	1		0	0	1	0	0	0	0		0	2	0	0		122.158	0.082972		0	0	0		2.53568	0.434	16	89.4217	0.132048		3.11592	0.21	8	7.70105	-1.04478
1446224_at	Hectd2	1		0	0	1	0	0	0	0		0	2	0	0		63.4336	1		0	0	0		1.98793	0.849	11	89.5675	-0.137755		2.66992	0.267	3	77.9986	-0.686176
1446430_at	Hectd2	1		0	0	1	0	0	0	0		0	2	0	0		31.1737	1		0	0	0		1.82925	0.91	X	8.70931	0.0597288		1.95585	0.869	12	45.7783	0.343902
1447365_at	Lgi1	1		0	0	1	0	0	0	0		0	14	0	0		70.0927	1		0	0	0		4.77399	0.0075	1	173.062	0.143711		2.52787	0.43	11	83.5246	-0.70341
1447522_s_at	Tnks2	1		0	0	1	0	0	0	0		0	1	0	0		80.2324	0.857556		0	0	0		2.01507	0.669	1	73.1444	0.0877472		1.8028	0.869	18	70.5928	-0.535177
1448763_at	Atad1	1		0	0	1	0	0	0	0		3	11	0	0		60.0948	1		0	0	0		4.04972	0.00183333	7	26.7766	-0.109217		2.76164	0.375	6	95.039	-0.634064
1450939_at	Entpd1	1		0	0	1	0	0	0	0		0	2	0	0		45.5852	1		0	0	0		3.50874	0.063	16	96.8278	0.101079		2.08906	0.71	4	55.0688	0.542667
1453586_at	Entpd1	1		0	0	1	0	0	0	0		0	2	0	0		38.6873	1		0	0	0		2.31189	0.594	5	110.889	0.0986822		2.3651	0.606	10	120.775	-0.407106
1455372_at	Cpeb3	1		0	0	1	0	0	0	0		0	2	0	0		66.0189	1		0	0	0		4.21816	0.021	11	11.0711	-0.167843		1.87095	0.879	15	86.4349	0.520561
1456048_at	Cpeb3	1		0	0	1	0	0	0	0		0	2	0	0		124.221	0.0737753		0	0	0		3.74682	0.048	7	26.7766	-0.172564		2.18032	0.52	7	26.7766	0.97844
1456382_at	Atad1	1		0	0	1	0	0	0	0		0	11	0	0		36.2242	1		0	0	0		2.93117	0.191	4	144.24	0.0947239		2.02938	0.823	2	134.211	0.387871
1457761_at	Entpd1	1		0	0	1	0	0	0	0		1	2	0	0		45.194	1		0	0	0		2.78795	0.19	X	8.70931	0.0794156		2.48226	0.359	10	86.1641	0.495551
1453006_at	2610306H15Rik	0.967213		0	0	0	0	0.131148	0.836066	0		0	0	0	0		78.4907	0.924856		5	87	0		2.67355	0.305	16	78.0159	-0.122564		2.88384	0.314	2	26.6999	0.74287
1428412_at	Tm9sf3	0.724138		0	0	0	0	0.724138	0	0		0	0	0	0		73.0489	1		35	24	0		3.73289	0.064	7	26.7766	-0.108574		2.1337	0.698	16	63.7153	-0.666031
1416454_s_at	Acta2	0		0	0	0	0	0	0	0		0	0	0	0		117.862	0.106145		0	0	0		1.83297	0.762	9	98.3887	0.11495		2.26488	0.586	13	62.9702	0.920162
1416509_at	Tm9sf3	0		0	0	0	0	0	0	0		0	0	0	0		64.4435	1		0	0	0		4.08369	0.029	7	26.7766	-0.109692		3.61186	0.105	6	95.039	-0.742963
1417541_at	Hells	0		0	0	0	0	0	0	0		0	0	0	0		32.437	1		0	0	0		2.03807	0.785	10	86.1641	0.117251		1.7403	0.946	X	49.1956	0.33482
1418293_at	Ifit2	0		0	0	0	0	0	0	0		0	0	0	0		85.488	0.667886		0	0	0		3.85796	0.025	9	77.1554	0.14526		2.39667	0.547	9	77.1554	-0.692888
1418546_a_at	Stambpl1	0		0	0	0	0	0	0	0		0	0	0	0		69.654	1		0	0	0		1.62673	0.969	18	84.2605	-0.0439376		2.99848	0.253	17	68.7048	-0.672314
1418715_at	Pank1	0		0	0	0	0	0	0	0		0	0	0	0		51.7672	1		0	0	0		2.37651	0.491	7	34.4076	-0.0988523		3.2164	0.099	2	26.1904	-0.566614
1420166_at	Dntt	0		0	0	0	0	0	0	0		0	0	0	0		45.6751	1		0	0	0		2.47789	0.434	5	94.2322	0.0711533		2.18341	0.685	4	6.8207	0.451057
1420992_at	Ankrd1	0		0	0	0	0	0	0	0		0	0	0	0		37.3894	1		0	0	0		1.83332	0.909	4	31.8934	-0.0572951		1.91334	0.828	12	64.9484	0.388021
1423120_at	Ide	0		0	0	0	0	0	0	0		0	0	0	0		86.2888	0.642045		0	0	0		3.27537	0.144	3	74.824	0.080298		1.52218	0.992	4	108.062	-0.624763
1423121_at	Ide	0		0	0	0	0	0	0	0		0	0	0	0		67.2623	1		0	0	0		2.3361	0.561	12	113.706	-0.0926153		2.61547	0.382	13	96.8017	-0.702612
1423140_at	Lip1	0		0	0	0	0	0	0	0		0	0	0	0		53.3481	1		0	0	0		2.24439	0.553	7	119.448	-0.0833007		1.87093	0.904	9	123.812	0.511047
1423141_at	Lip1	0		0	0	0	0	0	0	0		0	0	0	0		75.5134	1		0	0	0		3.02999	0.133	12	108.001	0.104726		2.78087	0.224	7	45.4563	-0.776069
1423373_at	Rpp30	0		0	0	0	0	0	0	0		0	0	0	0		51.4196	1		0	0	0		2.65465	0.242	X	128.95	-0.0586379		2.94566	0.246	1	141.338	0.538518
1424535_at	4930521E07Rik	0		0	0	0	0	0	0	0		0	0	0	0		49.8667	1		0	0	0		2.42137	0.081	13	81.5707	-0.0572409		2.70587	0.34	6	55.1003	-0.59911
1425631_at	Ppp1r3c	0		0	0	0	0	0	0	0		0	0	0	0		113.356	0.137579		0	0	0		2.53474	0.405	15	82.281	-0.151358		2.20171	0.574	3	141.979	0.788744
1428629_at	6330417C12Rik	0		0	0	0	0	0	0	0		0	0	0	0		70.0628	1		0	0	0		5.21881	0.00111111	11	8.73673	-0.170894		1.71027	0.961	11	73.9265	-0.598552
1428843_at	2011-03-05	0		0	0	0	0	0	0	0		0	0	0	0		33.1883	1		0	0	0		1.91063	0.864	16	38.2971	-0.048489		3.03837	0.259	15	79.5	-0.412944
1429564_at	0610009F02Rik	0		0	0	0	0	0	0	0		0	0	0	0		48.3221	1		0	0	0		3.40377	0.162	17	31.3616	0.0826887		3.28417	0.113	16	73.6306	0.534922
1429633_at	Mlr2	0		0	0	0	0	0	0	0		0	0	0	0		110.792	0.159153		0	0	0		3.44727	0.08	X	67.7016	-0.19708		1.89495	0.901	15	88.2986	0.83177
1429910_at	2011-03-05	0		0	0	0	0	0	0	0		0	0	0	0		47.7568	1		0	0	0		3.21609	0.133	7	26.7766	-0.0783811		2.75516	0.292	2	122.25	-0.546225
1430139_at	E130115I21Rik	0		0	0	0	0	0	0	0		0	0	0	0		77.0139	0.981088		0	0	0		2.32247	0.489	3	148.544	-0.0954092		1.82655	0.889	12	35.3471	0.668168
1430367_at	Stambpl1	0		0	0	0	0	0	0	0		0	0	0	0		66.8942	1		0	0	0		2.81959	0.223	X	8.70931	-0.0828469		1.40575	0.996	5	13.8294	0.4263
1430551_s_at	4632427C23Rik	0		0	0	0	0	0	0	0		0	0	0	0		34.0614	1		0	0	0		3.01773	0.147	17	81.5304	-0.0429904		4.72711	0.022	17	83.3066	0.477063
1431151_at	6530404N21Rik	0		0	0	0	0	0	0	0		0	0	0	0		46.6345	1		0	0	0		3.38788	0.049	19	7.34023	0.0647356		2.2804	0.575	13	45.9127	0.47424
1431492_at	2210418G03Rik	0		0	0	0	0	0	0	0		0	0	0	0		48.1078	1		0	0	0		2.32215	0.566	12	37.3788	-0.0586155		1.8858	0.873	18	57.2074	-0.501075
1431806_at	4931408D14Rik	0		0	0	0	0	0	0	0		0	0	0	0		64.9863	1		0	0	0		2.4961	0.395	10	57.4409	-0.0754278		2.77839	0.279	X	47.177	0.709003
1433691_at	Ppp1r3c	0		0	0	0	0	0	0	0		0	0	0	0		90.5029	0.516431		0	0	0		1.97134	0.808	15	63.1499	-0.105805		2.64791	0.357	3	129.248	0.767209
1433914_at	Lipf	0		0	0	0	0	0	0	0		0	0	0	0		67.5445	1		0	0	0		2.09297	0.711	4	88.423	0.105924		1.83537	0.892	12	46.0149	-0.564409
1434188_at	Slc16a12	0		0	0	0	0	0	0	0		0	0	0	0		43.8488	1		0	0	0		2.27975	0.567	15	79.7434	-0.114774		2.81779	0.127	9	56.6481	-0.57215
1434911_s_at	Arhgap19	0		0	0	0	0	0	0	0		0	0	0	0		66.3825	1		0	0	0		1.9567	0.864	3	65.7588	-0.0566168		4.13983	0.041	6	129.576	0.766371
1435140_at	Ide	0		0	0	0	0	0	0	0		0	0	0	0		53.5869	1		0	0	0		2.7774	0.356	4	31.8934	0.0676484		2.04906	0.766	2	88.1471	-0.503233
1435248_a_at	E430027O22Rik	0		0	0	0	0	0	0	0		0	0	0	0		75.1945	1		0	0	0		2.06632	0.791	7	81.4087	-0.133429		2.51665	0.342	2	26.6999	-0.727294
1435249_at	E430027O22Rik	0		0	0	0	0	0	0	0		0	0	0	0		74.5685	1		0	0	0		1.96994	0.697	7	81.4087	-0.0978029		2.19024	0.682	8	120.431	-0.673173
1435332_at	Htr7	0		0	0	0	0	0	0	0		0	0	0	0		48.7623	1		0	0	0		3.49309	0.073	4	104.787	-0.0979259		2.49983	0.469	13	111.562	0.541802
1435452_at	Tmem20	0		0	0	0	0	0	0	0		0	0	0	0		49.3684	1		0	0	0		1.76826	0.942	10	102.992	-0.071111		2.84895	0.311	10	102.992	0.594136
1435529_at	Ifit1	0		0	0	0	0	0	0	0		0	0	0	0		71.5922	1		0	0	0		2.3324	0.505	17	48.8886	0.0885203		2.23114	0.67	2	26.1904	-0.544344
1435854_at	Tmem10	0		0	0	0	0	0	0	0		0	0	0	0		52.9357	1		0	0	0		1.85371	0.903	9	10.5349	0.126725		1.58427	0.982	5	83.4808	0.46396
1437325_x_at	Pycs	0		0	0	0	0	0	0	0		0	0	0	0		49.9479	1		0	0	0		2.22663	0.641	17	23.9217	0.104103		2.67352	0.417	13	52.7833	-0.542269
1437500_at	AF233884	0		0	0	0	0	0	0	0		3	0	0	0		59.5078	1		0	0	0		2.01185	0.77	1	189.744	-0.151218		2.25916	0.608	8	64.5027	-0.543891
1437620_x_at	Pycs	0		0	0	0	0	0	0	0		0	0	0	0		29.8013	1		0	0	0		3.385	0.072	12	115.998	0.062382		6.40234	0.000666667	17	9.21643	-0.472275
1437793_at	H2-D1	0		0	0	0	0	0	0	0		0	0	0	0		38.6861	1		0	0	0		2.67858	0.211	1	72.6219	-0.0918716		1.83399	0.598	11	58.9267	-0.396283
1438311_at	2010002M12Rik	0		0	0	0	0	0	0	0		0	0	0	0		33.4498	1		0	0	0		2.06377	0.723	18	45.9149	-0.0557586		2.14896	0.689	14	108.472	0.382759
1439695_a_at	Kif20b	0		0	0	0	0	0	0	0		0	0	0	0		35.2417	1		0	0	0		2.11404	0.778	12	45.5955	-0.0677974		2.7123	0.399	2	33.272	0.384668
1441765_at	Pank1	0		0	0	0	0	0	0	0		0	0	0	0		68.6418	1		0	0	0		1.93435	0.817	11	50.9507	0.094733		2.06065	0.797	5	24.0131	0.634742
1441822_at	1700008F19Rik	0		0	0	0	0	0	0	0		0	0	0	0		52.4966	1		0	0	0		2.39176	0.426	1	80.2049	-0.0936644		1.91708	0.802	9	111.503	0.475147
1441860_x_at	Ide	0		0	0	0	0	0	0	0		0	0	0	0		68.8057	1		0	0	0		2.75487	0.202	4	55.0688	0.160373		3.08836	0.132	13	22.4064	-0.729934
1442708_at	E230011F09	0		0	0	0	0	0	0	0		0	0	0	0		30.8235	1		0	0	0		1.86112	0.811	7	55.6126	-0.087427		1.80127	0.892	2	24.7938	0.311373
1443122_at	9430041J06Rik	0		0	0	0	0	0	0	0		0	0	0	0		42.6991	1		0	0	0		2.94043	0.169	10	28.1392	0.09061		2.61623	0.476	10	108.783	-0.447204
1443914_at	Lipl2	0		0	0	0	0	0	0	0		0	0	0	0		47.2451	1		0	0	0		2.28414	0.586	17	79.0657	0.0684589		2.24327	0.627	12	115.998	0.486729
1447970_at	Rpp30	0		0	0	0	0	0	0	0		0	0	0	0		53.9231	1		0	0	0		2.86384	0.223	3	148.544	-0.087828		1.80716	0.868	2	16.2235	0.514943
1450783_at	Ifit1	0		0	0	0	0	0	0	0		0	0	0	0		86.4813	0.635947		0	0	0		2.11648	0.237	18	3.51654	-0.201372		1.98825	0.77	18	57.4193	-0.741306
1450872_s_at	Lip1	0		0	0	0	0	0	0	0		0	0	0	0		60.9475	1		0	0	0		2.12512	0.758	2	16.2235	0.0836848		1.8909	0.888	3	3.77107	-0.541171
1452925_a_at	2011-03-05	0		0	0	0	0	0	0	0		0	0	0	0		67.9478	1		0	0	0		3.21128	0.183	2	17.9583	0.0677803		4.82934	0.009	13	52.7833	-0.852494
1453180_at	6530404N21Rik	0		0	0	0	0	0	0	0		0	0	0	0		38.4039	1		0	0	0		2.70573	0.266	X	111.641	0.136325		2.34056	0.524	8	116.599	0.459205
1453239_a_at	Ankrd22	0		0	0	0	0	0	0	0		0	0	0	0		32.5954	1		0	0	0		3.17614	0.18	12	82.5076	0.0636927		1.9034	0.68	19	52.2553	0.325573
1453361_at	Hells	0		0	0	0	0	0	0	0		0	0	0	0		60.9118	1		0	0	0		2.68042	0.224	9	105.498	-0.0693108		3.02883	0.208	9	113.143	0.720868
1453636_at	5830406C17Rik	0		0	0	0	0	0	0	0		0	0	0	0		39.3668	1		0	0	0		1.94118	0.725	5	77.2207	0.0591408		2.94017	0.178	12	28.4091	-0.456409
1453988_a_at	Ide	0		0	0	0	0	0	0	0		0	0	0	0		116.603	0.113747		0	0	0		1.73988	0.931	4	31.8934	0.130131		1.72103	0.938	6	127.404	-0.827369
1455121_at	Mlr2	0		0	0	0	0	0	0	0		0	0	0	0		51.2896	1		0	0	0		2.9409	0.073	X	67.7016	-0.18656		1.90419	0.837	9	123.812	-0.450825
1455457_at	Cyp2c54	0		0	0	0	0	0	0	0		0	0	0	0		47.5646	1		0	0	0		2.08127	0.701	10	122.416	-0.0890336		2.48058	0.45	9	105.632	-0.51843
1456672_at	AA408556	0		0	0	0	0	0	0	0		0	0	0	0		62.1665	1		0	0	0		2.89918	0.249	16	61.4334	0.111167		1.79881	0.924	15	82.281	-0.540806
1456897_at	Stambpl1	0		0	0	0	0	0	0	0		0	0	0	0		48.657	1		0	0	0		2.73307	0.11	6	32.5639	-0.069174		1.98251	0.657	4	41.2142	-0.618311
1457110_at	Pank1	0		0	0	0	0	0	0	0		0	0	0	0		60.2076	1		0	0	0		2.57469	0.389	5	33.635	-0.0886072		1.89556	0.873	5	143.877	0.513342
1457468_at	Ptk6	0		0	0	0	0	0	0	0		0	0	0	0		58.9281	1		0	0	0		1.74388	0.868	15	92.8372	-0.0858174		2.339	0.507	9	59.7854	0.631266
1459263_at	9430029E18Rik	0		0	0	0	0	0	0	0		0	0	0	0		44.1873	1		0	0	0		1.83155	0.894	7	26.7766	0.0909496		2.45008	0.42	10	27.6975	0.48936
1459928_at	Mlr2	0		0	0	0	0	0	0	0		0	0	0	0		75.6207	1		0	0	0		1.74478	0.856	9	105.498	-0.0984031		1.86365	0.856	12	77.2972	0.651377
