# Supplementary material for: Genetic Dissection of Acute Ethanol Responsive Gene Networks in Prefrontal Cortex: Functional and Mechanistic Implications
Source: PLoS One. 2012 Apr 12;7(4):e33575. doi: 10.1371/journal.pone.0033575 (PMC3325236; doi:10.1371/journal.pone.0033575)
Supplement: Table S8 — D2 SNPs overlapping Affymetrix Mouse 430 type 2 microarray probes. Table indicates location and sequence of SNPs existing between B6 versus D2 mice and the position of probeset sequences from the Affymetrix 430 type 2 arrays. (XLS) [file pone.0033575.s015.xls]

## Sheet: d2_probesnps_mouse4302_mm9 copy
Table S8: D2 SNPs overlapping Affymetrix Mouse430 2.0 probe targets
Probe-set ID	Sequence	Chr	Strand	Probe number	Transcript interrogation position	Start	End	SNP	SNP probe nt	B6	D2
1454564_at	CCCAAGGCTTTGTGcTGGCAAATAA	1	-	10	798	3063594	3063618	3063604	15	G	C
1433330_at	GGGATGTgCATTCCTAACTCAAAAA	1	+	1	506	3063827	3063851	3063834	8	G	A
1454564_at	GAATGcACATCCCTTACTCATAAAT	1	-	4	577	3063815	3063839	3063834	6	G	A
1459172_at	GTTCCATGCTGGTTGATGTGTtTTA	1	+	11	621	3113279	3113303	3113300	22	T	A
1424964_at	ACATCAGTACGAACTTGTCCCTGtC	1	-	1	7045	4334089	4334113	4334090	24	A	G
1424963_at	TTGCTCCTcATTTTCTCAGTAAAGT	1	-	9	6694	4334438	4334462	4334454	9	G	A
1429177_x_at	TCCCCACAATCACtGTCCAGTTTTA	1	-	1	2550	4481579	4481603	4481590	14	A	C
1429177_x_at	CACtGTCCAGTTTTAGCCAGTTTTA	1	-	2	2560	4481569	4481593	4481590	4	A	C
1451623_at	GAAACAATTGGCACCAGTCTTcCCT	1	-	10	1867	4763328	4763352	4763331	22	G	A
1451623_at	CTTcCCTTCTGCAGTTTGTTCAATA	1	-	11	1885	4763310	4763334	4763331	4	G	A
1451623_at	GAAACAATTGGCaCCAGTCTTCCCT	1	-	10	1867	4763328	4763352	4763340	13	T	A
1451623_at	GAGGCAGAAACAtAGCACCCAAGTC	1	-	9	1841	4763354	4763378	4763366	13	A	G
1451623_at	AGTCTGTAAAGCACTcTTGAGTCTC	1	-	8	1733	4763462	4763486	4763471	16	G	A
1451623_at	TGATCCTTAGGTAACTGCCAcCCTG	1	-	7	1672	4763523	4763547	4763527	21	G	A
1451623_at	GCCTGCTTCCTTATAAAACCCGAgA	1	-	1	1403	4763792	4763816	4763793	24	C	T
1451623_at	GCCTGCTTCCTTATAAAACCCgAGA	1	-	1	1403	4763792	4763816	4763795	22	C	T
1435232_x_at	AATGCTCAGCGCTCGGAAGGATCCg	1	-	8	272	4766650	4766674	4766650	25	C	T
1434970_a_at	ATTCCGAAAAGAATGCTTCCCCCtG	1	-	5	195	4766814	4766838	4766815	24	A	G
1434970_a_at	GAAAAGAATGCTTCCCCCtGAGTCA	1	-	6	200	4766809	4766833	4766815	19	A	G
1434971_x_at	GAAAAGAATGCTTCCCCCtGAGTCA	1	-	9	200	4766809	4766833	4766815	19	A	G
1434971_x_at	CtGAGTCACTGGTGCCCTATTACAC	1	-	10	217	4766792	4766816	4766815	2	A	G
1435232_x_at	CtGAGTCACTGGTGCCCTATTACAC	1	-	1	130	4766792	4766816	4766815	2	A	G
1439988_at	AGCATATGCCCATAGAAGAaCCTTT	1	-	6	906	4770336	4770360	4770341	20	T	C
1439988_at	AATGTCGGTCCTCACACTGAAAGcT	1	-	3	741	4770499	4770523	4770500	24	G	A
1439988_at	ATAGTTTcAGCAATGTCGGTCCTCA	1	-	2	730	4770510	4770534	4770527	8	G	A
1430798_x_at	GCTGTGGTTTTAGACGGCTGgCATA	1	-	9	1402	4771430	4771454	4771434	21	C	T
1460490_at	TAGCTGTGGTTTTAGACGGCTGgCA	1	-	2	1400	4771432	4771456	4771434	23	C	T
1460490_at	GCTGTGGTTTTAGACGGCTGgCATA	1	-	3	1402	4771430	4771454	4771434	21	C	T
1430798_x_at	GATGGTACTCAAAACTGgAACTACA	1	-	3	1057	4771605	4771629	4771612	18	C	A
1430798_x_at	gATGGTACTCAAAACTGGAACTACA	1	-	3	1057	4771605	4771629	4771629	1	C	T
1458612_at	AGCGAGGTGTgGTTTTATGCCTATC	1	+	6	204	4776293	4776317	4776303	11	G	T
1458612_at	GACCCAGCTGTCACAGCAGATgGTA	1	+	8	234	4776323	4776347	4776344	22	G	A
1448086_at	GTCAAGGCTGTAAAcGTGCGCAAAG	1	-	3	281	4821403	4821427	4821413	15	G	A
1419257_at	ATTAAGCCAGGCAACTCGTTTCCtT	1	+	7	1203	4886510	4886534	4886533	24	T	C
1457639_at	AGATAtTTTTCGCTTCCTACCTTAG	1	+	1	77	5089622	5089646	5089627	6	T	G
1457639_at	TAtTTTTCGCTTCCTACCTTAGAGA	1	+	2	80	5089625	5089649	5089627	3	T	G
1431605_at	GATTTCATGTgATCTCATGTGCACA	1	+	9	809	6220428	6220452	6220438	11	G	A
1418968_at	TTACCAGCATTTGTCCTCTTGTGAa	1	+	4	5604	6264728	6264752	6264752	25	A	G
1436793_at	GTGTCCAACCCCAGGtTGTGATGGT	1	+	11	512	6834202	6834226	6834217	16	T	C
1440598_at	GAAACTGAGGCTTGTTGAAGAAGaA	1	-	10	548	8666174	8666198	8666175	24	T	C
1428184_at	TGAGACTCCGCAGGTgTTGGCACAA	1	+	3	1178	9616683	9616707	9616698	16	G	C
1428184_at	GtTCCTGATGCTCTGGATAAACTGA	1	+	7	1266	9616771	9616795	9616772	2	T	C
1434706_at	GTAAATGTGTTTTCaGTCCATCTTC	1	-	8	1965	9713450	9713474	9713460	15	T	C
1434706_at	aGTCCATCTTCCTTTGTTTACTGAA	1	-	9	1979	9713436	9713460	9713460	1	T	C
1431585_at	TCTACTGCTTGGGTGATCATCTTAt	1	+	5	923	9770864	9770888	9770888	25	T	A
1450036_at	GCTAGTGGACGaCTGCAGCCACTCA	1	+	3	2365	9889500	9889524	9889511	12	A	T
1450036_at	GGAAAAGGCAGGCATtTGCTTTGAA	1	+	5	2411	9889545	9889569	9889560	16	T	C
1450036_at	tTGCTTTGAAATGCTCAGTCCCCAT	1	+	6	2426	9889560	9889584	9889560	1	T	C
1436569_at	GAATTTAAGTATCTAATGCCTCAAg	1	+	6	1402	11293343	11293367	11293367	25	G	A
1436569_at	TTTAAGTATCTAATGCCTCAAgCAA	1	+	7	1405	11293346	11293370	11293367	22	G	A
1436569_at	GTATCTAATGCCTCAAgCAAATCTG	1	+	8	1410	11293351	11293375	11293367	17	G	A
1436569_at	TAATGCCTCAAgCAAATCTGCTAGT	1	+	9	1415	11293356	11293380	11293367	12	G	A
1436569_at	ATGCCTCAAgCAAATCTGCTAGTTT	1	+	10	1417	11293358	11293382	11293367	10	G	A
1436569_at	CTCAAgCAAATCTGCTAGTTTCAGA	1	+	11	1421	11293362	11293386	11293367	6	G	A
1442665_at	ATGCTCCTcGCCAAGCTAATGATGA	1	-	4	307	13049713	13049737	13049729	9	G	A
1435234_at	GACCTGACTTGTAGACgTAAGACCT	1	-	8	645	13131495	13131519	13131503	17	C	T
1433118_at	tAGGAAAAGCCCCTTGCCAGCCAAG	1	-	5	1062	13135641	13135665	13135665	1	A	G
1433117_at	GCACGTCACAgTTGCATTTGCTGTA	1	+	10	1244	13136613	13136637	13136623	11	G	A
1444506_at	TTTTCCCATTTGTGCgCCATGTGGT	1	-	11	444	13563695	13563719	13563704	16	C	G
1444506_at	GGAGTCcTTCCTTAGCTAGTTTGAA	1	-	8	308	13563831	13563855	13563849	7	G	A
1425141_at	CCACCcGCTGAAGTGGGCTTTTCAG	1	-	6	2584	13615310	13615334	13615329	6	G	A
1443117_at	TACGAGTGAGTATGTcCCTGCCCAG	1	-	9	337	14291603	14291627	14291612	16	G	A
1443117_at	TTGCTGGCTGTCTTTACgAGTGAGT	1	-	8	323	14291617	14291641	14291624	18	C	T
1443117_at	TACgAGTGAGTATGTCCCTGCCCAG	1	-	9	337	14291603	14291627	14291624	4	C	T
1418417_at	GGCAATGCTGCACTAtCATGGTAAC	1	-	11	1799	14743464	14743488	14743473	16	A	G
1418417_at	AGtTCCCTCCTCTGTTTAATCAGTG	1	-	6	1514	14743746	14743770	14743768	3	A	G
1418417_at	GCTACAGACAGTGGCATACTCTtCC	1	-	4	1406	14743854	14743878	14743856	23	A	G
1446435_at	AGGATTAAGGCTGCTTTCTCcTCCT	1	+	2	163	14747944	14747968	14747964	21	C	T
1446435_at	GACTGACTACCCAGCTCTTGGGAAa	1	+	4	267	14748048	14748072	14748072	25	A	T
1446435_at	TGGGAAaGAAACCTCTCTGCACACC	1	+	5	285	14748066	14748090	14748072	7	A	T
1446435_at	TGGGAAAGAAAcCTCTCTGCACACC	1	+	5	285	14748066	14748090	14748077	12	C	A
1457164_at	GTGATCAGTaAGACTCCTGCTCCTG	1	-	10	525	14862887	14862911	14862902	10	T	G
1431332_a_at	CTTTTCCAACACTTCAGCTATAgCT	1	+	5	676	15809069	15809093	15809091	23	G	A
1431332_a_at	CAGCTATAgCTGCATGATGGAGAAA	1	+	6	690	15809083	15809107	15809091	9	G	A
1443527_at	TGCTTCTTTATACTGTGaCTCTCCT	1	+	2	60	15811679	15811703	15811696	18	A	G
1443527_at	TACTGTGaCTCTCCTTGTCTTTATA	1	+	3	70	15811689	15811713	15811696	8	A	G
1443527_at	aCTCTCCTTGTCTTTATACATCCAA	1	+	4	77	15811696	15811720	15811696	1	A	G
1443527_at	TGCTTCTTTATACTGTGACTcTCCT	1	+	2	60	15811679	15811703	15811699	21	C	T
1443527_at	TACTGTGACTcTCCTTGTCTTTATA	1	+	3	70	15811689	15811713	15811699	11	C	T
1443527_at	ACTcTCCTTGTCTTTATACATCCAA	1	+	4	77	15811696	15811720	15811699	4	C	T
1443527_at	GCTTTGTACCACACAAATACATtCT	1	+	8	156	15811775	15811799	15811797	23	T	C
1457429_s_at	TGAAGTTCACTAcGTAGCCAGGCTG	1	-	9	208	15845417	15845441	15845429	13	G	A
1457429_s_at	GAAGTTCACTAcGTAGCCAGGCTGG	1	-	10	209	15845416	15845440	15845429	12	G	A
1457429_s_at	AAGTTCACTAcGTAGCCAGGCTGGC	1	-	11	210	15845415	15845439	15845429	11	G	A
1456335_at	GTACTAAAAGCTCCTaTGGCCTGTA	1	-	9	657	15845596	15845620	15845605	16	T	C
1456335_at	TaTGGCCTGTAGACTTTTACCTTAC	1	-	10	671	15845582	15845606	15845605	2	T	C
1443188_at	ATATGCTTTCAGtGTGTAGCCCGGG	1	-	11	530	16575918	16575942	16575930	13	A	G
1427915_s_at	GGAAGCTAACCAGGTATATCTTTTa	1	-	4	1136	16632772	16632796	16632772	25	T	A
1452593_a_at	TGACCTTTAAAATTATAACTGATAg	1	-	3	815	16633092	16633116	16633092	25	C	A
1452593_a_at	ATAACTGATAgAGCAAATCCTGGAA	1	-	4	829	16633078	16633102	16633092	11	C	A
1452593_a_at	CTGATAgAGCAAATCCTGGAATATA	1	-	5	833	16633074	16633098	16633092	7	C	A
1431468_at	AATTCTGTGCCCAGTGCATGTAaTA	1	-	11	993	18105520	18105544	18105522	23	T	C
1425443_at	AACCGAGTTtCCAGCCAAGGCAGTG	1	+	1	1200	19132961	19132985	19132970	10	T	C
1425443_at	AGAATTTCAAGACCTcCTGAGCCAG	1	+	3	1311	19138397	19138421	19138412	16	C	T
1442462_at	GATGGCCCGCTGAAGTgGCTCAGAT	1	-	8	777	20777377	20777401	20777385	17	C	T
1420029_at	TACTCAGTATgAATGTCTTGGATAT	1	+	2	81	20793112	20793136	20793122	11	G	C
1420029_at	AAGAAAGCTTTCTCCAATCCAACcT	1	+	4	138	20793169	20793193	20793192	24	C	T
1420029_at	AATCCAACcTTGTCATCTGCCTGAG	1	+	5	153	20793184	20793208	20793192	9	C	T
1420029_at	AAGTCCTGATCgTCTCACCATCAGC	1	+	9	406	20793437	20793461	20793448	12	G	A
1449705_x_at	GCTGATGGTGAGAcGATCAGGACTT	1	-	5	132	20793437	20793461	20793448	14	G	A
1449705_x_at	GAcGATCAGGACTTGGTGGAAGCTT	1	-	6	143	20793426	20793450	20793448	3	G	A
1432267_at	GTAGTGTCACTTtAGGGCAGGTTTA	1	-	9	879	20878965	20878989	20878977	13	A	G
1446406_at	AAAAGGGTGGGATGACTCCTCTAcT	1	+	1	109	20901574	20901598	20901597	24	C	T
1446406_at	GATGACTCCTCTAcTGACAGACAAA	1	+	2	119	20901584	20901608	20901597	14	C	T
1446406_at	GATGACTCCTCTACTGACAGACaAA	1	+	2	119	20901584	20901608	20901606	23	A	G
1446406_at	GTACACACACAaTGTTGACCCTCAA	1	+	3	163	20901628	20901652	20901639	12	A	G
1446406_at	GACCCTCAAAGaAGTGTTGACACAT	1	+	4	179	20901644	20901668	20901655	12	A	T
1446406_at	GTCaGTTCTCTCCATGTGCTAAGGA	1	+	9	445	20901910	20901934	20901913	4	A	G
1431042_at	AAACAGTGCgTTCATTTTTCTGTCT	1	+	2	1806	20926155	20926179	20926164	10	G	A
1431042_at	TAAGGAgAGCCATCTTCACCCATGA	1	+	5	1886	20926235	20926259	20926241	7	G	A
1431042_at	GACTGCCAAGTATAACCTtGCCCTA	1	+	8	1978	20926327	20926351	20926345	19	T	C
1435246_at	cAGGCTGCACTTCCTATCATTATAA	1	+	9	636	20927296	20927320	20927296	1	C	A
1439539_at	GTTGTGACGTCTTcGAGATCTTTAC	1	-	11	608	20987063	20987087	20987074	14	G	T
1455423_at	TATTATGACACgCTCAAACTACAAT	1	+	4	1506	21341770	21341794	21341781	12	G	A
1455423_at	ATGACACgCTCAAACTACAATAGTA	1	+	5	1510	21341774	21341798	21341781	8	G	A
1455423_at	gCTCAAACTACAATAGTACTAGTGA	1	+	6	1517	21341781	21341805	21341781	1	G	A
1455423_at	ATGGAACATCCATTCTCTTGcTCAG	1	+	9	1570	21341834	21341858	21341854	21	C	T
1457587_at	TAAAATGTAATTTCCTTTgCTCTTT	1	-	11	494	21388535	21388559	21388541	19	C	G
1454482_at	GAAAACCTTCTACCATACTATTaCT	1	+	9	1217	21943389	21943413	21943411	23	A	C
1424414_at	AAGACCTCTGGTGATGcGGCAGCAC	1	-	5	1860	23376240	23376264	23376248	17	G	A
1424414_at	GcGGCAGCACCTGGTTTTTAGACTA	1	-	6	1875	23376225	23376249	23376248	2	G	A
1442991_at	GAAAATACTCTCTAtACTTTTGTCT	1	+	6	532	23822374	23822398	23822388	15	T	C
1442991_at	CCTCTGTCTAGGAAGCTGATAtATT	1	+	11	660	23822502	23822526	23822523	22	T	A
1418327_at	ACTTTTAAGTCACGCAcTCTCACAA	1	-	7	361	24003073	24003097	24003081	17	G	C
1418327_at	GACTCACTGGAGGATTCACCcGAAG	1	-	3	216	24010014	24010038	24010018	21	G	A
1429358_at	GGGATCCTgGGCTCGCTGCACAGCA	1	-	5	5090	24017795	24017819	24017811	9	C	G
1429358_at	GGGaTCCTGGGCTCGCTGCACAGCA	1	-	5	5090	24017795	24017819	24017816	4	T	C
1458631_at	GAATAGCTCACATTCATcGTTTTTG	1	-	8	322	24039155	24039179	24039162	18	G	A
1445156_at	GGAGGCTCATtCCTTCACCAATCCA	1	+	1	400	28915997	28916021	28916007	11	T	C
1445156_at	ACCAATCCATTCTTGGcGCCTGTTG	1	+	2	416	28916013	28916037	28916029	17	C	T
1445156_at	AGCCTGTAGGCGGATCTGCTaGATA	1	+	3	443	28916040	28916064	28916060	21	A	G
1445156_at	GCAAGgTCAAAGTCTGAATCAGCCT	1	+	7	559	28916156	28916180	28916161	6	G	A
1445156_at	TGGTGAAGCTCCAGcTATCCAGGAC	1	+	8	610	28916207	28916231	28916221	15	C	T
1429000_at	ACACCCCGAAATACATCTTaTGCTG	1	-	6	1765	30859503	30859527	30859508	20	T	C
1442173_at	TGTCTTCATCTCTGCAGGgTTTTTC	1	-	8	463	30872478	30872502	30872484	19	C	T
1442173_at	TGCCCTTAACTATGAGCgTCTCCAG	1	-	5	405	30872536	30872560	30872543	18	C	G
1455002_at	GTTGTAAATGATAACCGGCCcCATA	1	-	6	469	30997501	30997525	30997505	21	G	A
1455002_at	TAACTGCCTGCCTAGTGATCACAtT	1	-	5	422	30997548	30997572	30997549	24	A	G
1438657_x_at	TATTTTGAAATTAAtTTGAACCTGA	1	-	3	193	30998475	30998499	30998485	15	A	G
1438657_x_at	AAtTTGAACCTGAGTATTTGGCACA	1	-	4	205	30998463	30998487	30998485	3	A	G
1438657_x_at	tTTGAACCTGAGTATTTGGCACATG	1	-	5	207	30998461	30998485	30998485	1	A	G
1445110_at	AGATGCaTGCATAAAAGTTCTTTCC	1	+	6	567	32420132	32420156	32420138	7	A	G
1445110_at	ATATTcGGGTGAAGGCTGGCTCCAA	1	+	8	698	32420263	32420287	32420268	6	C	T
1445110_at	TAGCAAGTGGTTACCgGGTTGTTAG	1	+	10	727	32420292	32420316	32420307	16	G	A
1445110_at	gGGTTGTTAGGCAACAGCCACTCCA	1	+	11	742	32420307	32420331	32420307	1	G	A
1422117_s_at	AGGGAgCACCCCTATGGTAGATATT	1	+	6	1225	32714360	32714384	32714365	6	G	A
1450119_at	GaAGGTTTTCTCGAGGCTGACCATA	1	+	6	7674	34239632	34239656	34239633	2	A	C
1421117_at	TGTCATCCaTTGTACATCCTGAAAG	1	+	2	8276	34240234	34240258	34240242	9	A	G
1421117_at	TGTCATCCATTGTaCATCCTGAAAG	1	+	2	8276	34240234	34240258	34240247	14	A	G
1421117_at	TGTCATCCATTGTACATCCtGAAAG	1	+	2	8276	34240234	34240258	34240253	20	T	C
1421117_at	AGAGCACCACAGGACTGGGATCCAa	1	+	3	8311	34240269	34240293	34240293	25	A	G
1433424_at	ACtGCTAGAGAGGCTGTGTGTGACA	1	+	1	111	34636145	34636169	34636147	3	T	A
1433425_at	ATGTCACACACAGCCTCTCTAGCaG	1	-	11	305	34636146	34636170	34636147	24	T	A
1433424_at	AAAGCCAGCAATTCTGtGTGGCGGC	1	+	9	320	34636354	34636378	34636370	17	T	G
1433424_at	AGCAATTCTGtGTGGCGGCGGCGCA	1	+	10	326	34636360	34636384	34636370	11	T	G
1433425_at	GCCGCCACaCAGAATTGCTGGCTTT	1	-	3	97	34636354	34636378	34636370	9	T	G
1436407_at	GGAACATTCcACTGGTTTCCCTCAG	1	+	8	502	34647572	34647596	34647581	10	C	T
1437656_at	TATGCATCCCTGCTCCTTaAAGGCA	1	+	4	184	34865219	34865243	34865237	19	A	T
1437656_at	CATCCCTGCTCCTTaAAGGCATGGG	1	+	5	188	34865223	34865247	34865237	15	A	T
1455839_at	ACAAGTGGCTGGTCTTCTGgGACTC	1	-	1	2210	36200846	36200870	36200851	20	C	A
1432318_at	TTGGGCTTCCTCTTGtACTCTGACT	1	-	4	742	36300813	36300837	36300822	16	A	T
1432318_at	TTGtACTCTGACTCGGTTTTCCCTC	1	-	5	754	36300801	36300825	36300822	4	A	T
1429849_at	ATACACTGCTCCTGTAGAGgACCCA	1	-	7	2017	36422903	36422927	36422908	20	C	T
1429849_at	TAGAGgACCCAAATCCAGCTCACAG	1	-	8	2031	36422889	36422913	36422908	6	C	T
1429849_at	aTACACTGCTCCTGTAGAGGACCCA	1	-	7	2017	36422903	36422927	36422927	1	T	C
1445407_at	AAGTTGcATCCATTAAGCACGCGCA	1	+	3	369	37343499	37343523	37343505	7	C	T
1445407_at	AAGTTGCATCCATTAAGCACgCGCA	1	+	3	369	37343499	37343523	37343519	21	G	A
1445407_at	ATTAAGCACgCGCACTCTTTTTGAC	1	+	4	380	37343510	37343534	37343519	10	G	A
1445407_at	ACgCGCACTCTTTTTGACGGTCGGT	1	+	5	387	37343517	37343541	37343519	3	G	A
1445407_at	ATTAAGCACGCGCACTCTTTTTGAc	1	+	4	380	37343510	37343534	37343534	25	C	T
1445407_at	ACGCGCACTCTTTTTGAcGGTCGGT	1	+	5	387	37343517	37343541	37343534	18	C	T
1445407_at	ACGCGCACTCTTTTTGACGGTCgGT	1	+	5	387	37343517	37343541	37343539	23	G	A
1445407_at	CTATTTATAGTGGAACAGTGtCATT	1	+	9	488	37343618	37343642	37343638	21	T	C
1445407_at	CAGTGtCATTTTCATAGTTGGGTGT	1	+	10	503	37343633	37343657	37343638	6	T	C
1436616_at	GAAGGCTTTGTGACTGgTTTCCAGA	1	+	4	641	37467111	37467135	37467127	17	G	C
1436616_at	GAGCcTCACACATGCCTGGAAGGGT	1	+	5	664	37467134	37467158	37467138	5	C	A
1436616_at	CTGGAAGGGTCATCTCgCACAGCGT	1	+	6	679	37467149	37467173	37467165	17	G	T
1436616_at	TCCTGCtTCTATCCCCATTTAAAGG	1	+	8	782	37467252	37467276	37467258	7	T	G
1458216_at	TCTTTTGCCGGTTCACTCCAGTGGt	1	+	6	227	37922891	37922915	37922915	25	T	C
1423857_at	GTACAAAGAGGcGTCCATACTGGGA	1	+	7	405	37954621	37954645	37954632	12	C	T
1436108_at	ATTTGCTAATGCTACATTgACCCTA	1	-	11	802	38042070	38042094	38042076	19	C	A
1436108_at	TCTCTACCaCTTCTCTTTAACTTTT	1	-	8	729	38042143	38042167	38042159	9	T	G
1436108_at	GTTTCTATTTTgTTCTTTACTTGAG	1	-	6	474	38042398	38042422	38042411	12	C	G
1436108_at	TTTTTTCCACTATCTGGCGGTaTTT	1	-	4	358	38042514	38042538	38042517	22	T	G
1436108_at	TTTTTtCCACTATCTGGCGGTATTT	1	-	4	358	38042514	38042538	38042533	6	A	G
1436108_at	ATCCTGGTGTTACTCAtCTCATCAT	1	-	3	308	38042564	38042588	38042572	17	A	C
1436951_x_at	AATTCCTAAATTCCACTGATTTCGg	1	-	6	200	38044408	38044432	38044408	25	C	T
1436951_x_at	AATTCCACTGATTTCGgCCCATTGA	1	-	7	208	38044400	38044424	38044408	17	C	T
1436951_x_at	ATTTCGgCCCATTGACCATCTGACA	1	-	8	218	38044390	38044414	38044408	7	C	T
1434604_at	GGGAGACATTTTGAAGCTACAGAtA	1	+	2	2067	38108091	38108115	38108114	24	T	C
1444354_at	TGTAGCACtGGCTTAAAGTAGACAC	1	-	4	570	38369265	38369289	38369281	9	A	C
1444354_at	ACTGTGTGGCACTGGCTTAAAGcAA	1	-	3	508	38369327	38369351	38369329	23	G	A
1444354_at	ACTGTGTGGCACTGgCTTAAAGCAA	1	-	3	508	38369327	38369351	38369337	15	C	T
1456682_at	GATGCTTCAGGACTACAGCTtGCTA	1	-	8	275	38854605	38854629	38854609	21	A	G
1456682_at	CTtGCTACAGTATGGGACGTTCACA	1	-	9	293	38854587	38854611	38854609	3	A	G
1424002_at	AGAACCCCAAGAAGCcCATCCAGGA	1	+	6	844	39053037	39053061	39053052	16	C	T
1429481_at	GCTGGTGGTCTTGTGtTCTATAACC	1	+	1	854	43518488	43518512	43518503	16	T	C
1429481_at	GTGtTCTATAACCACAGACGATGAG	1	+	2	866	43518500	43518524	43518503	4	T	C
1429481_at	ATGAATGACAGTTCcGAGACCTTCT	1	+	4	1215	43518841	43518865	43518855	15	C	A
1429481_at	GACAGTTCcGAGACCTTCTATAGAA	1	+	5	1221	43518847	43518871	43518855	9	C	A
1429481_at	GGTTACAGAGCTTCATTGTATCCcT	1	+	8	1338	43518964	43518988	43518987	24	C	G
1429481_at	GAGCTTCATTGTATCCcTTTATGTG	1	+	9	1345	43518971	43518995	43518987	17	C	G
1429481_at	CATTGTATCCcTTTATGTGACTATA	1	+	10	1351	43518977	43519001	43518987	11	C	G
1423261_at	GGCATGGAGCCAGTGTCAACTATaA	1	+	10	714	43799217	43799241	43799240	24	A	G
1460049_s_at	ATaATGACTATTAAGCTTCCTGAGG	1	+	2	161	43799238	43799262	43799240	3	A	G
1460049_s_at	TaATGACTATTAAGCTTCCTGAGGT	1	+	3	162	43799239	43799263	43799240	2	A	G
1434288_at	AACTCTGAGCCGTTTcCTTTTGTGA	1	+	5	1067	44200872	44200896	44200887	16	C	T
1434288_at	TcCTTTTGTGAAACCTCCAAGCAAT	1	+	6	1081	44200886	44200910	44200887	2	C	T
1457713_at	AATTCTCATCAAAGGGTTTtAGTAG	1	+	2	216	44205877	44205901	44205896	20	T	C
1457713_at	AGGGATTtTGCCTACACTCACATGT	1	+	8	518	44206179	44206203	44206186	8	T	C
1450935_at	GTGCCTGACTTAGTGAGAGACcCTC	1	+	8	3573	44237754	44237778	44237775	22	C	T
1450935_at	GAGAGACcCTCCTCATGGGAGGCAA	1	+	9	3587	44237768	44237792	44237775	8	C	T
1450935_at	GTCCACTAGTAGCTCCAGcGAGGAT	1	+	11	3620	44237801	44237825	44237819	19	C	T
1458635_at	ATGGTTCCCAACAGTCgAAGTTTAG	1	-	3	163	44262669	44262693	44262677	17	C	T
1458635_at	CgAAGTTTAGAGGTGGGCTGCCATA	1	-	4	178	44262654	44262678	44262677	2	C	T
1450625_at	GGACAAGGCcCACATAGAACTTTGA	1	-	10	6401	45431514	45431538	45431529	10	G	T
1417061_at	TGACCTGGCACCTTACAaGCAGAAA	1	-	2	3169	45965412	45965436	45965419	18	T	C
1447227_at	AATTCATTaTATGTCCTGTAACTAT	1	-	9	296	45978652	45978676	45978668	9	T	A
1433751_at	TCTAGTGTATAGTTTCAGGTCTCAt	1	-	3	454	46864832	46864856	46864832	25	A	G
1459244_at	ATGTCTAGAATTCTCTGCCAGATAc	1	+	5	430	47247788	47247812	47247812	25	C	A
1459244_at	AcTGTAGTCTGCTGACTAGCTGCTT	1	+	6	453	47247811	47247835	47247812	2	C	A
1444843_at	GACaCTGAACTTTACAATTGACACT	1	+	2	550	49002033	49002057	49002036	4	A	T
1447364_x_at	TAAGTTAGAATTcGTTTTCAGGGCT	1	-	7	279	51806981	51807005	51806993	13	G	T
1447364_x_at	GAATTcGTTTTCAGGGCTTTTTGAT	1	-	8	286	51806974	51806998	51806993	6	G	T
1441210_at	GCGTCTgCAGATCTCTTCATCAAAA	1	-	10	439	51821754	51821778	51821772	7	C	T
1441210_at	GCGtCTGCAGATCTCTTCATCAAAA	1	-	10	439	51821754	51821778	51821775	4	A	G
1441210_at	GGGCTCAAACACTTAGGGCAGGtAG	1	-	8	356	51821837	51821861	51821839	23	A	G
1441210_at	TCTCTTTAaCTTGCCTTTCTTCTCT	1	-	2	163	51822030	51822054	51822046	9	T	C
1458007_at	GCTTAGGATGTCTGAAAATGCCCaT	1	-	11	1041	51835748	51835772	51835749	24	T	C
1451219_at	TTCcTATAGTTGCTAGCATTCATTA	1	+	10	1565	53366797	53366821	53366800	4	C	T
1445753_at	GTGCACACTCAGgTGGGACTGAACA	1	-	8	963	58395306	58395330	58395318	13	C	T
1445753_at	AACACATAGAGAATCCTTgCTGGAG	1	-	6	904	58395365	58395389	58395371	19	C	G
1457365_at	GTATTTTACTACAGGTTAtGGGTCT	1	-	7	490	58440446	58440470	58440452	19	A	G
1457365_at	TACTACAGGTTAtGGGTCTATTTTA	1	-	8	496	58440440	58440464	58440452	13	A	G
1457365_at	GGTTAtGGGTCTATTTTAAGTGATT	1	-	9	503	58440433	58440457	58440452	6	A	G
1457365_at	GGGACTTTCATGGaCTATTTGTATT	1	-	5	470	58440466	58440490	58440477	14	T	C
1457365_at	TTTCATGGaCTATTTGTATTTTACT	1	-	6	475	58440461	58440485	58440477	9	T	C
1457365_at	AACCATCTGACTGGACTTTGTTTtT	1	-	4	440	58440496	58440520	58440497	24	A	G
1457365_at	CTTCAACTAAGAtTGTCCTTGTAGA	1	-	1	297	58440639	58440663	58440651	13	A	G
1457365_at	CTAAGAtTGTCCTTGTAGACAAACC	1	-	2	303	58440633	58440657	58440651	7	A	G
1457365_at	CTTCAaCTAAGATTGTCCTTGTAGA	1	-	1	297	58440639	58440663	58440658	6	T	G
1423041_a_at	GTGAGCgTGTTCTAACAGGATCTCT	1	+	5	2233	58462743	58462767	58462749	7	G	A
1429627_at	CTGGAcAGATACTTGGTGAACACTT	1	-	4	717	58488012	58488036	58488031	6	G	A
1430954_at	ATCTCTTTCTTTGGCATGTTGGcGT	1	-	2	678	58491138	58491162	58491140	23	G	A
1430954_at	GGcGTTCTTGCATGGTGTGATCACA	1	-	3	698	58491118	58491142	58491140	3	G	A
1458192_at	GTGTTGATCCAAtGCCAACTTCACC	1	+	2	216	58569034	58569058	58569046	13	T	C
1458192_at	AACTTCACCTATGGATGAcAGCACA	1	+	3	232	58569050	58569074	58569068	19	C	T
1456257_at	AAATGTCGGGTcGTGTGAGGTAACT	1	-	10	1433	58581683	58581707	58581696	12	G	A
1456320_at	GTATTgTGTGACTTCAATTGCTATG	1	-	3	1828	58585003	58585027	58585022	6	C	T
1435661_at	ATGTTTCAATTTTATCTGGTCcTTA	1	-	9	415	59157829	59157853	59157832	22	G	A
1435661_at	GGTCcTTATACCAAACTAACATCTT	1	-	10	432	59157812	59157836	59157832	5	G	A
1435661_at	TGATGTGGACGAGCACCCTGAGAcA	1	-	5	242	59158002	59158026	59158003	24	G	T
1435661_at	ACGAGCACCCTGAGAcAGGAACCAA	1	-	6	250	59157994	59158018	59158003	16	G	T
1435661_at	TGATGTGGACGAGcACCCTGAGACA	1	-	5	242	59158002	59158026	59158013	14	G	A
1435661_at	ACGAGcACCCTGAGACAGGAACCAA	1	-	6	250	59157994	59158018	59158013	6	G	A
1453826_at	AGGATGGCTGCTtGGCTCACGTTTC	1	+	1	1511	62686788	62686812	62686800	13	T	C
1459926_at	AGCTCTAGCTGTCTTGGAATTCACc	1	+	2	66	64410635	64410659	64410659	25	C	T
1459926_at	GAATTCACcGTTTAGGCCAGACTGC	1	+	3	82	64410651	64410675	64410659	9	C	T
1459926_at	GAATTCACCgTTTAGGCCAGACTGC	1	+	3	82	64410651	64410675	64410660	10	G	A
1459926_at	CTTGGAATCcCTACTGAGAACAGAA	1	+	8	245	64410814	64410838	64410823	10	C	T
1455331_at	TtACCTGTCCGGCTCTTACTGTAAA	1	-	3	747	64836155	64836179	64836178	2	A	G
1427264_at	TTCAGCGACTCCATTCGTTCCTGCt	1	-	1	259	65128503	65128527	65128503	25	A	G
1454333_at	AGCTCCAAGCACAACTCACGTAGTg	1	-	11	1213	65148725	65148749	65148725	25	C	T
1454333_at	TGTGCGTGACTCCAGTCCTAaGGAA	1	-	9	1162	65148776	65148800	65148780	21	T	C
1454333_at	GTCCTAaGGAATGCCATGCTTTCTT	1	-	10	1176	65148762	65148786	65148780	7	T	C
1454333_at	AGGCATGCAGCCTtGAGTTCTGTTA	1	-	6	866	65149072	65149096	65149083	14	A	G
1432749_at	GTTCCTAGCCTTGCTtAGGGCATTA	1	+	3	776	65149453	65149477	65149468	16	T	A
1440468_at	AAAAcCAATTTCTCATTAGCATAAC	1	-	10	399	65151906	65151930	65151926	5	G	A
1439880_at	TGACCAGCAGaCCTCTTTCTAAGCA	1	-	2	106	65154261	65154285	65154275	11	T	A
1444265_at	ATATGCTTTGCaCTTAGCTTCCAGC	1	-	6	847	65210782	65210806	65210795	12	T	C
1446974_at	GACTATGCTACTATTAtCATTCAGA	1	+	8	316	65279596	65279620	65279612	17	T	C
1452994_at	AAAACTATTGTGAGCCTGGGACCgA	1	+	6	1029	65322945	65322969	65322968	24	G	A
1452994_at	TGGGACCgAGTCTTCCTAGGACACC	1	+	7	1045	65322961	65322985	65322968	8	G	A
1429948_x_at	AtAGGCGCTACCACGATTGGGGCGC	1	+	3	501	65974744	65974768	65974745	2	T	C
1429948_x_at	ATAGGCGCTACCACGAtTGGGGCGC	1	+	3	501	65974744	65974768	65974760	17	T	C
1443239_at	GTgTCTTGCTAATCATAAGCACTTG	1	+	1	194	66378167	66378191	66378169	3	G	A
1440699_at	GTAACACGAAAcAAGCACTTCCTTT	1	+	8	343	66454577	66454601	66454588	12	C	T
1434989_at	ATAGAGTCCCACTTTCACTCTgTGA	1	+	5	632	66745219	66745243	66745240	22	G	C
1416705_at	TTTCTGGTGTGtACTACTGCTCTGA	1	+	3	1848	66765540	66765564	66765551	12	T	A
1416705_at	GtACTACTGCTCTGACTACAAACAG	1	+	4	1858	66765550	66765574	66765551	2	T	A
1458128_at	TGCCTTCAGAGTGCTACgGTTAAAG	1	-	3	169	66824063	66824087	66824070	18	C	T
1458128_at	TGCCTTCAGAGTGCtACGGTTAAAG	1	-	3	169	66824063	66824087	66824073	15	A	G
1427012_at	ACTGCTGGGCCaTAGAAAACTGTTT	1	-	10	4124	67047239	67047263	67047252	12	T	C
1427011_a_at	GACTCTGTGTATTACTCTGGGCTaC	1	-	11	1351	67049998	67050022	67049999	24	T	G
1427011_a_at	GACTCTGTGTATTACTCtGGGCTAC	1	-	11	1351	67049998	67050022	67050005	18	A	G
1455540_at	TGGATTCTGGCAGTAGCCTGACTcT	1	+	8	3856	67277648	67277672	67277671	24	C	T
1455540_at	TGACTcTCACCTTGCATTCTGTATA	1	+	9	3874	67277666	67277690	67277671	6	C	T
1446211_at	CACAGTgCTTCAACAGCAGTGCATT	1	-	10	550	68164349	68164373	68164367	7	C	T
1446211_at	CAcAGTGCTTCAACAGCAGTGCATT	1	-	10	550	68164349	68164373	68164371	3	G	A
1439142_at	TTTCCTgTTTATCTCCTGCCAGTGA	1	+	3	89	72679194	72679218	72679200	7	G	A
1439142_at	TGATGGCACTGGAGTTCCtGGTTGC	1	+	7	170	72679275	72679299	72679293	19	T	C
1439142_at	GAGTTCCtGGTTGCACACTGTGCAC	1	+	8	181	72679286	72679310	72679293	8	T	C
1446229_at	gTCACAATGATCTTGCAGTGTCTGG	1	+	11	596	73007380	73007404	73007380	1	G	C
1448837_at	TACTGGtTTTAGTCCTGTGGCAGAT	1	+	2	2627	74481629	74481653	74481635	7	T	C
1438212_at	GGGCTTTGACTGCTGAGAAACtCTG	1	-	6	534	74484436	74484460	74484439	22	A	G
1438212_at	GGGCTTTGACTgCTGAGAAACTCTG	1	-	6	534	74484436	74484460	74484449	12	C	T
1438212_at	GTATATTCTCACTAATCACCTCTTc	1	-	4	479	74484491	74484515	74484491	25	G	A
1438212_at	TCACCTCTTcTAAAGCTCTGAACTG	1	-	5	494	74484476	74484500	74484491	10	G	A
1438212_at	GTATATTCTCACTAATCACCTCtTC	1	-	4	479	74484491	74484515	74484493	23	A	G
1438212_at	TCACCTCtTCTAAAGCTCTGAACTG	1	-	5	494	74484476	74484500	74484493	8	A	G
1438212_at	GTATATTCTCACTAAtCACCTCTTC	1	-	4	479	74484491	74484515	74484500	16	A	G
1438212_at	tCACCTCTTCTAAAGCTCTGAACTG	1	-	5	494	74484476	74484500	74484500	1	A	G
1438212_at	AGCCTGACTCTTaGAACCTGGGTAT	1	-	3	458	74484512	74484536	74484524	13	T	C
1432927_at	TGCTCCCTCAAGTCAAGcTTTTTGT	1	-	7	1700	74591134	74591158	74591141	18	G	T
1432927_at	GcTTTTTGTGTTCTCTTCTTAACCT	1	-	8	1716	74591118	74591142	74591141	2	G	T
1437030_at	tTATTGGCCAATACACCCTACCTTG	1	+	5	316	74611714	74611738	74611714	1	T	A
1451682_at	AACAGCTTTCACCAGCAGTCaGAAG	1	-	7	6169	74612784	74612808	74612788	21	T	C
1459048_s_at	GGAACTACGGGCCTGAGGAAGGAtT	1	-	5	142	74613354	74613378	74613355	24	A	G
1459048_s_at	TACGGGCCTGAGGAAGGAtTGGCTT	1	-	6	147	74613349	74613373	74613355	19	A	G
1425356_at	GCTGGACTgCGACATCATGCTCTTA	1	-	9	5275	74613676	74613700	74613692	9	C	A
1442108_at	TGGAGGATgGCTTCTCATCACACCT	1	-	8	358	74647578	74647602	74647594	9	C	T
1444480_at	ATGACCCCAGTTCACCAGgTAGAAA	1	-	10	529	74785603	74785627	74785609	19	C	A
1429098_s_at	GCAGATCCAAGCAAGGCAGGCaCAT	1	-	1	650	75015379	75015403	75015382	22	T	C
1460579_at	TGCTCACTCACTAATTCCtGGTTCC	1	-	10	995	75305303	75305327	75305309	19	A	G
1455458_x_at	GCTCATCTTGAACTCaATTGTTCTA	1	+	5	173	75439504	75439528	75439519	16	A	G
1453687_at	GGGCCCAACCTCAAGGTaTTGGGAG	1	+	9	205	75557758	75557782	75557775	18	A	C
1454460_at	TGACCCTAcTACACTAAAACCTTCA	1	-	10	1359	79835580	79835604	79835596	9	G	A
1433069_at	ATACTGAAgCCACTAGTCTCTTTTC	1	+	7	1227	79836708	79836732	79836716	9	G	C
1440676_at	TTAATTTTTGTGTGgCCTCCTTTGG	1	-	4	152	80195751	80195775	80195761	15	C	T
1440676_at	TGTGTGgCCTCCTTTGGTAAGTAGG	1	-	5	160	80195743	80195767	80195761	7	C	T
1440676_at	TAGCTTATCCCCtTGGACAGTAGGA	1	-	2	105	80195798	80195822	80195810	13	A	G
1443349_at	CAAGCAGtTCAACAGAGTGTCCAGT	1	-	10	545	80629968	80629992	80629985	8	A	G
1459956_at	GCAGGAGCtTGAGGCCTACAGGTCA	1	-	4	198	80635674	80635698	80635690	9	A	G
1444878_at	GAAGTTGCTTCaGAGTTTCTTGAGA	1	-	6	709	80662432	80662456	80662445	12	T	C
1444878_at	GAAGTTGCTTcAGAGTTTCTTGAGA	1	-	6	709	80662432	80662456	80662446	11	G	T
1444878_at	tACTTTGGTCATGCTTCTCTTTTAA	1	-	3	453	80662688	80662712	80662712	1	A	G
1457759_at	CAGGGTACCTGCAGTGTGtTCACTT	1	-	10	1079	80743387	80743411	80743393	19	A	G
1457759_at	AAGAGTTTGTTCCTTGGTCAGCTGg	1	-	8	1026	80743440	80743464	80743440	25	C	T
1457759_at	AGCACAtTATCATTTCAGAGAGGTT	1	-	7	997	80743469	80743493	80743487	7	A	C
1418433_at	GGCTGAGAAgGCTTTCTGGATTGTT	1	+	9	3493	87747820	87747844	87747829	10	G	A
1431122_at	ACAGGCTAGCTTACTGTGAGcTGCA	1	+	8	1382	88073904	88073928	88073924	21	C	T
1431122_at	TTAAcAACCAGCTTTGTTCTCCAGC	1	+	10	1459	88073981	88074005	88073985	5	C	G
1431122_at	GGcGTCTTCTTAACCAGCATGTATT	1	+	11	1647	88074169	88074193	88074171	3	C	T
1428399_a_at	AGGATATCCTgCGATGCTTCATCAA	1	+	9	1716	88104535	88104559	88104545	11	G	T
1442057_at	CGGCACTTGAGTGGCGCCAGCAtCA	1	+	8	309	88131819	88131843	88131841	23	T	C
1435073_a_at	GAAACGGCTGCCTGCGgGCCATGCC	1	+	7	384	88153845	88153869	88153861	17	G	A
1431350_at	TATGCCTGGCAAGACACCTGTTGTt	1	+	8	1054	88263801	88263825	88263825	25	T	C
1444707_at	AGGAATAAGAGTCCTCCATCtCGGG	1	+	5	554	88271399	88271423	88271419	21	T	G
1432893_at	GCTGGGaCTCCAACAATCATCTTAG	1	-	6	1975	89350522	89350546	89350540	7	T	C
1432893_at	AGCTATCTGGCATgCATGTGTACTT	1	-	3	1842	89350655	89350679	89350666	14	C	T
1428169_at	TCACAcTTACTTTGCACTTTATTTT	1	+	9	3164	89688741	89688765	89688746	6	C	T
1454150_at	AGCACGCCCACTTAAGCATGACaTG	1	-	7	911	90244376	90244400	90244378	23	T	C
1454150_at	ACTTATaTGGTGACAGCACGCCCAC	1	-	6	897	90244390	90244414	90244408	7	T	C
1454150_at	AAACACTAAGTCTCTGCATTCCaGC	1	-	4	741	90244546	90244570	90244548	23	T	C
1444710_at	AACAGTGAcGTGTCTACACCAGCGT	1	+	3	440	90458208	90458232	90458216	9	C	T
1437477_at	cCTGGAGCTCCCATAAATCAGAGCG	1	+	9	1751	93011955	93011979	93011955	1	C	G
1437477_at	CCTGGAGCTCCCATAAATCAGAGCg	1	+	9	1751	93011955	93011979	93011979	25	G	A
1433842_at	TGTTTCTcGATATTTTCTTATTGGA	1	+	7	644	93013600	93013624	93013607	8	C	T
1440319_at	ACCTCAGCCTCTTCTAtTTGTAGAC	1	+	2	65	93063572	93063596	93063588	17	T	C
1455569_at	AGATAACCTGGCTCTTCGaTATGGA	1	+	4	504	93186390	93186414	93186408	19	A	C
1445892_at	CCATCCCTGTTCTGTAGcATCAGAG	1	-	9	414	93338456	93338480	93338463	18	G	C
1444127_at	GATAGAAcCCCAGAAGCCATCTTAG	1	-	9	653	93452001	93452025	93452018	8	G	C
1444127_at	GATGGTGCCCTaTGAACACTGTTCT	1	-	7	610	93452044	93452068	93452057	12	T	C
1418068_at	TGTGGCTGCTCCaAGCACATGTAAC	1	-	11	1914	94335629	94335653	94335641	13	T	C
1434464_at	ACTGGGGTCCAGCTGcGCTGTCTCA	1	+	9	291	94908741	94908765	94908756	16	C	A
1459891_at	TGATACTTGAGACACTGGcTGCCAC	1	-	5	404	95154185	95154209	95154191	19	G	A
1447754_x_at	ACTCCCAGAGCCtGTTTGGTAGACA	1	-	4	143	95602079	95602103	95602091	13	A	T
1447754_x_at	TCCCAGAGCCtGTTTGGTAGACATG	1	-	5	145	95602077	95602101	95602091	11	A	T
1447754_x_at	CAGAGCCtGTTTGGTAGACATGGTG	1	-	6	148	95602074	95602098	95602091	8	A	T
1432902_at	GCCTCTGcTTCCAAGAGCTAGAATC	1	+	3	1682	95913289	95913313	95913296	8	C	T
1444915_at	AACaTCTACACATGAACCAGAGGAA	1	+	3	571	97098218	97098242	97098221	4	A	G
1444915_at	GAGAAATGTGGACATCAGAcGCATG	1	+	11	890	97098536	97098560	97098555	20	C	G
1419170_at	GAATAAGAAGCCAcTCTATCAAGGG	1	+	5	857	97230580	97230604	97230593	14	C	T
1437870_at	ATAaGTGTTGGTTTACAGCTTTTAG	1	-	7	823	98713150	98713174	98713171	4	T	A
1460616_at	GGTGATCATTGCCTAGGTaCAGATT	1	-	10	648	98715385	98715409	98715391	19	T	G
1460616_at	GGTaCAGATTCCTCATTTTCTTAAA	1	-	11	663	98715370	98715394	98715391	4	T	G
1460616_at	GGtACAATACCTGGGCCAATTATAT	1	-	5	234	98717874	98717898	98717896	3	A	G
1458804_at	TTTTTTCCCTTAGAAGgCTCATTCT	1	-	9	776	98742310	98742334	98742318	17	C	T
1458804_at	TTTCCCTTAGAAGgCTCATTCTATT	1	-	10	779	98742307	98742331	98742318	14	C	T
1458804_at	TAGAAGgCTCATTCTATTTTGATAA	1	-	11	786	98742300	98742324	98742318	7	C	T
1442588_at	AGATTTCTGGGTCTCTACCAGCtAC	1	+	2	137	98777261	98777285	98777283	23	T	C
1458907_at	AAGTTCTGCaAAAAGGTCTCTCATT	1	-	2	204	98836038	98836062	98836053	10	T	C
1443837_x_at	ACTCCCTCTTGACCTaTGCATCTTT	1	-	1	71	108608511	108608535	108608520	16	T	C
1443837_x_at	CTCCCTCTTGACCTaTGCATCTTTA	1	-	2	72	108608510	108608534	108608520	15	T	C
1443837_x_at	TCCCTCTTGACCTaTGCATCTTTAG	1	-	3	73	108608509	108608533	108608520	14	T	C
1443837_x_at	CCCTCTTGACCTaTGCATCTTTAGC	1	-	4	74	108608508	108608532	108608520	13	T	C
1443837_x_at	CCTCTTGACCTaTGCATCTTTAGCT	1	-	5	75	108608507	108608531	108608520	12	T	C
1443837_x_at	CTCTTGACCTaTGCATCTTTAGCTC	1	-	6	76	108608506	108608530	108608520	11	T	C
1428559_at	TGTCTTCCGAGTAGCCCaTGAGTCT	1	-	3	1606	108620941	108620965	108620948	18	T	C
1419082_at	ACAAATTGTTGTCCTcTGTTTAATG	1	+	7	1569	109421813	109421837	109421828	16	C	A
1419082_at	AAGACATGTTATATCTCtATCATTA	1	+	9	1733	109421977	109422001	109421994	18	T	C
1419082_at	AAGACATGTTATATCTCTATCATTa	1	+	9	1733	109421977	109422001	109422001	25	A	G
1419082_at	AAACTTAGCAATCCTTaTTTGTTAG	1	+	11	1850	109422092	109422116	109422108	17	A	G
1422776_at	TAGGAAcGCCCGGTGCTGTAGAACA	1	+	5	1325	109503782	109503806	109503788	7	C	T
1456970_at	AtGCTTTTCCTCACCTTGGTATTTC	1	+	10	656	111895170	111895194	111895171	2	T	G
1446261_at	GCATAAATATGTGCAtAGCAGCTTT	1	-	7	479	113469058	113469082	113469067	16	A	C
1416071_at	GAATCAGTTTGAcTTCTCCTGGTCT	1	-	4	1741	113701838	113701862	113701850	13	G	A
1416071_at	cTTCTCCTGGTCTAAAGTTTCTGAT	1	-	5	1753	113701826	113701850	113701850	1	G	A
1438407_at	AGTGAGTGcGTGTGTCCAGTATGTT	1	-	5	1562	113755630	113755654	113755646	9	G	A
1438407_at	GCTGCAGGTCgGCAAAATTTGCACT	1	-	3	1462	113755730	113755754	113755744	11	C	T
1416908_s_at	GAAGGCTTTTCAGtTGCATGGTAGT	1	-	1	2912	120195468	120195492	120195479	14	A	G
1460143_at	AGACATCATTCTAAGGAAATCcCCT	1	+	1	433	120242507	120242531	120242528	22	C	A
1460143_at	AGTCTGGACTCTTCAGATGAACtGA	1	+	10	753	120242822	120242846	120242844	23	T	C
1445039_at	AgTCATTGACATATCTCTCCAACAC	1	+	3	421	120956001	120956025	120956002	2	G	A
1423468_at	GTGGCTGAGATCCTAATTCCTGGGa	1	-	8	2030	122124106	122124130	122124106	25	T	C
1423468_at	GaTGCAGGTGTAAACTGACATACTC	1	-	9	2053	122124083	122124107	122124106	2	T	C
1453498_x_at	ACAACTTCATCCGaGACGTTCTACA	1	-	2	746	122138319	122138343	122138330	14	T	C
1444687_at	TGTCTAGGATTCACTAcGCTGCGGG	1	+	9	668	122239322	122239346	122239338	17	C	T
1417981_at	GAAATTGTTAATTGaCTGGCACACA	1	-	4	2200	123201378	123201402	123201388	15	T	A
1417981_at	GTTAAGTCGATCAGCTGACTCTCCg	1	-	3	2159	123201419	123201443	123201419	25	C	T
1417981_at	GTTAAGTCgATCAGCTGACTCTCCG	1	-	3	2159	123201419	123201443	123201435	9	C	A
1441146_at	AAGCCTGTCCTTAGGGTgTCTGCTA	1	-	9	804	123744932	123744956	123744939	18	C	A
1441146_at	GTTTTGCCTCTCACGTATAgACTTT	1	-	3	635	123745101	123745125	123745106	20	C	G
1459266_at	GAGGGtTTCTTAGGCATCCTGTTAA	1	-	11	637	127316574	127316598	127316593	6	A	G
1459266_at	AGCTGTCAGCAGGTCTgTGGTTCCA	1	-	9	587	127316624	127316648	127316632	17	C	T
1459266_at	TgTGGTTCCAGAGGCTAACACTATC	1	-	10	602	127316609	127316633	127316632	2	C	T
1459266_at	AGCTGTCAGCAGgTCTGTGGTTCCA	1	-	9	587	127316624	127316648	127316636	13	C	A
1452059_at	AACATACTTTTCAGTTcCCGAGAGA	1	+	5	2124	127491755	127491779	127491771	17	C	T
1452059_at	GTTcCCGAGAGACCACCTAAGTAAG	1	+	6	2137	127491768	127491792	127491771	4	C	T
1452059_at	CCCgCAGTGAGTGCAGGTTCTGTTT	1	+	7	2199	127491829	127491853	127491832	4	G	A
1442887_at	GTGCCCACGGGCAtTGTGAGAATAG	1	-	8	502	127764490	127764514	127764501	14	A	T
1442887_at	GGCAGAGCTGTTGACATAGCCCtCC	1	-	6	347	127764645	127764669	127764647	23	A	G
1431569_a_at	GGTTGACCACaGAGCTGAGGTAGAA	1	-	11	1251	127769087	127769111	127769101	11	T	C
1432260_at	AAGTTCAGAAGCCTTGAGCcGAAAC	1	+	3	858	127769467	127769491	127769486	20	C	T
1432260_at	AAGCAAAGTTACCTTCACgCAGCAG	1	+	4	902	127769511	127769535	127769529	19	G	A
1432260_at	TTCACgCAGCAGCAGTCTCTGAATA	1	+	5	915	127769524	127769548	127769529	6	G	A
1443444_at	ATCATTCTGGGCATCATCTTGtAGC	1	+	6	228	129324662	129324686	129324683	22	T	G
1443444_at	CATCATCTTGtAGCTTGCCTTTTAA	1	+	7	239	129324673	129324697	129324683	11	T	G
1455922_at	TTCAATTTTTTCCATGcCACTAACC	1	+	2	2965	129839645	129839669	129839661	17	C	T
1458290_at	GCTGGGTTTTAGTAAGGCTATTaAG	1	+	10	182	130060819	130060843	130060841	23	A	G
1458290_at	AAGGAACCAGATTTGATTGCTAaCA	1	+	11	324	130060961	130060985	130060983	23	A	G
1444057_at	TTaAAGTGTTAAGTGGTGCTGGAGA	1	+	8	1624	130147727	130147751	130147729	3	A	T
1426484_at	AGTAACAGGATCACTCTTCAAcGTT	1	+	7	3771	130175559	130175583	130175580	22	C	T
1426484_at	GATCACTCTTCAAcGTTATCTCTTT	1	+	8	3779	130175567	130175591	130175580	14	C	T
1447756_x_at	AGCCTGCTGCATTTGTCATAcATGT	1	-	10	179	130228240	130228264	130228244	21	G	A
1416251_at	AAGACGATCATtGAGAAGGTTGTTC	1	-	3	2458	130230111	130230135	130230124	12	A	G
1416251_at	AAGACgATCATTGAGAAGGTTGTTC	1	-	3	2458	130230111	130230135	130230130	6	C	T
1448710_at	GAATGAGtGTCTAGGCAGGACCTGT	1	-	5	1423	130485190	130485214	130485207	8	A	G
1429889_at	CACAGCGCCGGGATGCCtCGCAGAG	1	+	1	1040	132774829	132774853	132774846	18	T	C
1417813_at	GAATGCTTATTCTTgGTTGTTTCCT	1	-	8	2955	133151466	133151490	133151476	15	C	G
1417813_at	AAGACACCAAGACTGTTCTTCCTcA	1	-	7	2812	133151609	133151633	133151610	24	G	A
1424987_at	ACACACAgGCTCACTCCTTTGGAGA	1	+	4	1294	133608795	133608819	133608802	8	G	T
1424987_at	GGCTGAAGCTTGTTtCCAGGCTGTA	1	+	11	1776	133609277	133609301	133609291	15	T	C
1444063_at	TGGTGGTTGGGCTGTCTATCCCTCg	1	+	1	640	133611446	133611470	133611470	25	G	C
1444063_at	GTGCACATCACAGTGACcAACAGCA	1	+	4	747	133611553	133611577	133611570	18	C	T
1444063_at	AACAGCAGCAGCTcGACTGGGACAG	1	+	5	765	133611571	133611595	133611584	14	C	T
1455531_at	TTTAACTTTGAAACGcCGATGGCCT	1	-	9	2327	133933636	133933660	133933645	16	G	A
1455531_at	GcCGATGGCCTAAGCAAATCCTTTT	1	-	10	2341	133933622	133933646	133933645	2	G	A
1441940_x_at	GGGAGAAGCtTCACTCAGTGCTCAG	1	+	1	93	134201585	134201609	134201594	10	T	C
1441940_x_at	GAGAAGCtTCACTCAGTGCTCAGAC	1	+	2	95	134201587	134201611	134201594	8	T	C
1424885_at	TGTGTCcCAACAGCTCTCAGAGTGT	1	+	8	2393	134202023	134202047	134202029	7	C	T
1435166_at	ATTTCTCACTGCCTTGGgTTTGTGG	1	-	9	803	134409885	134409909	134409892	18	C	T
1435166_at	GCAtCTCACATACAAGGGTGCTAGG	1	-	3	619	134410069	134410093	134410090	4	A	G
1437040_at	AGCCGTATGCCTCCtGTGAGAGGTA	1	+	1	134	135276351	135276375	135276365	15	T	G
1437040_at	TCCtGTGAGAGGTACTGAGCTCCAA	1	+	2	145	135276362	135276386	135276365	4	T	G
1437040_at	gCTCCTGCTAGGTCCCTGCAGAGAA	1	+	6	333	135276550	135276574	135276550	1	G	A
1437040_at	GAACTTAACCAAGATCTTCCcATGT	1	+	9	450	135276667	135276691	135276687	21	C	T
1437040_at	CACAGTTACCaGGACATGGCCAGAT	1	+	10	527	135276744	135276768	135276754	11	A	T
1451294_s_at	GATGTTGAGAAGaCCCCTTGAGCGT	1	-	8	382	135500551	135500575	135500563	13	T	C
1451294_s_at	GaCCCCTTGAGCGTGTTTAAAGATG	1	-	9	393	135500540	135500564	135500563	2	T	C
1415764_at	TGTATAGACGCTTGTACcGATCCAT	1	-	5	1627	135516731	135516755	135516738	18	G	A
1415764_at	TACcGATCCATCTTCAGCTGACTGA	1	-	6	1641	135516717	135516741	135516738	4	G	A
1426359_at	GATAAAcCCGTCACCATGTCTGAGA	1	-	10	2512	135518713	135518737	135518731	7	G	A
1441112_at	ATTGCTGATTTGTGTAGTTgCTTAT	1	-	10	519	135549590	135549614	135549595	20	C	T
1441112_at	GTGTAGTTgCTTATATTCTGTGTTT	1	-	11	530	135549579	135549603	135549595	9	C	T
1415939_at	ATTCACACTATGCAGtCCGCCTTAT	1	+	3	2330	135944256	135944280	135944271	16	T	C
1435786_at	AAGACTGCTGTGTGTGGTAtGTTCA	1	+	6	914	136387105	136387129	136387124	20	T	C
1435786_at	GAATGGCAGTTCTAGGcACCTCTGT	1	+	9	1053	136387244	136387268	136387260	17	C	T
1449669_at	ACAAGGTTTGCATTCTcGGTCGGTA	1	-	11	564	136403884	136403908	136403892	17	G	A
1457969_at	TGGGCATCTCTGTCCTTAGTaCCTT	1	+	3	65	136405138	136405162	136405158	21	A	T
1457969_at	ATCTCTGTCCTTAGTaCCTTGGCTT	1	+	4	70	136405143	136405167	136405158	16	A	T
1457969_at	GTCCTTAGTaCCTTGGCTTGCGTTA	1	+	5	76	136405149	136405173	136405158	10	A	T
1457969_at	AGTaCCTTGGCTTGCGTTACAGAAG	1	+	6	82	136405155	136405179	136405158	4	A	T
1457969_at	GTCCTTAGTACCTTGGCTTGCGTtA	1	+	5	76	136405149	136405173	136405172	24	T	C
1457969_at	AGTACCTTGGCTTGCGTtACAGAAG	1	+	6	82	136405155	136405179	136405172	18	T	C
1457969_at	TGCGTtACAGAAGCAGAACCTTGGG	1	+	7	94	136405167	136405191	136405172	6	T	C
1457969_at	GTAGGCAgGCTGTCACAGCTTTGCT	1	+	8	119	136405192	136405216	136405199	8	G	A
1457969_at	gGCTGTCACAGCTTTGCTATATGGA	1	+	9	126	136405199	136405223	136405199	1	G	A
1457969_at	CACAGCTTTGCTATATGGAcATATT	1	+	10	132	136405205	136405229	136405224	20	C	T
1430094_at	TAAGAACGGGcTCCATCACGGATGG	1	-	9	1379	136437860	136437884	136437874	11	G	A
1442278_at	GTTCCTGGAATGGTGcTATCCACAA	1	+	5	247	136486842	136486866	136486857	16	C	G
1442278_at	GATTTTGcTCTCTGTTTTATAGTTA	1	+	11	466	136487061	136487085	136487068	8	C	G
1427142_s_at	GACTgTAAGACAGCTCTCCTATGGA	1	+	4	4422	136529034	136529058	136529038	5	G	A
1427142_s_at	TTGTGGACAGCCgATACCAGTTTCC	1	+	8	4596	136529208	136529232	136529220	13	G	C
1427142_s_at	TTGCAaGCTCTTGTTTTCCTCACTG	1	+	10	4688	136529300	136529324	136529305	6	A	G
1427142_s_at	TTGCAAgCTCTTGTTTTCCTCACTG	1	+	10	4688	136529300	136529324	136529306	7	G	A
1420418_at	GGATGTcACTCCTGTTGACAACATC	1	+	1	2247	136645073	136645097	136645079	7	C	T
1420418_at	GGATGTCaCTCCTGTTGACAACATC	1	+	1	2247	136645073	136645097	136645080	8	A	G
1420418_at	AAGCAGCGCGgTCATTTGCATTCAC	1	+	4	2361	136645187	136645211	136645197	11	G	T
1420418_at	GCATTCACGcACCATCTTGCTTTTG	1	+	5	2378	136645204	136645228	136645213	10	C	A
1420418_at	TGGAGAGTGCAGAGCTCCTCGcAAC	1	+	9	2564	136645390	136645414	136645411	22	C	A
1460091_at	GACTGCTTtCTGGTGGCCACATCCA	1	-	6	528	136655813	136655837	136655829	9	A	G
1445850_at	AAgCAACAGCACTGAATCACCACAC	1	-	10	761	136676420	136676444	136676442	3	C	T
1445850_at	GACTCAAACTTGTAGTTCCAGgTCT	1	-	4	469	136676712	136676736	136676715	22	C	G
1445850_at	AGAaAGCATCTTCCCAAATAGTACC	1	-	2	361	136676820	136676844	136676841	4	T	C
1457169_at	AATGTACAGCCCCTGgTTGATCTAA	1	-	2	114	136697036	136697060	136697045	16	C	T
1457169_at	AGCCCCTGgTTGATCTAACATTCTT	1	-	3	121	136697029	136697053	136697045	9	C	T
1431462_at	TTCCAAAGGCCCCAGATTCAGTTcC	1	-	10	665	136844673	136844697	136844674	24	G	A
1442398_at	ATTAGGCCCAATATGGTGATACAcA	1	+	2	352	136868981	136869005	136869004	24	C	T
1442398_at	GTGATACAcATCTTTAATCATCTCA	1	+	3	367	136868996	136869020	136869004	9	C	T
1442398_at	ATATAGTAGAcCCATCCCAGTCAGA	1	+	5	442	136869071	136869095	136869081	11	C	T
1442398_at	ATaCACACGCTTATACATATTACAA	1	+	6	612	136869241	136869265	136869243	3	A	G
1442398_at	TTAGGAGGgCATGCTCCTCTTTTCC	1	+	7	671	136869300	136869324	136869308	9	G	A
1442398_at	TGACTAAgTCAGCACCCAGCATTCC	1	+	8	696	136869325	136869349	136869332	8	G	T
1442398_at	AGCATTCCTGTCAGAAGGCTCAcAA	1	+	9	713	136869342	136869366	136869364	23	C	A
1436218_at	CAGCTTGTTAAGCATCTCATCAAAa	1	-	6	1233	136880296	136880320	136880296	25	T	A
1427028_at	TCCCgTCCAATGATGGCTGCTTATA	1	-	2	2275	136883465	136883489	136883485	5	C	T
1427028_at	tCCCGTCCAATGATGGCTGCTTATA	1	-	2	2275	136883465	136883489	136883489	1	A	G
1445905_at	ATATGGCTGCTTTAgCTCCCTCAGA	1	-	1	372	136941442	136941466	136941452	15	C	A
1451243_at	CTTCTGGTCTAGAGAGTCCtGAGAG	1	-	11	2162	137159386	137159410	137159391	20	A	G
1451243_at	GTACCACgCCATGATGGGTGGCAGT	1	-	7	1890	137159656	137159680	137159673	8	C	T
1459862_at	ATCATTATTAAGAAACTGtCCCACA	1	+	3	96	137192019	137192043	137192037	19	T	C
1459862_at	GAAACTGtCCCACAAGTTTTCTACA	1	+	4	107	137192030	137192054	137192037	8	T	C
1459862_at	GtCCCACAAGTTTTCTACAGCTGAT	1	+	5	113	137192036	137192060	137192037	2	T	C
1438426_at	AGAGAGGGTGCTCAcGTGCTTTTCA	1	-	6	1411	137267815	137267839	137267825	15	G	A
1438426_at	TCAcGTGCTTTTCAGGACCAGGCCT	1	-	7	1422	137267804	137267828	137267825	4	G	A
1438426_at	GACTGTTTTCCAAcGCTGTTGAGCA	1	-	5	1370	137267856	137267880	137267867	14	G	A
1438426_at	GCTGTAACTCaTCAGTGGAATCACT	1	-	4	1206	137268019	137268043	137268033	11	T	A
1439481_at	GAAGGgTGACATTTAGGATCCAAGT	1	-	5	486	137279255	137279279	137279274	6	C	G
1438730_at	AACTTCCTGCCTCTGAAATTtCTAT	1	-	11	513	137332795	137332819	137332799	21	A	G
1438730_at	AAGTCAGGGAAGCTCGcAGCCTCTA	1	-	10	482	137332826	137332850	137332834	17	G	T
1438730_at	GAACCtCTGGTTCTTGATTCAGCCT	1	-	3	135	137333169	137333193	137333188	6	A	G
1438730_at	GAACcTCTGGTTCTTGATTCAGCCT	1	-	3	135	137333169	137333193	137333189	5	G	A
1438730_at	GAAcCTCTGGTTCTTGATTCAGCCT	1	-	3	135	137333169	137333193	137333190	4	G	A
1455849_at	CCAACCTTCTAATCTGTCtATTCTG	1	-	11	1594	137334613	137334637	137334619	19	A	G
1455849_at	TGGGTCTTGAGTTACCAACcTTCTA	1	-	10	1580	137334627	137334651	137334632	20	G	A
1455849_at	CCAACcTTCTAATCTGTCTATTCTG	1	-	11	1594	137334613	137334637	137334632	6	G	A
1455849_at	TTCTCTCTtACACACGAGCAGTTTG	1	-	5	1347	137334860	137334884	137334876	9	A	G
1432606_at	TCCTGCaTTGGAGAACTGACTGAGC	1	-	10	905	137377076	137377100	137377094	7	T	C
1432607_at	CTGTCTACCACACGAGGGAGtCTAA	1	+	6	611	137377566	137377590	137377586	21	T	G
1432607_at	GtCTAAGACTGACATGCACTCCTCT	1	+	7	630	137377585	137377609	137377586	2	T	G
1446497_at	GAGAAGCCGTGAGCCCGTAGGAaCA	1	-	2	183	137398768	137398792	137398770	23	T	C
1446497_at	GAGAAGCCGTGAGCCCgTAGGAACA	1	-	2	183	137398768	137398792	137398776	17	C	T
1446497_at	GAGAAGCcGTGAGCCCGTAGGAACA	1	-	2	183	137398768	137398792	137398785	8	G	T
1458529_at	GGGCCACACtTATCTGAGCTTAAAG	1	+	3	562	137496114	137496138	137496123	10	T	G
1458529_at	TGCAGCCTTTGTCAATCaGTACACC	1	+	7	728	137496280	137496304	137496297	18	A	G
1458529_at	AAGTCTCACTTGTTTTCTACAGCgT	1	+	9	846	137496398	137496422	137496421	24	G	A
1458529_at	TTTTCTACAGCgTCAGCAAGTGTCT	1	+	10	858	137496410	137496434	137496421	12	G	A
1458529_at	AAAATGCTCACTGGACACTTGCTcA	1	+	11	890	137496442	137496466	137496465	24	C	G
1441664_at	ATGTTGTCGCTGCTGTCAGACgCTC	1	+	4	228	137681300	137681324	137681321	22	G	T
1441664_at	GACgCTCCTCCTTTTTGAGGGTGGA	1	+	5	246	137681318	137681342	137681321	4	G	T
1441664_at	TGGATCTCCAGCTGCCGTgAATCAT	1	+	7	325	137681397	137681421	137681415	19	G	A
1441664_at	TTACAGGTGTGTACCGCCGTGgCTG	1	+	9	485	137681557	137681581	137681578	22	G	A
1441664_at	GTGgCTGACTCTACTTTCGAATGTT	1	+	10	503	137681575	137681599	137681578	4	G	A
1440424_at	GTGACTACAGAGTTCgTACGACTAC	1	+	3	193	137735820	137735844	137735835	16	G	A
1440424_at	GTGACTACAGAGTTCGTaCGACTAC	1	+	3	193	137735820	137735844	137735837	18	A	T
1440424_at	aCGACTACACTTGGCCATGTCTAAG	1	+	4	210	137735837	137735861	137735837	1	A	T
1440424_at	ATTCATATCTGCTGGaTCCTCACAG	1	+	6	244	137735871	137735895	137735886	16	A	G
1440424_at	ATTCATATCTGCTGGATCCtCACAG	1	+	6	244	137735871	137735895	137735890	20	T	G
1440424_at	tGAGGAGGTTCCTCTGTGCTCCAAA	1	+	9	318	137735945	137735969	137735945	1	T	C
1424967_x_at	AGCTAGAAGCCAGTACTcTGCCTGA	1	+	11	1055	137748768	137748792	137748785	18	C	T
1445536_at	GGGTGGACCCCTGTAGCACCtGACA	1	+	1	116	138160300	138160324	138160320	21	T	A
1445536_at	GGGTGGACCCCTGTAGCACCTGACa	1	+	1	116	138160300	138160324	138160324	25	A	C
1445536_at	AACAGTCTCTTTACCCCgTGAGGAG	1	+	3	167	138160351	138160375	138160368	18	G	C
1445536_at	ACTCTGACcAGTGTGCCGAGGCTAA	1	+	7	261	138160445	138160469	138160453	9	C	T
1449707_at	GAAATTACTGCTTTTACTATCTGTa	1	+	3	156	138740584	138740608	138740608	25	A	T
1420410_at	AGTTAGATCTTAcTTCTGCTGCTGT	1	-	4	2632	138741238	138741262	138741250	13	G	A
1446931_at	ACTTATGTATGTGTTCCACgTGTGT	1	+	1	69	139776470	139776494	139776489	20	G	A
1446330_at	TAGAGTCATGcGTAGCTATAGAGGT	1	+	5	324	140868069	140868093	140868079	11	C	T
1446330_at	TAGAGTCATGCgTAGCTATAGAGGT	1	+	5	324	140868069	140868093	140868080	12	G	A
1441520_at	AGTGTCTTTCTCAGATGGCCGCaTA	1	+	4	252	141370129	141370153	141370151	23	A	G
1458560_at	GAAGAGTTCgGTGCTTTCAAGCCCA	1	+	6	623	141374341	141374365	141374350	10	G	A
1425633_at	GAGACAAACCCACACCATGGAtGGT	1	-	9	1083	141700849	141700873	141700852	22	A	G
1425633_at	ACCATGGAtGGTACCCCAGCGAGAC	1	-	10	1096	141700836	141700860	141700852	9	A	G
1448558_a_at	CTCAGTAAAgGAGACTTCCCATTGT	1	-	10	2723	151676866	151676890	151676881	10	C	T
1449824_at	TGCCATCAACTACTCGGTgTACGGG	1	-	3	2857	152298491	152298515	152298497	19	C	G
1442985_at	TAATCACCTATCaTTCTTCATCTAG	1	+	7	613	152660278	152660302	152660290	13	A	G
1422567_at	GCATCTATCTAGACCTGTTCCTAAt	1	+	4	3440	153566036	153566060	153566060	25	T	C
1422567_at	TGTTCCTAAtCCTGCTATCAATTCC	1	+	5	3455	153566051	153566075	153566060	10	T	C
1454942_at	TGACAAGGcGAGTCACTCCTGCTGG	1	+	6	2169	153568791	153568815	153568799	9	C	T
1459221_at	GATGCTCAGGTAAtCAACTCCAAAT	1	+	2	297	153575887	153575911	153575900	14	T	C
1459221_at	CCGCCCgTTTCCAAGGAGATGATGT	1	+	3	359	153575948	153575972	153575954	7	G	A
1433348_at	ACACTGAATCTTTGAGCAACTTcGA	1	+	6	628	153596695	153596719	153596717	23	C	T
1459133_at	ATTCCAGTCTATTCACTTCTcTGCA	1	+	9	707	153635107	153635131	153635127	21	C	G
1447532_at	AGCCCTTCCAAACCATGTTCgATGT	1	+	5	211	153739574	153739598	153739594	21	G	A
1447532_at	AAACCATGTTCgATGTCTCCAGAAG	1	+	6	220	153739583	153739607	153739594	12	G	A
1447532_at	ATGTTCgATGTCTCCAGAAGGGTGG	1	+	7	225	153739588	153739612	153739594	7	G	A
1418535_at	TCACAGCaGTGCACCCTTATAGAAG	1	-	10	3695	154364912	154364936	154364929	8	T	C
1418535_at	TCACAGcAGTGCACCCTTATAGAAG	1	-	10	3695	154364912	154364936	154364930	7	G	T
1440662_at	TGGACTTcCTCAAGATCTTGCTGTG	1	-	9	492	154387552	154387576	154387569	8	G	A
1454089_at	CATGAAGGAGtCTGCAAGGAGCCAA	1	+	7	1248	154604369	154604393	154604379	11	T	A
1444568_at	GAGGGCCTCGATTTGCGAACCgCTC	1	-	9	326	154614337	154614361	154614340	22	C	T
1448129_at	ACATTTCCCATGATTTCCCGAGGAc	1	+	6	1466	154622281	154622305	154622305	25	C	T
1448129_at	TCCCGAGGAcGTCTTCAGTGTTCTT	1	+	7	1481	154622296	154622320	154622305	10	C	T
1448129_at	GGTTCTGATCCAAAgACACAGTCTG	1	+	8	1532	154622347	154622371	154622361	15	G	T
1436155_at	TGAGGATGGGTGTACTCTGCCAcGC	1	+	6	3522	154965959	154965983	154965981	23	C	T
1458810_at	TTAGCCTTGcAACCCATGGCATAAC	1	+	5	374	155252995	155253019	155253004	10	C	A
1458810_at	TTAGCCTTGCAAcCCATGGCATAAC	1	+	5	374	155252995	155253019	155253007	13	C	G
1453060_at	ATGGCCTTCTAGCAAGAACCCcAGA	1	+	1	1215	155544208	155544232	155544229	22	C	T
1453060_at	AGTCTGTCAAGTGTCAGCTTTcCTG	1	+	3	1287	155544280	155544304	155544301	22	C	T
1432682_at	TGAAGaAGCCAATGACCAACACCCC	1	+	10	1817	155563585	155563609	155563590	6	A	G
1432682_at	TAACCTTTGACACCGGAATcAGACA	1	+	11	1857	155563625	155563649	155563644	20	C	T
1426037_a_at	GAGAAGCCCGTCAaGGACCAAGAAA	1	+	1	1678	155592015	155592039	155592028	14	A	G
1426037_a_at	GGGAAACCAACtTGCCTGCCTATCA	1	+	4	1780	155592117	155592141	155592128	12	T	C
1426037_a_at	TGAGTCTTACCGAACAAACtTTCCA	1	+	5	1809	155592146	155592170	155592165	20	T	A
1426037_a_at	tTTCCAAGTTGGGACTTCCAGCACC	1	+	6	1828	155592165	155592189	155592165	1	T	A
1426037_a_at	TTTCCAAGtTGGGACTTCCAGCACC	1	+	6	1828	155592165	155592189	155592173	9	T	C
1455265_a_at	GTGTATGTGATCaCTGTTTTTCTGT	1	+	7	247	155592512	155592536	155592524	13	A	C
1455265_a_at	TATGTGATCaCTGTTTTTCTGTTTG	1	+	8	250	155592515	155592539	155592524	10	A	C
1426603_at	GACTACTGCAGCaTCAGACACTTGA	1	+	11	2263	155606748	155606772	155606760	13	A	C
1446458_at	GTTTAAGCTAGCaTCAGGGTCTGGG	1	+	1	97	155607370	155607394	155607382	13	A	G
1426604_at	GATAcGTCAATCAAAATGTCTACAT	1	+	11	4440	155611289	155611313	155611293	5	C	T
1444658_at	TTCTTGATGATCTCGGCCTAcGGTG	1	-	9	996	155697515	155697539	155697519	21	G	A
1444658_at	CCTAcGGTGTCTCCATTTTGTGGTA	1	-	10	1012	155697499	155697523	155697519	5	G	A
1444658_at	GTGGTcTCCGGAGCCTTCTTGATGA	1	-	8	981	155697530	155697554	155697549	6	G	A
1444658_at	CTGCTGGCCCTAGTGGaGACTATAG	1	-	4	780	155697731	155697755	155697739	17	T	C
1440415_at	GAGAACATTTGCTCTgTTTCCAAGA	1	-	7	419	155744507	155744531	155744516	16	C	T
1440415_at	GCACATGTGCTGTTTTCCaTGGGTT	1	-	2	247	155744679	155744703	155744685	19	T	C
1440415_at	CaTGGGTTTCTTGTGTTTCTGCCAT	1	-	3	264	155744662	155744686	155744685	2	T	C
1440415_at	AAGGGCAATATTCCAGAGCACAtGT	1	-	1	230	155744696	155744720	155744698	23	A	G
1440415_at	GCACAtGTGCTGTTTTCCATGGGTT	1	-	2	247	155744679	155744703	155744698	6	A	G
1426235_a_at	GAGCAAGAGGCACCAGTACCACATt	1	+	7	1041	155755021	155755045	155755045	25	T	C
1426236_a_at	TTTGTGTCGGCAGCGGGCCAaCTGT	1	+	6	2677	155756649	155756673	155756669	21	A	G
1426236_a_at	AaCTGTGGTTTCTCTCTTGCCATGA	1	+	7	2696	155756668	155756692	155756669	2	A	G
1458840_at	GACAGTTTGCTTGCCTaTTCTTCTA	1	+	4	475	155788274	155788298	155788290	17	A	G
1458840_at	TaTTCTTCTATAAGGGCTCTGCAGC	1	+	5	490	155788289	155788313	155788290	2	A	G
1458840_at	AGCCCtCACACTGGTCAATTTACAA	1	+	10	657	155788456	155788480	155788461	6	T	C
1458840_at	AGGCAGCTTCaCTGGTGTGCACATA	1	+	11	742	155788542	155788566	155788552	11	A	C
1450844_at	AAGGCTCAGAAACACTTCGTgACAG	1	+	9	1464	157049650	157049674	157049670	21	G	A
1423038_at	AAAGGCTGCTTCTGAGCCAGAGGcC	1	+	2	1903	157050087	157050111	157050110	24	C	T
1423038_at	AGAGGcCCCTTACTCTGTGAGTAAT	1	+	3	1921	157050105	157050129	157050110	6	C	T
1441133_at	GCGCCCCAGTCAaTTCCTGAAGAGA	1	+	4	384	157052412	157052436	157052424	13	A	G
1441133_at	AGtTGACCCGATTGTGAGCCCCAGA	1	+	10	622	157052650	157052674	157052652	3	T	A
1435175_at	ATGGCCTGaCAGGAGTTCTGTGCCC	1	-	3	817	157060078	157060102	157060094	9	T	A
1435175_at	TATTCCTAACTGTGTGTTCTgTGAA	1	-	2	790	157060105	157060129	157060109	21	C	T
1455072_at	GTGtGGTTTGTAAGTACGCTCTGTA	1	-	10	1424	157692195	157692219	157692216	4	A	G
1457112_at	CACTTTTCTAcTATGGGCTCTGGGT	1	-	3	208	157923543	157923567	157923557	11	G	A
1446208_at	GAATGAATTTTTGCCcTTAAGATTA	1	-	10	490	158186880	158186904	158186889	16	G	A
1446208_at	GAGGTTGTCATcAATCTCAATGCTT	1	-	1	112	158187257	158187281	158187270	12	G	C
1460297_at	TTCCTCCAAACCAGTTGAAcCACTA	1	+	8	1189	158256212	158256236	158256231	20	C	T
1460297_at	GAGAAGACAGTCAACCACACAAGTa	1	+	10	1422	158256444	158256468	158256468	25	A	G
1448068_at	TGCAGCATTTGGCAGTgTGGAAAAT	1	-	9	655	158358020	158358044	158358028	17	C	T
1448068_at	ATGTTGACCAGGTTGTCCTcGAACT	1	-	8	549	158358126	158358150	158358131	20	G	A
1448068_at	AGGGTGACTCTtCATATCTCTGTCT	1	-	7	512	158358163	158358187	158358176	12	A	T
1417696_at	ATTGCTTTATTGTCTAATGcGTAGT	1	-	9	3742	158360090	158360114	158360095	20	G	T
1417696_at	GTTCCCCTTGAACTCAATgCTAGTA	1	-	1	3340	158360479	158360503	158360485	19	C	T
1417696_at	ATgCTAGTACAAATTCAAGGGTCAG	1	-	2	3356	158360463	158360487	158360485	3	C	T
1417697_at	AGACATCATTTCtGTATCTCTGAGC	1	-	11	3004	158360815	158360839	158360827	13	A	T
1417697_at	GCTCTCTATCCTtTCTGATGATTCA	1	-	9	2760	158361058	158361082	158361070	13	A	G
1417697_at	TGAATCCCCACACTGCgGTGTTTGG	1	-	8	2734	158361084	158361108	158361092	17	C	T
1446808_at	GGCACACATGAACTTGCACtTGTCT	1	+	3	117	158416818	158416842	158416837	20	T	C
1446808_at	TCAGTCTGGCTACATGGGACCTCgT	1	+	9	391	158417092	158417116	158417115	24	G	A
1446808_at	TGGGACCTCgTCTCAAAAACACAAC	1	+	10	405	158417106	158417130	158417115	10	G	A
1447127_at	TAAGAGCCCATGTGGTAAACgCACC	1	+	10	465	158494458	158494482	158494478	21	G	T
1447127_at	TGGTAAACgCACCACCTGCACATAG	1	+	11	477	158494470	158494494	158494478	9	G	T
1445483_at	AGGCCCAaTGCCCAGTAGTGGGAAA	1	+	1	46	158572379	158572403	158572386	8	A	G
1455682_at	AAACtGATGAATTAGCCCCGCTTTG	1	+	3	802	158576036	158576060	158576040	5	T	C
1455682_at	GGAGAGtACTGTTGTCACTAGTTCA	1	+	5	933	158576167	158576191	158576173	7	T	G
1455682_at	TTAGCACTGTTCTtCTAGACCTCAG	1	+	11	1189	158576423	158576447	158576436	14	T	C
1455495_at	CACTTCTTCTCgTTTGCAATCTGAT	1	+	2	1243	158579235	158579259	158579246	12	G	A
1455495_at	GACTATCAGTGGAAtTGCCCGACTT	1	+	3	1276	158579268	158579292	158579282	15	T	C
1455495_at	GACTATCAGTGGAATTGcCCGACTT	1	+	3	1276	158579268	158579292	158579285	18	C	G
1455495_at	GcCCGACTTTGTGTTTGCTTGATAA	1	+	4	1292	158579284	158579308	158579285	2	C	G
1445312_at	CCCTtGAAGGCTGGTGAAGTAATTT	1	-	11	611	158627364	158627388	158627384	5	A	G
1428789_at	ATTgGCTTGCACTATGACCTCCTTG	1	-	8	1320	158734450	158734474	158734471	4	C	G
1428789_at	TTGACACTcGTTCTTTGACAGCCTA	1	-	4	1153	158734617	158734641	158734633	9	G	A
1417230_at	GCATGCCTCgCTTTGGATGAGGGAT	1	-	2	2538	158738706	158738730	158738721	10	C	T
1417230_at	GAGAAATaCCCTGCAGGTTCTGCTC	1	-	1	2419	158738825	158738849	158738842	8	T	G
1446396_at	TAAgCATTGTGTTCCCTTTTGGTAA	1	-	11	416	158786585	158786609	158786606	4	C	T
1446396_at	ACACACTGTGCTGAATgCCTTCATT	1	-	5	210	158786791	158786815	158786799	17	C	A
1446396_at	ATgCCTTCATTCTTACAAGCTTTAC	1	-	6	224	158786777	158786801	158786799	3	C	A
1446396_at	ATGTTGCCTGAAGCTATGGTCTtTA	1	-	1	109	158786892	158786916	158786894	23	A	G
1430072_at	CAGAAGAACCCGATGGAGcACCATT	1	-	4	509	159030290	159030314	159030296	19	G	A
1430072_at	ATGGAGcACCATTGGCTTGTGACAA	1	-	5	521	159030278	159030302	159030296	7	G	A
1430072_at	AAAGATGGACAAAgGCTCCCAAGCC	1	-	2	477	159030322	159030346	159030333	14	C	T
1444671_at	TGATTTACAGGAATCAAATCTcTCT	1	-	10	812	159277784	159277808	159277787	22	G	C
1444671_at	AAATCTcTCTTTGCTTATGATTCAT	1	-	11	827	159277769	159277793	159277787	7	G	C
1428452_at	AGCTCTCCAAGATCAGGCCTAGGTg	1	+	8	817	159349998	159350022	159350022	25	G	C
1428452_at	GTgGATCACTGACCTGGCTAAAAGT	1	+	9	839	159350020	159350044	159350022	3	G	C
1428452_at	TGTGGTTCCTTCACGaCAACAGTGG	1	+	11	992	159350173	159350197	159350188	16	A	G
1460696_at	AGGTGCCGTGTCTTGGTGTCAgTTC	1	+	4	1174	159418713	159418737	159418734	22	G	A
1460696_at	TGGTGTCAgTTCTCCTTGCTTCTGC	1	+	5	1187	159418726	159418750	159418734	9	G	A
1445857_at	GaTGGCTCACAGCTACCCGTAATGA	1	+	9	584	159422497	159422521	159422498	2	A	G
1445857_at	GTTTAAATAAAATAGgCTGCTCCTT	1	+	10	778	159422691	159422715	159422706	16	G	A
1445857_at	TAGgCTGCTCCTTCTTAAAGTTTTC	1	+	11	790	159422703	159422727	159422706	4	G	A
1445857_at	GTTTAAATAAAATAGGCTGcTCCTT	1	+	10	778	159422691	159422715	159422710	20	C	T
1445857_at	TAGGCTGcTCCTTCTTAAAGTTTTC	1	+	11	790	159422703	159422727	159422710	8	C	T
1438706_at	GAACTACCCCAGTgCTGGTCAGAGA	1	-	5	165	160176298	160176322	160176309	14	C	G
1442670_at	CTTCCTCTACCTAGGCTCAAGTTTa	1	-	11	353	160249974	160249998	160249974	25	T	A
1442670_at	CTTCCTCTACCTAGGCTCAAGTtTA	1	-	11	353	160249974	160249998	160249976	23	A	G
1442670_at	CTTCCTCTACCTAgGCTCAAGTTTA	1	-	11	353	160249974	160249998	160249985	14	C	A
1442670_at	ATACAGTTTGCTTCCTGTTTTcGCT	1	-	9	298	160250029	160250053	160250032	22	G	A
1442670_at	GTCTGCCTTTCTACTCTGGAATAtA	1	-	8	276	160250051	160250075	160250052	24	A	G
1442670_at	AtACAGTTTGCTTCCTGTTTTCGCT	1	-	9	298	160250029	160250053	160250052	2	A	G
1442670_at	ATTGCATCTCAgCTGAGTCTGCCTT	1	-	7	260	160250067	160250091	160250080	12	C	T
1442670_at	AAATGTGAGTTTGTCTGcTCCTGCT	1	-	4	178	160250149	160250173	160250156	18	G	A
1442670_at	TGcTCCTGCTGCCATTCCAAAATAT	1	-	5	193	160250134	160250158	160250156	3	G	A
1418615_at	AAGCACCACgTACATAGCTCCTATT	1	+	1	6743	160621328	160621352	160621337	10	G	A
1418615_at	TGTTTCCTCTTGAATGTCCACGaAC	1	+	10	7047	160621629	160621653	160621651	23	A	C
1453075_at	AGCTGCCAACATGAGACAgTCTGGT	1	-	11	2380	160897917	160897941	160897923	19	C	T
1453075_at	GAAtGTGTGGCTTGCTCAGTTGAAG	1	-	4	1974	160898322	160898346	160898343	4	A	G
1443195_at	TGATAGTCTGATCTcTGCTCTGGAA	1	+	6	437	161168446	161168470	161168460	15	C	T
1443195_at	AGTCCCAGGCTAGCgTGGGCTACAT	1	+	11	618	161168627	161168651	161168641	15	G	A
1426912_at	ATTCGCCaCCATCAGTGTAACTATG	1	+	10	2172	161275136	161275160	161275143	8	A	G
1456446_at	TATGTGTAGTCTAGCCTCaCCTCAT	1	+	3	279	161977521	161977545	161977539	19	A	T
1456446_at	AAGGCACgGGTGACTATTCTCATCT	1	+	9	477	161977719	161977743	161977726	8	G	A
1443027_at	CATTGTGGtATCATGAGTCTTCTAC	1	+	1	176	161992426	161992450	161992434	9	T	A
1443027_at	CATTGTGGTATCATGAGTCTTCTAc	1	+	1	176	161992426	161992450	161992450	25	C	T
1443027_at	AGTCTTCTAcTAACATGGGTCCCTA	1	+	2	191	161992441	161992465	161992450	10	C	T
1443027_at	CTGCAaCCATCAATATCCCAAATTC	1	+	5	307	161992557	161992581	161992562	6	A	G
1443027_at	CTGCAACCATCAATaTCCCAAATTC	1	+	5	307	161992557	161992581	161992571	15	A	C
1443027_at	CTAATGGGTGTTCTGTaTCTTCTTT	1	+	8	398	161992647	161992671	161992663	17	A	G
1443027_at	TACAGCcAGTTGCACAGTCAAACAT	1	+	9	422	161992671	161992695	161992677	7	C	T
1443027_at	ATTCTGTATgGTTAGTGGCCGTATA	1	+	10	458	161992707	161992731	161992716	10	G	A
1459962_at	GACGTAACCCAGCTATAGGaAGACA	1	+	3	103	162000288	162000312	162000307	20	A	T
1459962_at	AAACtAGACCATTTCTGCGGTGGGA	1	+	9	222	162000407	162000431	162000411	5	T	G
1430759_at	GACTcGATGAAGGACATTTCTGTGT	1	+	4	504	162001603	162001627	162001607	5	C	A
1430759_at	GCgGAGCTCAGCAAGTAACCTAGGG	1	+	9	721	162001820	162001844	162001822	3	G	A
1430759_at	TAGGGAGCCTAGACAAGAATTcGTA	1	+	10	741	162001840	162001864	162001861	22	C	T
1437900_at	CTATTTATCACgCAGCCATGTAATA	1	+	10	480	162005936	162005960	162005947	12	G	A
1437900_at	CACgCAGCCATGTAATATATATTTT	1	+	11	488	162005944	162005968	162005947	4	G	A
1438061_at	TGGTCTATTCCAGAGTTGCCACgGA	1	+	2	388	162008142	162008166	162008164	23	G	A
1438061_at	GTTGCCACgGATACAGTCCTAGGGT	1	+	3	402	162008156	162008180	162008164	9	G	A
1438061_at	TAAGGTGCTTGGGACtTGTGCCTAC	1	+	5	426	162008180	162008204	162008195	16	T	C
1438061_at	ACtTGTGCCTACCTGATCCATCTGG	1	+	6	439	162008193	162008217	162008195	3	T	C
1438061_at	ACTTGTGCCTACcTGATCCATCTGG	1	+	6	439	162008193	162008217	162008205	13	C	T
1442140_at	AGAGCTGAGGtGACCTGCTACTTCT	1	-	3	823	162015678	162015702	162015692	11	A	G
1442140_at	AGGtGACCTGCTACTTCTTGTCTCT	1	-	4	830	162015671	162015695	162015692	4	A	G
1442140_at	TGATCCCCTGGGTGTtAGAGCTGAG	1	-	2	807	162015694	162015718	162015703	16	A	G
1420489_at	AATCGcTGTGTTATGACATCTCGCC	1	+	5	315	162129619	162129643	162129624	6	C	G
1420488_at	TAGTTTCCCTGGTCTGCAGTTAcAA	1	+	4	777	162130079	162130103	162130101	23	C	T
1420488_at	TTACTGcGTATGGATGTTTTCATGC	1	+	5	925	162130227	162130251	162130233	7	C	T
1420488_at	TGCAAACCTATGTTCCAcGTGGGTG	1	+	6	951	162130253	162130277	162130270	18	C	T
1420488_at	GAGCTACCACATTTAAACCTTACcT	1	+	8	1028	162130330	162130354	162130353	24	C	A
1420488_at	TTAAACCTTACcTGTTGCCTGGAGA	1	+	9	1040	162130342	162130366	162130353	12	C	A
1443262_at	ACCAGAGGTgTCAGATACTAGAGCT	1	+	7	286	162130945	162130969	162130954	10	G	A
1452047_at	TGTAGtTGACATTAGATCCCAGTAA	1	-	11	1251	162133326	162133350	162133345	6	A	G
1452047_at	TATATGGCAcTCTTACTGAAAATGT	1	-	9	1145	162133432	162133456	162133447	10	G	A
1431517_at	CAGCgGTGCTGGAGTCTCCCATTAC	1	+	1	996	162144368	162144392	162144372	5	G	A
1431517_at	GAAGGGCTATTTGTCCTAgAGGGAC	1	+	11	1477	162144849	162144873	162144867	19	G	C
1434062_at	TATTTCTTTCTTTgCAAGTCCTGCC	1	-	5	701	162149775	162149799	162149786	14	C	G
1453365_at	CAGTAGCTCTGTcTTTGATGGATGA	1	-	2	692	162154207	162154231	162154219	13	G	A
1429197_s_at	GACGACAAATGTCTCATGGAGcCCA	1	-	8	1563	162186846	162186870	162186849	22	G	A
1429197_s_at	ATGGAGcCCAAAGAAGCTGTACTAC	1	-	9	1578	162186831	162186855	162186849	7	G	A
1429197_s_at	GGATAGGAGGATCaTTCATGTCCAG	1	-	4	1485	162186924	162186948	162186935	14	T	C
1429197_s_at	GGATAGGAgGATCATTCATGTCCAG	1	-	4	1485	162186924	162186948	162186940	9	C	T
1429196_at	CACAGAGACTTTTAGgTGGGACTGT	1	-	7	1196	162187213	162187237	162187222	16	C	T
1429196_at	TTAGgTGGGACTGTTCCAAGACACT	1	-	8	1207	162187202	162187226	162187222	5	C	T
1429196_at	AAAGTACTGTTTTAGCAGTgCACGT	1	-	1	1164	162187245	162187269	162187250	20	C	T
1429196_at	ACTGTTTTAGCAGTgCACGTTCACT	1	-	2	1169	162187240	162187264	162187250	15	C	T
1429196_at	GTTTTAGCAGTgCACGTTCACTTCC	1	-	3	1172	162187237	162187261	162187250	12	C	T
1429196_at	TTAGCAGTgCACGTTCACTTCCACA	1	-	4	1175	162187234	162187258	162187250	9	C	T
1429196_at	CAGTgCACGTTCACTTCCACAGAGA	1	-	5	1179	162187230	162187254	162187250	5	C	T
1429196_at	TgCACGTTCACTTCCACAGAGACTT	1	-	6	1182	162187227	162187251	162187250	2	C	T
1441202_at	AAAGAGACATgTAGGTTTCACCAAC	1	-	2	210	162236440	162236464	162236454	11	C	T
1432775_at	GGAAGCCTGcGGATGATCTGTTAGA	1	-	11	1044	162245572	162245596	162245587	10	G	A
1432776_at	ACTAGTTCCCCAGTGaCAGGAGTTA	1	+	11	1109	162246571	162246595	162246586	16	A	G
1458155_at	GCAACTTCAATGTACGGCCCAGCgT	1	-	8	453	162656359	162656383	162656360	24	C	T
1458155_at	GGCCCAGCgTCTAGCTTGTTGAAGC	1	-	9	468	162656344	162656368	162656360	9	C	T
1458155_at	GAAATCACTTATGCTCCAAAACgTT	1	-	5	367	162656445	162656469	162656447	23	C	T
1458155_at	ATGGGCTGAGAGGTTTGACGTCTTc	1	-	2	127	162656685	162656709	162656685	25	G	A
1458155_at	ACGTCTTcGGTGTTTCTAGCACATA	1	-	3	144	162656668	162656692	162656685	8	G	A
1458155_at	AATAGGACCTTTGAtGCCTCCTTTT	1	-	1	75	162656737	162656761	162656747	15	A	T
1457216_at	CTGGTTGAAAGAGCTCCCgGTGGCC	1	+	3	122	162860862	162860886	162860880	19	G	A
1434933_at	TGGACTTGGCCAGCCTGTGACCAtC	1	+	1	2417	162904542	162904566	162904565	24	T	A
1434933_at	AACTAGGAGTGTGTtTAGGGCTGCC	1	+	3	2621	162904745	162904769	162904759	15	T	G
1434933_at	AGGGCTGCCGACCTCTGGATCTGAa	1	+	4	2637	162904761	162904785	162904785	25	A	C
1434933_at	GGATCTGAaCGAGTACATGGACCAT	1	+	5	2653	162904777	162904801	162904785	9	A	C
1434933_at	GGATCTGAACGAGTACATGGACCAt	1	+	5	2653	162904777	162904801	162904801	25	T	C
1434933_at	GGACCAtGTGTTGCATATTCTTGAG	1	+	6	2671	162904795	162904819	162904801	7	T	C
1434933_at	AAGGCCTTCTCTCTTaATTTTGTAT	1	+	7	2702	162904826	162904850	162904841	16	A	G
1417909_at	CAGAGACtATGCTTGTGGTCCACAT	1	+	2	1228	162927749	162927773	162927756	8	T	G
1417909_at	AAGACATGGGCCTCATTGATcTCTT	1	+	4	1300	162927821	162927845	162927841	21	C	A
1417909_at	GAGGCAGGGAcGACCTCTATGTCTC	1	+	6	1363	162930132	162930156	162930142	11	C	T
1424843_a_at	TGAATGTATTGTTCCCTGAGAgCAA	1	+	1	247	162966461	162966485	162966482	22	G	A
1424843_a_at	TGTTCCCTGAGAgCAATTGTAGATA	1	+	2	256	162966470	162966494	162966482	13	G	A
1455904_at	TAtAGCTTGTAACCAGTGATGTGAT	1	+	2	227	162968203	162968227	162968205	3	T	G
1419291_x_at	ACAAGTGGACATGCAGTGACTGcAC	1	+	11	399	162968366	162968390	162968388	23	C	T
1429326_at	TCTGTAGCTTCaGCACACACTGATG	1	+	11	1717	163013546	163013570	163013557	12	A	T
1425664_at	GATGGAACATCTCCACTTAAcACAG	1	-	5	1550	163028394	163028418	163028398	21	G	A
1425664_at	GTTCTTATACGCTGTtGGTGGCTCA	1	-	4	1525	163028419	163028443	163028428	16	A	G
1425664_at	TcGCCGTGTTGGGAGGGTTCTTATA	1	-	3	1509	163028435	163028459	163028458	2	G	A
1430395_at	CCATCCaGAGGCTTCCATTAGTGAG	1	+	9	725	163093445	163093469	163093451	7	A	T
1449235_at	GAGCCGACCTTTGATCCTAaCGGAG	1	-	9	1810	163711174	163711198	163711179	20	T	A
1418803_a_at	CTGGGTTGTACTTCGTgTATTCCAA	1	-	6	1012	163711972	163711996	163711980	17	C	T
1418803_a_at	AAAGGTGGCCTTGTGATCAACGAAa	1	-	5	987	163711997	163712021	163711997	25	T	C
1457584_at	GAACTTCTGAATTACTGCTCAGGTt	1	-	3	307	163746492	163746516	163746492	25	A	C
1427430_at	GATGCTCTGTATGCAACGcTGTCGA	1	-	6	1775	163758358	163758382	163758364	19	G	A
1427430_at	AACGcTGTCGAACTACTTCTCAATT	1	-	7	1789	163758344	163758368	163758364	5	G	A
1440055_at	ACCAGTTTCTCATAGATTTCTaCCA	1	-	2	96	163769738	163769762	163769741	22	T	C
1440055_at	GATTTCTaCCATTCTGTGATTCTTA	1	-	3	110	163769724	163769748	163769741	8	T	C
1431636_at	TCGGGATACTCAACACcGTGCCTTT	1	-	6	664	163872560	163872584	163872568	17	G	A
1424189_at	GTACACCCCGcGAAGCTATGTAGGG	1	+	3	997	163901247	163901271	163901257	11	C	A
1424189_at	ATCTAGGGaCCTTCATTTCATTATT	1	+	8	1225	163901475	163901499	163901483	9	A	T
1457405_at	GATTTATACtTCATGGTGCACCGTG	1	-	4	164	163913089	163913113	163913104	10	A	G
1446694_at	CTGGATCTCACAAAGCtCAAGGCTT	1	-	10	338	163914316	163914340	163914324	17	A	G
1436875_at	GTTATTAGTTCAaCCTCGAGGCTAC	1	-	1	113	163920890	163920914	163920902	13	T	C
1436875_at	CAaCCTCGAGGCTACGTTTTGAACT	1	-	2	123	163920880	163920904	163920902	3	T	C
1446265_at	GTGAGCTTGGAACCAtACCGACCTT	1	-	9	553	163921762	163921786	163921771	16	A	G
1446265_at	AACGCAGCAcATTCGGTAACCTTTG	1	-	3	230	163922085	163922109	163922100	10	G	A
1425403_at	AGTcGATGACTCCTGGCTCCAACAC	1	-	7	864	163941840	163941864	163941861	4	G	A
1445540_at	TTCACCTCTGGGACTAACCgTAAGT	1	-	9	361	163983938	163983962	163983943	20	C	T
1445540_at	GCAGCCTTTGAAGCcGCATACAGAT	1	-	7	329	163983970	163983994	163983980	15	G	A
1452382_at	AAGGATACCATCTCTAGGCAcTGCA	1	+	1	1181	164152307	164152331	164152327	21	C	T
1452382_at	TAGACTTTCAACTCTtTGGCTGTTT	1	+	5	1412	164152538	164152562	164152553	16	T	A
1446431_at	TGAAGATGTCTaCATTTCCCCTCAT	1	-	9	270	164405861	164405885	164405874	12	T	C
1446431_at	ATCAGAACAGTCTTCCTAgTGGTAT	1	-	8	243	164405888	164405912	164405894	19	C	T
1446431_at	ATCAGAACAGtCTTCCTAGTGGTAT	1	-	8	243	164405888	164405912	164405902	11	A	T
1446431_at	GTGTATGCACATATCTCAgTTCTGC	1	-	6	203	164405928	164405952	164405934	19	C	A
1446431_at	ATATCTCAgTTCTGCCATCCAGGCT	1	-	7	213	164405918	164405942	164405934	9	C	A
1446431_at	GCTCGGTGCCTTTGATTTCAaTGCA	1	-	5	176	164405955	164405979	164405959	21	T	G
1423761_at	CTGTCCAAACTGACTTGaACTCCTG	1	-	1	2427	164464356	164464380	164464363	18	T	G
1453580_at	CCTCAgGCTGCACACAAGTTTTGAA	1	-	9	1543	164477109	164477133	164477128	6	C	T
1453580_at	cCTCAGGCTGCACACAAGTTTTGAA	1	-	9	1543	164477109	164477133	164477133	1	G	A
1422895_at	TGAACCCTGATaACAATGCCCCATA	1	+	4	944	164524996	164525020	164525007	12	A	G
1422896_at	GGAGCATAGaTGTCTTCACATACTC	1	+	2	1653	164525705	164525729	164525714	10	A	G
1422896_at	TCAAAGTGAAGGtGCTTCCTGCTGT	1	+	7	1782	164525834	164525858	164525846	13	T	A
1434796_at	GAAGTCACACCaTGCTGGTGGTGAA	1	+	4	520	164528703	164528727	164528714	12	A	G
1434796_at	GTTGCATTtGATTCTTTTCACTTGA	1	+	7	658	164528841	164528865	164528849	9	T	C
1450468_at	GCTTTTGCACGCTaTTATGGTTACC	1	+	8	2142	164579632	164579656	164579645	14	A	G
1450468_at	ATGGTTACCATAAGCtTTGCGAGGC	1	+	9	2158	164579648	164579672	164579663	16	T	C
1460306_at	TCAACAGTGGGCTACACAGCTTCCc	1	+	1	2522	164580011	164580035	164580035	25	C	A
1460306_at	CCAcGTTCCTAGATTCGTTTTAGAT	1	+	4	2620	164580109	164580133	164580112	4	C	T
1460306_at	CCACGTTCCTAGATTcGTTTTAGAT	1	+	4	2620	164580109	164580133	164580124	16	C	T
1460306_at	ACATCTGGCCCAgAGACTATATTTT	1	+	8	2805	164580294	164580318	164580306	13	G	A
1440947_at	ACTGTCgCCCAACTGTTTTGTATAT	1	-	10	513	164600979	164601003	164600997	7	C	A
1435459_at	ACCTCTGGCCTATGTACTCATGtTT	1	-	11	1121	164804684	164804708	164804686	23	A	G
1435459_at	TGCCCGGTTGGCAAgGCCTTGTAAG	1	-	4	884	164804921	164804945	164804931	15	C	T
1422905_s_at	AGTCACATGACAGTTTTCTcCATCA	1	-	4	1830	164806832	164806856	164806837	20	G	A
1422905_s_at	TcCATCACTGCCTCTTTGAAAGGGA	1	-	5	1848	164806814	164806838	164806837	2	G	A
1425528_at	GTGTCAGACTCAAGGCATATAGcTA	1	-	8	4710	165175521	165175545	165175523	23	G	A
1425528_at	ATAGcTACTGCGCTCCATCAATATA	1	-	9	4728	165175503	165175527	165175523	5	G	A
1425528_at	GTGtCAGACTCAAGGCATATAGCTA	1	-	8	4710	165175521	165175545	165175542	4	A	G
1425528_at	GATGCTTCGTACAAGCAGCTTCgCG	1	-	2	4462	165175769	165175793	165175771	23	C	A
1425528_at	GCAGCTTCgCGGAATTTCACAGAAT	1	-	3	4476	165175755	165175779	165175771	9	C	A
1425528_at	AAGTGGGATGTTGTgTCTGATGCTT	1	-	1	4444	165175787	165175811	165175797	15	C	T
1425528_at	AAGtGGGATGTTGTGTCTGATGCTT	1	-	1	4444	165175787	165175811	165175808	4	A	G
1425527_at	GCTTTGGCAATTTTCCTGGTGaACT	1	-	7	3261	165176967	165176991	165176970	22	T	C
1425527_at	GaACTTGACCAAACCACGTTGCCAT	1	-	8	3281	165176947	165176971	165176970	2	T	C
1425527_at	GTGAAGTGTTTAAAGCcTTGCTTAA	1	-	4	3120	165177108	165177132	165177116	17	G	A
1425527_at	TCACCACTGcCCTTATTTACACAAT	1	-	1	2808	165177420	165177444	165177435	10	G	A
1458004_at	ATGTGTCCACTTCaAGAAAGCCAAG	1	-	5	771	165183389	165183413	165183400	14	T	C
1458004_at	AACAGAACAAGcGATAGGAACCAAA	1	-	2	722	165183438	165183462	165183451	12	G	A
1458004_at	GGAACCCAGGGATAAACAATgTAGT	1	-	1	601	165183559	165183583	165183563	21	C	T
1439774_at	TAATCAATGgTATGTTTCTTTGACC	1	-	4	930	165185698	165185722	165185713	10	C	T
1425526_a_at	AGACCaACCGATTATCTCTCCTGGG	1	-	11	1608	165187911	165187935	165187930	6	T	G
1425526_a_at	AAACAGGACAACaTTCAACAGCAGC	1	-	1	1340	165192076	165192100	165192088	13	T	C
1436745_at	ATAGTTTGTcAATCACCTGTTCCCA	1	-	5	199	165315461	165315485	165315476	10	G	A
1458365_at	GTCAGATCATTCCAAAGTCAgAAGT	1	-	10	1323	165316245	165316269	165316249	21	C	G
1458365_at	CAgAAGTAGTGACTGTTTCCTATCC	1	-	11	1341	165316227	165316251	165316249	3	C	G
1458365_at	TTTCAGTTAATATCTCTgCGGTAAA	1	-	4	1222	165316346	165316370	165316353	18	C	A
1458365_at	CTgCGGTAAATTATAGCTTGTCTCT	1	-	5	1237	165316331	165316355	165316353	3	C	A
1458365_at	GCTGAAGAGAACAAtGAGCCTCAAA	1	-	2	1067	165316500	165316524	165316510	15	A	T
1457894_at	AATGCTTGCATTACCaTGATGTGGA	1	-	10	629	165632470	165632494	165632479	16	T	A
1457894_at	GTCTATTAATTTTGTCTTTAGCTcG	1	-	7	516	165632583	165632607	165632584	24	G	A
1457894_at	GTCTTTAGCTcGTTTTTTGGCAGAA	1	-	8	529	165632570	165632594	165632584	11	G	A
1457894_at	GAAgAAACATCTTGACCTAACTAAG	1	-	6	458	165632640	165632664	165632661	4	C	G
1457894_at	GTTACACTCTtTTCCTCTTTGCTGT	1	-	5	420	165632678	165632702	165632692	11	A	G
1446138_at	TTTTTGGACCTGAGGAGCgAACCCA	1	+	1	152	165820269	165820293	165820287	19	G	A
1446138_at	AACCTAATACGCGTGGGTcCACTGG	1	+	4	467	165820584	165820608	165820602	19	C	A
1446138_at	CGCGTGGGTcCACTGGATCGAAATA	1	+	5	476	165820593	165820617	165820602	10	C	A
1446138_at	AACCTAATACGCGTGGGTCCACTGg	1	+	4	467	165820584	165820608	165820608	25	G	A
1446138_at	CGCGTGGGTCCACTGgATCGAAATA	1	+	5	476	165820593	165820617	165820608	16	G	A
1446138_at	GgATCGAAATACTACCTCTATACAT	1	+	6	490	165820607	165820631	165820608	2	G	A
1446138_at	TAAATTATGCTTATATGCCTCTTAg	1	+	7	537	165820654	165820678	165820678	25	G	A
1428918_at	TTTTGCAGTCTGTGCCAAgTCAAGC	1	+	2	2809	165883678	165883702	165883696	19	G	C
1428918_at	gTCAAGCAGAGACCAACCTCAGGTT	1	+	3	2827	165883696	165883720	165883696	1	G	C
1428918_at	AAAAGGCTTCGGTGCCAGAGTCCAg	1	+	5	2872	165883741	165883765	165883765	25	G	A
1429137_at	GATGACTTTTAAGCACCcCAGTTAA	1	+	11	1354	165927307	165927331	165927324	18	C	A
1421712_at	GGCCtAGGAGTGTCATTACGGGTAC	1	+	3	2491	165987375	165987399	165987379	5	T	C
1421712_at	TAGGCAGACATAtTGGCTTTATCCC	1	+	5	2555	165987439	165987463	165987451	13	T	G
1419481_at	AGAGATGcAGTGTTTGCTCAACGAA	1	+	8	1341	166009932	166009956	166009939	8	C	A
1449906_at	GAGCAACCTGCCGAGAGGAcGGTCA	1	+	5	2184	166074157	166074181	166074176	20	C	T
1449906_at	AGGAcGGTCACTGGTCAGATGCCAT	1	+	6	2199	166074172	166074196	166074176	5	C	T
1440173_x_at	TCACACTTGACTGTAACTCCAtGGC	1	+	11	263	166079216	166079240	166079237	22	T	C
1420558_at	gTGGGCAGGCAGACCTCTAGTTTAA	1	+	1	2927	166079631	166079655	166079631	1	G	A
1420558_at	GTCAAGCTCTTtGTGTTTTGTTCAA	1	+	6	3174	166079878	166079902	166079889	12	T	C
1449269_at	TTGACCCACCcATTGTGGCTAGATA	1	+	1	6227	166141925	166141949	166141935	11	C	G
1449269_at	GTGTGGCATGGAAACCTTACCGaCA	1	+	9	6614	166147634	166147658	166147656	23	A	G
1418907_at	AAGACCtGGCAAGAATATGACTGTT	1	+	4	7057	166149905	166149929	166149911	7	T	C
1418907_at	AAATACCCAGTGTTGGgCTGGCTCA	1	+	9	7343	166150190	166150214	166150206	17	G	A
1418907_at	AAATACCCAGTGTTGGGCTGGCTCa	1	+	9	7343	166150190	166150214	166150214	25	A	G
1418907_at	AACCTTATGGCtTGAGTTCAAGTCC	1	+	10	7425	166150272	166150296	166150283	12	T	C
1426117_a_at	AAGTGGTGAACTACGCgCAGGGATT	1	+	2	833	166191050	166191074	166191066	17	G	A
1417902_at	TTTGGTCTCTTTCCTCCTAtACTTC	1	+	6	3187	166195115	166195139	166195134	20	T	C
1417902_at	CCTAtACTTCCTTGTTGCTCTATAA	1	+	7	3202	166195130	166195154	166195134	5	T	C
1417902_at	ATCTGATCCTTCTTTACgTGTCTAA	1	+	11	3380	166195307	166195331	166195324	18	G	C
1441315_s_at	TCTAAATCAAGaCTGTATCCACATT	1	+	1	156	166195327	166195351	166195338	12	A	T
1441315_s_at	AATCAAGaCTGTATCCACATTTTAC	1	+	2	160	166195331	166195355	166195338	8	A	T
1441315_s_at	CCATACTTGCAGAATGCAGACCCtA	1	+	3	192	166195363	166195387	166195386	24	T	C
1441315_s_at	TACTTGCAGAATGCAGACCCtAGTG	1	+	4	195	166195366	166195390	166195386	21	T	C
1441315_s_at	TGCAGAATGCAGACCCtAGTGGGCT	1	+	5	199	166195370	166195394	166195386	17	T	C
1441315_s_at	AGAATGCAGACCCtAGTGGGCTGTA	1	+	6	202	166195373	166195397	166195386	14	T	C
1441315_s_at	AATGCAGACCCtAGTGGGCTGTACT	1	+	7	204	166195375	166195399	166195386	12	T	C
1441315_s_at	GCAGACCCtAGTGGGCTGTACTGTA	1	+	8	207	166195378	166195402	166195386	9	T	C
1441315_s_at	ACCCtAGTGGGCTGTACTGTATGCA	1	+	9	211	166195382	166195406	166195386	5	T	C
1441315_s_at	CCCtAGTGGGCTGTACTGTATGCAC	1	+	10	212	166195383	166195407	166195386	4	T	C
1435052_at	GGCGTCACTaCAGATTGTGGGAGTA	1	+	9	589	166217878	166217902	166217887	10	A	C
1442164_at	TTCAGACATATGCAGTACAGGGAtT	1	-	10	1034	166220012	166220036	166220013	24	A	G
1442164_at	GAAGCAGTGTCgTTCATGGATGCTA	1	-	6	698	166220348	166220372	166220361	12	C	T
1418974_at	GAGAGCTCTCCGgACAACCAATTTG	1	-	8	1367	166222485	166222509	166222497	13	C	T
1418217_at	AATGCTgTTCATTGCACGGATCTGC	1	+	9	1366	166333164	166333188	166333170	7	G	C
1423890_x_at	GTAGTTTGCTTATTcGTCCATTTCC	1	-	6	2394	166367593	166367617	166367603	15	G	A
1418453_a_at	GGATGGGCGGATACTAcGGCTTCCC	1	-	5	1071	166368603	166368627	166368611	17	G	A
1418453_a_at	TAcGGCTTCCCTCTGCAGTATTATC	1	-	6	1085	166368589	166368613	166368611	3	G	A
1440794_x_at	AACCTCAAcGGCAAGAAGAGTTCCT	1	+	1	48	166891139	166891163	166891147	9	C	G
1440793_at	AATGGATGACAAACAtTGTAAGGAA	1	+	2	120	166891334	166891358	166891349	16	T	C
1440794_x_at	AATGGATGACAAACAtTGTAAGGAA	1	+	3	120	166891334	166891358	166891349	16	T	C
1440793_at	AtATCTGTTGAAGCAGTATGAAGGG	1	+	7	232	166891446	166891470	166891447	2	T	C
1440794_x_at	AtATCTGTTGAAGCAGTATGAAGGG	1	+	8	232	166891446	166891470	166891447	2	T	C
1430884_at	GACAACAACGATGAGCTGTGGCCCa	1	-	7	678	166997057	166997081	166997057	25	T	C
1430884_at	ACGATGAGCTGTGGCCCaGTGGACA	1	-	8	685	166997050	166997074	166997057	18	T	C
1430884_at	CCaGTGGACATGGATGTTGACCTGT	1	-	9	700	166997035	166997059	166997057	3	T	C
1430884_at	GATACAGAcGCTGGAACTCTGCCGG	1	-	5	576	166997159	166997183	166997175	9	G	A
1422086_at	ATGCCTCTGGCgTTGACTCCTGTTA	1	-	10	2204	167068422	167068446	167068435	12	C	T
1422086_at	CTGGCgTTGACTCCTGTTAACCTTT	1	-	11	2210	167068416	167068440	167068435	6	C	T
1422086_at	ATGCCTCtGGCGTTGACTCCTGTTA	1	-	10	2204	167068422	167068446	167068439	8	A	G
1422086_at	CtGGCGTTGACTCCTGTTAACCTTT	1	-	11	2210	167068416	167068440	167068439	2	A	G
1422085_at	AACCTTCACTAACCAGcATTGCTGT	1	-	11	1441	167069188	167069212	167069196	17	G	A
1422085_at	ATCCGTGCCTGTGGACCATtAGCAA	1	-	6	1270	167069359	167069383	167069364	20	A	G
1435142_at	AGTGCTTGGGTGTCTGTTtCTCTCA	1	-	4	1907	167106273	167106297	167106279	19	A	T
1435142_at	CTGTTtCTCTCATGGTGACTTTGTG	1	-	5	1920	167106260	167106284	167106279	6	A	T
1435142_at	GAAGGGTGAGATGCATcCCCAGCTT	1	-	3	1873	167106307	167106331	167106315	17	G	A
1425027_s_at	CTGTAAATGTCCTCTAAaCCTCTGT	1	-	2	648	167109312	167109336	167109319	18	T	C
1436459_at	CtTAGGAGGCAGCAGTCACTTCTGG	1	+	5	964	167256495	167256519	167256496	2	T	G
1436459_at	AAAtCACAGATGCACCAGTTCTTCC	1	+	7	1019	167256550	167256574	167256553	4	T	C
1436459_at	CAGTTCTTCCCAaAGACCATGCCAA	1	+	8	1034	167256565	167256589	167256577	13	A	G
1436459_at	CTGCACGCCTAGGAATGGATcTGTT	1	+	10	1073	167256604	167256628	167256624	21	C	A
1447049_at	ACACTGTAAATTTTCACCTGACCcT	1	-	8	330	167388852	167388876	167388853	24	G	A
1447049_at	TATCTCATTCTCCTGATAGCTgGGA	1	-	7	303	167388879	167388903	167388882	22	C	T
1430071_at	ACAGTGTGGAGCAGGCtCAGTTTTA	1	+	1	1676	167393192	167393216	167393208	17	T	G
1430071_at	GGCtCAGTTTTAAAGCACTTAAGCT	1	+	2	1689	167393205	167393229	167393208	4	T	G
1423833_a_at	GCTCAGTCCACTGTGtTGATGGCTA	1	+	3	420	167408409	167408433	167408424	16	T	C
1439613_at	GAACAGGCCGAGAACGCTCAgGACA	1	+	3	165	167500901	167500925	167500921	21	G	A
1439613_at	GGCAAgGTAACCCTTCAGGATGTTC	1	+	10	486	167505821	167505845	167505826	6	G	C
1428168_at	AGAACCAAATCCTcTGTTGGCCAAG	1	-	7	1880	167522783	167522807	167522794	14	G	A
1424194_at	GTCTCTCTTCgCTTCTCTATGAAGT	1	-	4	2696	167579431	167579455	167579445	11	C	T
1442866_at	TCGGCCTCTACAGAGtACCTAACTA	1	-	11	781	167634809	167634833	167634818	16	A	G
1444431_at	ATGGCTTCCCgTTTTGATTGCAGTG	1	-	1	266	167637603	167637627	167637617	11	C	G
1430230_at	GAATtGGATGTTTAGGACCGTGCCC	1	-	10	1009	167638940	167638964	167638960	5	A	G
1430230_at	tGGATGTTTAGGACCGTGCCCTTTG	1	-	11	1013	167638936	167638960	167638960	1	A	G
1430230_at	GTAGCAGCAGACAATGGCCTCgGCA	1	-	6	903	167639046	167639070	167639049	22	C	T
1430230_at	AATGGCCTCgGCACAGATTCAAGTC	1	-	7	915	167639034	167639058	167639049	10	C	T
1430230_at	GCCTCgGCACAGATTCAAGTCCCTA	1	-	8	919	167639030	167639054	167639049	6	C	T
1415947_at	CAGAGGCTACgCTGACTATGTCTTT	1	+	4	434	167699951	167699975	167699961	11	G	C
1444380_at	GACCAAGGaATCTTCAGTCCCGGAC	1	+	1	228	167702490	167702514	167702498	9	A	T
1444380_at	GTATTTCTGTATTCCGAGCAgGGTC	1	+	4	392	167702654	167702678	167702674	21	G	T
1415947_at	CaTGCACACTTGAAGGGTTGGCCCT	1	+	10	787	167704028	167704052	167704029	2	A	T
1415947_at	CATGCACACTTGAAGGgTTGGCCCT	1	+	10	787	167704028	167704052	167704044	17	G	A
1415947_at	TTGTCCgTCAGAAGATGTGGTTGCT	1	+	11	889	167704128	167704152	167704134	7	G	A
1415948_at	TACTACgTGTATTCATGCTCTTGGA	1	+	9	1994	167705230	167705254	167705236	7	G	A
1446711_at	AAAAcCACACTTCATGGGCTAGAGA	1	+	1	86	167730086	167730110	167730090	5	C	A
1446711_at	TTAAGAGTGCTCaCCTAGCATGGAT	1	+	2	124	167730124	167730148	167730136	13	A	G
1446711_at	AGATCTCTGTGTTCgAAGCCAACCT	1	+	4	158	167730158	167730182	167730172	15	G	A
1446711_at	AGATCTCTGTGTTCGAAgCCAACCT	1	+	4	158	167730158	167730182	167730175	18	G	A
1446711_at	ACAGAGCCTGCATGaGTCTGGGCTT	1	+	6	306	167730306	167730330	167730320	15	A	G
1446711_at	GTGTTCTTAAGGTACCTCTAACaAG	1	+	8	365	167730365	167730389	167730387	23	A	C
1438392_at	GAACCTTGAAGAcGCTTGGGCCTTA	1	+	2	95	167735922	167735946	167735934	13	C	T
1438392_at	TTGTTCCTGTTGAGACTTGGCcAGT	1	+	5	248	167736075	167736099	167736096	22	C	T
1438392_at	ACGGCATCCCGCTTAAAATCgAACA	1	+	10	501	167736328	167736352	167736348	21	G	A
1428060_at	AGAGCCCTAtCGTGCAGGAGTGCAT	1	-	8	776	167775436	167775460	167775451	10	A	C
1428059_at	tAGAAACCTGGTTTTAGCTCCGGCT	1	+	4	599	167775797	167775821	167775797	1	T	C
1428060_at	AACCAGGTTTCTaTGCCTTAGCTTG	1	-	1	427	167775785	167775809	167775797	13	T	C
1428059_at	AGTGGCCGGCAAtCATCGTTTCTAT	1	+	11	954	167776152	167776176	167776164	13	T	A
1452539_a_at	TGGATCCCAAACTCTGCTACtTGCT	1	+	2	156	167785318	167785342	167785338	21	T	C
1452539_a_at	GCTACtTGCTAGATGGAATCCTCTT	1	+	3	171	167785333	167785357	167785338	6	T	C
1426396_at	CTGTTGTCACACTTTGCAGTGTtGA	1	+	2	1082	167791630	167791654	167791652	23	T	C
1426396_at	TtGAGGTAACATGTAATTAGGCCAC	1	+	3	1103	167791651	167791675	167791652	2	T	C
1426396_at	TGTGTCATTAAAGTGCCTGTACcCA	1	+	11	1544	167792092	167792116	167792114	23	C	A
1426396_at	TGTGTCATTAAAGTGCCTGTACCCa	1	+	11	1544	167792092	167792116	167792116	25	A	G
1435555_at	CAaACACTTCTACTAACTGGGCATA	1	-	9	1549	167795550	167795574	167795572	3	T	C
1419716_a_at	AAATGACACCTGTCATTGGCtTCCT	1	-	10	2526	167805771	167805795	167805775	21	A	G
1439746_at	GAGCCCCAAATTCTGGACCAGCTtA	1	-	11	213	168028546	168028570	168028547	24	A	C
1439746_at	CCTTGGAGACACTGGGAACACGGaA	1	-	1	43	168028716	168028740	168028717	24	T	C
1439746_at	GAACACGGaAAGAAGCCATTTAACA	1	-	2	58	168028701	168028725	168028717	9	T	C
1458716_at	GGTCTTCTCTGCTCCgGGAAACAGA	1	-	4	151	168029315	168029339	168029324	16	C	T
1458716_at	GGGAGGTATACcAGGTCTTCTCTGC	1	-	3	138	168029328	168029352	168029341	12	G	A
1419330_a_at	GGCAaTGAAGTCACTTTGTCCCACA	1	+	3	1811	168096130	168096154	168096134	5	A	G
1446327_at	TTGCGCCTCTGTGtATGTAGTCTAG	1	+	2	167	168233036	168233060	168233049	14	T	C
1436894_at	TTTCATCTTTCTGTCgAACAGAGTG	1	+	3	378	168241614	168241638	168241629	16	G	A
1436221_at	AAATGCTGTTGgACTGTACCTTGGA	1	+	3	341	168245169	168245193	168245180	12	G	C
1436221_at	CGGGAGgCTTCTTGACATGTTCCAA	1	+	9	672	168245500	168245524	168245506	7	G	A
1436293_x_at	AAATGTGGTCCGACTtCTTTTATCT	1	+	4	93	168246637	168246661	168246652	16	T	C
1436293_x_at	AATGTGGTCCGACTtCTTTTATCTA	1	+	5	94	168246638	168246662	168246652	15	T	C
1436293_x_at	ATGTGGTCCGACTtCTTTTATCTAA	1	+	6	95	168246639	168246663	168246652	14	T	C
1436293_x_at	TGTGGTCCGACTtCTTTTATCTAAA	1	+	7	96	168246640	168246664	168246652	13	T	C
1436293_x_at	TCAAAACTGAAACAcTTATATCACT	1	+	11	301	168246845	168246869	168246859	15	C	T
1459380_at	aGAATTGAACTGTAGAACCCAGGTT	1	+	4	174	168313753	168313777	168313753	1	A	T
1439806_at	GAACAACCGACTACGATTCTtCCTT	1	-	8	1290	168320652	168320676	168320656	21	A	G
1439806_at	GAACAACCGACTACgATTCTTCCTT	1	-	8	1290	168320652	168320676	168320662	15	C	G
1439806_at	CTTAGACgTGAAGACGGCCCTGGGA	1	-	4	1138	168320804	168320828	168320821	8	C	T
1439806_at	GAGGAAGAACgGTCGCTGCAGTAAC	1	-	2	1003	168320939	168320963	168320953	11	C	T
1439806_at	TTgCTCTGACCTTGTATGGTCACCT	1	-	1	923	168321019	168321043	168321041	3	C	T
1459896_at	GTACTCTAAGTGGTGCAAGCATTtG	1	-	4	3344	168324880	168324904	168324881	24	A	C
1446179_at	GAGGCCcATTTAAATTAGGTCATCT	1	+	4	194	169012010	169012034	169012016	7	C	T
1446179_at	ACgAAAAGGCCTGAGTCTCCCAGAT	1	+	6	251	169012067	169012091	169012069	3	G	A
1453861_at	GTGTAACaCTCAACTCTTTAGCACC	1	-	7	1082	169020342	169020366	169020359	8	T	C
1426909_at	cGAGTTTCAGCAGCGGAGTCCTGTT	1	-	11	1649	169153220	169153244	169153244	1	G	A
1426909_at	TGGTcCTGCTGTGTTCTCACGGTGC	1	-	9	1610	169153259	169153283	169153279	5	G	T
1439740_s_at	AAGTCCCTTTTAAGAtTCTGGCTCT	1	-	11	241	169153283	169153307	169153292	16	A	G
1439741_x_at	AAGTCCCTTTTAAGAtTCTGGCTCT	1	-	11	241	169153283	169153307	169153292	16	A	G
1439740_s_at	AAGTCCCTTTTAAGaTTCTGGCTCT	1	-	11	241	169153283	169153307	169153293	15	T	C
1439741_x_at	AAGTCCCTTTTAAGaTTCTGGCTCT	1	-	11	241	169153283	169153307	169153293	15	T	C
1426909_at	TCTGTCTCCTTTGCcGTTCATATTT	1	-	8	1470	169153399	169153423	169153409	15	G	A
1448604_at	GAAATACGCcGATGTGATCATTCCT	1	-	5	878	169157882	169157906	169157897	10	G	A
1448604_at	GAAaTACGCCGATGTGATCATTCCT	1	-	5	878	169157882	169157906	169157903	4	T	C
1441858_at	GTGAAAGGGCGCaTGATGGATTCTT	1	-	2	207	169189514	169189538	169189526	13	T	C
1441858_at	AGGGCGCaTGATGGATTCTTTGCTA	1	-	3	212	169189509	169189533	169189526	8	T	C
1441858_at	GCaTGATGGATTCTTTGCTAGCCAC	1	-	4	217	169189504	169189528	169189526	3	T	C
1441858_at	GTGAAAGGgCGCATGATGGATTCTT	1	-	2	207	169189514	169189538	169189530	9	C	T
1441858_at	AGGgCGCATGATGGATTCTTTGCTA	1	-	3	212	169189509	169189533	169189530	4	C	T
1437398_a_at	TGATAACgGGTCAGTGTTGTCCTCT	1	+	2	818	169297737	169297761	169297744	8	G	A
1437398_a_at	GGGCAGTaCTGGTATGTGCCTTTAA	1	+	11	1132	169298050	169298074	169298057	8	A	G
1436689_a_at	CTCAGTGGGTAAGgTCTTATCACTT	1	+	7	266	169298311	169298335	169298324	14	G	A
1436689_a_at	GTAAGgTCTTATCACTTAAACCCAG	1	+	8	274	169298319	169298343	169298324	6	G	A
1432914_at	AGGGATGTCAGTtGTTTTTAGAAGA	1	+	1	1408	169397542	169397566	169397554	13	T	C
1421554_at	ATCATGAACCCCTATACAACgTTGC	1	+	4	1087	169774801	169774825	169774821	21	G	A
1421554_at	TGGAGATCAcATGCACCCCTATGGT	1	+	6	1197	169774911	169774935	169774920	10	C	T
1421554_at	AACCTGGGaGACTGCTTCCTGGCAA	1	+	9	1270	169776782	169776806	169776790	9	A	C
1428647_at	GTATAGCTTGTTTATCATCGCcTCT	1	-	9	2173	170085884	170085908	170085887	22	G	A
1428647_at	gTATAGCTTGTTTATCATCGCCTCT	1	-	9	2173	170085884	170085908	170085908	1	C	T
1428647_at	AATCTGTGCCCgAGAATTCTTCATA	1	-	6	2060	170085997	170086021	170086010	12	C	T
1428647_at	AAtCTGTGCCCGAGAATTCTTCATA	1	-	6	2060	170085997	170086021	170086019	3	A	T
1428647_at	GTCAGGTCAACTTTCTAGATCCCaA	1	-	5	2033	170086024	170086048	170086025	24	T	A
1428647_at	GTCAGGTCAACTtTCTAGATCCCAA	1	-	5	2033	170086024	170086048	170086036	13	A	G
1428647_at	GGCTCCCTAtGATTTCAGGTCAGGT	1	-	4	2015	170086042	170086066	170086057	10	A	G
1429181_at	TCCGAGCCCtTGTAAGAGCACCAAG	1	+	8	839	173056889	173056913	173056898	10	T	G
1457199_at	GTACGGTTCCTCATGTATTGaGACC	1	-	9	305	173062242	173062266	173062246	21	T	A
1457199_at	GTACgGTTCCTCATGTATTGAGACC	1	-	9	305	173062242	173062266	173062262	5	C	G
1457199_at	GTTGTGGTTTTCAaTGCTGCAGCCC	1	-	8	272	173062275	173062299	173062286	14	T	C
1457199_at	AGATTGTGGAGGTTCATGaGTTTAC	1	-	5	201	173062346	173062370	173062352	19	T	G
1457199_at	CAGTGATTCCTAATTCAgTCAGTTT	1	-	4	169	173062378	173062402	173062385	18	C	T
1457199_at	GATGTCATCTgGGTAGAGACTAATG	1	-	2	100	173062447	173062471	173062461	11	C	T
1444791_at	TTTCCtGTGAACATACTCCTGCAAG	1	-	11	1134	173109753	173109777	173109772	6	A	C
1444791_at	TTTAGAGTGCTTTCTCATTTTtCTG	1	-	8	988	173109899	173109923	173109902	22	A	G
1455614_at	ATAGTATAAAGCATCtCCCTCGTAG	1	-	2	616	173148383	173148407	173148392	16	A	G
1455614_at	TCtCCCTCGTAGCAAACGGATTCAT	1	-	3	629	173148370	173148394	173148392	3	A	G
1429382_at	TCCTCAGAACCAGAACTGCCGgAGA	1	-	9	1368	173149479	173149503	173149482	22	C	G
1429382_at	GCCGgAGAGTCATTTTTTCCAGTTA	1	-	10	1385	173149462	173149486	173149482	5	C	G
1455965_at	AAGTGCTGATAAGTGACCTTGGAgT	1	+	8	511	173190508	173190532	173190531	24	G	T
1455965_at	GACCTTGGAgTACAAGTCTGTGGAA	1	+	9	525	173190522	173190546	173190531	10	G	T
1455965_at	cCGTTGTAACAGGAGAGGTGACCTT	1	+	10	614	173190611	173190635	173190611	1	C	G
1455965_at	AGTGACTCCAGAATCAATCAAaGTA	1	+	11	658	173190655	173190679	173190676	22	A	T
1448065_at	GAGTCTAGAATTCAGGGACATgTAG	1	-	8	329	173206171	173206195	173206174	22	C	A
1448065_at	GACATgTAGAGTGTCCTAAAGAGAC	1	-	9	345	173206155	173206179	173206174	6	C	A
1449435_at	GGGTCACCTGtCAGGGCTTATGACT	1	+	6	1766	173206693	173206717	173206703	11	T	A
1416327_at	TGCTCCTTTtTCAGGATTCCTTCAA	1	-	10	751	173218942	173218966	173218957	10	A	G
1417469_at	CTGTGTCACTGGtTTCAATTCTGGA	1	-	10	2940	173270803	173270827	173270815	13	A	G
1458462_at	CCCTCCTTTTGTGCTAcAGTACAAG	1	+	10	474	173332755	173332779	173332771	17	C	T
1436171_at	TTcAGCCAAACTTTTGCCCTATTCT	1	+	1	1329	173339774	173339798	173339776	3	C	T
1456169_at	GAAACAGGGCTAGATAaAAGGCTCA	1	+	6	364	173350361	173350385	173350377	17	A	G
1456169_at	aAAGGCTCACCAGTTTGTGGCTGTT	1	+	7	380	173350377	173350401	173350377	1	A	G
1444339_at	TTCAATCCCtGGCACTGCCTAAAAT	1	-	8	838	173353426	173353450	173353441	10	A	G
1449156_at	CAGCAAGAtGCTGAGTCTCCTGAAA	1	-	5	2015	173519217	173519241	173519233	9	A	G
1422875_at	AGaAAGATCCGGTGACCACCATTTA	1	+	1	942	173815715	173815739	173815717	3	A	G
1422875_at	AGAAAGATCCgGTGACCACCATTTA	1	+	1	942	173815715	173815739	173815725	11	G	A
1422875_at	GAATCAACGGTTTCAGTCTTTTGgA	1	+	4	1109	173818780	173818804	173818803	24	G	T
1422875_at	TTTTGgATATAACCTGGGCCAGCCA	1	+	5	1127	173818798	173818822	173818803	6	G	T
1422875_at	TCTTACAACTCTCACgGGCAACGGC	1	+	8	1391	173819062	173819086	173819077	16	G	A
1422875_at	gGGCAACGGCTTCAAGTTCCAATTT	1	+	9	1406	173819077	173819101	173819077	1	G	A
1457773_at	AaTCTCTGGGCATGACTGTGAGCTC	1	+	1	210	173882767	173882791	173882768	2	A	G
1457773_at	AATCTCTGGGCATGACTGTGAGcTC	1	+	1	210	173882767	173882791	173882789	23	C	T
1457773_at	GATAAGCAACTGAtGCACCCATTTT	1	+	7	502	173883060	173883084	173883073	14	T	C
1457773_at	AGGAAAACATGCCTTTGTCgCTGCT	1	+	9	539	173883097	173883121	173883116	20	G	A
1457773_at	CgCTGCTGCAGTCTGAGAACATAGA	1	+	10	557	173883115	173883139	173883116	2	G	A
1436118_at	AGGAGGCAGGATTCTCTtAGTCCCT	1	-	2	529	173931622	173931646	173931629	18	A	C
1436118_at	TtAGTCCCTGTTTGTCTGGGTCCCT	1	-	3	545	173931606	173931630	173931629	2	A	C
1437274_at	GGGaGGCTATTGATTTCTGCCTTTA	1	+	2	87	174022325	174022349	174022328	4	A	G
1437274_at	tGTTACCTCAGATTTTCATTAAAAT	1	+	9	470	174022708	174022732	174022708	1	T	C
1416425_at	AGAATATTTTTTCCCTGCaAGCCCT	1	+	11	1890	174065357	174065381	174065375	19	A	G
1453662_at	TAGCCATAATAgTCATAATCAGTCA	1	+	7	1213	174113064	174113088	174113075	12	G	A
1434134_at	GTTCAGTGGTGGCAATTTCCCTGTc	1	+	9	1542	174125511	174125535	174125535	25	C	T
1434134_at	GTcCCTATCACTGTTAGAGGCCTAC	1	+	10	1564	174125533	174125557	174125535	3	C	T
1455136_at	AGTCAGTGCTGACCAATAGCgTATA	1	-	4	1875	174202255	174202279	174202259	21	C	T
1455136_at	AATAGCgTATACTGTACCCAGCGCC	1	-	5	1889	174202241	174202265	174202259	7	C	T
1455136_at	AAATCAGTCCACTCCCAATCTtAGG	1	-	3	1810	174202320	174202344	174202323	22	A	T
1434893_at	GAAACCATAgCATAGATGTACCTAG	1	-	10	766	174203359	174203383	174203374	10	C	T
1434893_at	TCACCTAACAGTTTTGCTCTTCgGA	1	-	8	713	174203412	174203436	174203414	23	C	T
1434893_at	ACAGTTTTGCTCTTCgGACAGCTGC	1	-	9	720	174203405	174203429	174203414	16	C	T
1434893_at	TTCTTAAGAGACCTATGCCTTTGgC	1	-	5	581	174203544	174203568	174203545	24	C	T
1434893_at	TTCTTAAGAGACCTAtGCCTTTGGC	1	-	5	581	174203544	174203568	174203553	16	A	G
1434893_at	GACACTGTCAGACACTTTAGACAtG	1	-	4	549	174203576	174203600	174203577	24	A	G
1434893_at	GACACTGTCAGACACTTtAGACATG	1	-	4	549	174203576	174203600	174203583	18	A	C
1434893_at	AAAGTTTcCAGGACATCCCTGGCTT	1	-	2	494	174203631	174203655	174203648	8	G	C
1427465_at	CCAGGcGGAGAGATTAGGTCTGTCT	1	-	10	1963	174204322	174204346	174204341	6	G	A
1427465_at	AAGTGTCAGTGACCCTTGGCTgCAT	1	-	6	1824	174204459	174204483	174204462	22	C	A
1427465_at	TTGGCTgCATTCCTCTTCCCATTCT	1	-	7	1839	174204444	174204468	174204462	7	C	A
1427465_at	TATTCAAACAGATCgACACCCAAAG	1	-	2	1757	174204526	174204550	174204536	15	C	T
1427465_at	GATCgACACCCAAAGGTTAATCCCG	1	-	3	1767	174204516	174204540	174204536	5	C	T
1452308_a_at	GCCTGGACTGGGATGATCGGACtAC	1	-	1	2778	174208700	174208724	174208702	23	A	G
1452308_a_at	GGACTGGGATGATCGGACtACCAAC	1	-	2	2782	174208696	174208720	174208702	19	A	G
1452308_a_at	CTGGGATGATCGGACtACCAACGAC	1	-	3	2785	174208693	174208717	174208702	16	A	G
1428602_at	TTCCgTCTAGCAATGGCCACAGGTT	1	-	7	779	174251030	174251054	174251050	5	C	T
1428602_at	TTCCTGCCCTCGAATAAAAGTCTGt	1	-	1	639	174251170	174251194	174251170	25	A	G
1428602_at	ATAAAAGTCTGtTGCTCTGTCCCAG	1	-	2	652	174251157	174251181	174251170	12	A	G
1428602_at	GtTGCTCTGTCCCAGGCTAAGAAGC	1	-	3	662	174251147	174251171	174251170	2	A	G
1428602_at	TtCCTGCCCTCGAATAAAAGTCTGT	1	-	1	639	174251170	174251194	174251193	2	A	G
1450712_at	CAAAGACCTGGTTCCTAACACcAGA	1	-	7	2392	174252105	174252129	174252108	22	G	C
1450712_at	GTGATATTCAAAGACCTGGTTCcTA	1	-	6	2384	174252113	174252137	174252115	23	G	A
1450712_at	CAAAGACCTGGTTCcTAACACCAGA	1	-	7	2392	174252105	174252129	174252115	15	G	A
1433029_at	GGTGTCCTCCAGGTGtTCCAGGTCG	1	+	1	980	174256402	174256426	174256417	16	T	C
1419601_at	TTTGGGCAGCTCTGTCCTGaAAAGA	1	+	4	2158	174300955	174300979	174300974	20	A	G
1430468_at	GAAGTCGAGCCTGTCAAGAgTTATT	1	-	9	1110	174305374	174305398	174305379	20	C	T
1419876_at	GcGACGCTTCCGCTGTCCGGAAATC	1	-	1	45	174306502	174306526	174306525	2	G	C
1419877_x_at	GcGACGCTTCCGCTGTCCGGAAATC	1	-	1	45	174306502	174306526	174306525	2	G	C
1419315_at	AGGCATGGAcGTGACCTACATCTGG	1	+	2	582	174407428	174407452	174407437	10	C	T
1441420_at	CTGAGGCTGACCAAACAgGAAGGGC	1	+	5	307	174420736	174420760	174420753	18	G	A
1436671_at	GAACCGCAGAGGTACAACCCAGAtG	1	+	8	402	174493701	174493725	174493724	24	T	C
1436671_at	CAGAtGTCCCCAGCCAAGGCGAGGG	1	+	9	421	174493720	174493744	174493724	5	T	C
1425294_at	aAAGCCATTTTTCTGGTAGCACTAT	1	-	11	1541	174511916	174511940	174511940	1	T	C
1425294_at	CAGGACTTTCTCtAGGATCCACAGA	1	-	4	1163	174512294	174512318	174512306	13	A	T
1453074_at	GTGAAGGAGACCCATGTCCCTgGCC	1	-	6	1039	174561299	174561323	174561302	22	C	T
1453074_at	GGATTCTAaGTGCTGTTCCCTGACA	1	-	5	992	174561346	174561370	174561362	9	T	C
1453074_at	CTCCGGTCACAGTTCTgGGAAACAG	1	-	3	917	174561421	174561445	174561429	17	C	T
1418921_at	GTGTTCCTCCCAGtGAGAGTAGATT	1	-	5	2017	175266493	175266517	175266504	14	A	T
1418921_at	GGCTAGTGGTGGCTCTTCCTCTGCt	1	-	1	1854	175266656	175266680	175266656	25	A	G
1418921_at	TGCtGGCCCTGCACTACAGACAGGG	1	-	2	1875	175266635	175266659	175266656	4	A	G
1444405_at	CACTGGcAAATCATGCATTGGATGT	1	-	9	576	175413822	175413846	175413840	7	G	T
1444405_at	ATCCAATCTCCCACTAACTTaTTTA	1	-	3	209	175414187	175414211	175414191	21	T	G
1444405_at	CAACTGGACCTGTGAAAGCAAAGCa	1	-	10	633	175522161	175522185	175522161	25	T	G
1444405_at	aCTTCATCTCTCCTATTGTTTACTA	1	-	11	657	175522137	175522161	175522161	1	T	G
1445019_at	AACACCAATATCATCTCACATGTCa	1	+	6	615	175537870	175537894	175537894	25	A	G
1445019_at	GTCaTAACTAGAGATACTTGTTCCC	1	+	7	636	175537891	175537915	175537894	4	A	G
1435331_at	TACGGACGACTgACCAATATTGCTT	1	+	4	1447	175574848	175574872	175574859	12	G	T
1435331_at	AAGCAAGCTCTTTGgTTTAGGAAAT	1	+	11	1717	175576272	175576296	175576286	15	G	C
1457035_at	GTCTCTATAACTTCTGTGATTGTTt	1	-	11	1384	175653612	175653636	175653612	25	A	C
1457035_at	GCTCTACTAAAAGCAGCtCTTAATT	1	-	7	1298	175653698	175653722	175653705	18	A	T
1425008_a_at	AAcTATAAGGAATCCCATCTTCAAT	1	-	5	2232	175706036	175706060	175706058	3	G	T
1452349_x_at	GAAGTGCCCAACtGTATTACCAGAA	1	-	1	1057	175831834	175831858	175831846	13	A	G
1421278_s_at	ATTGCTCATGAAtATCACTCCTTAT	1	+	10	8252	176178432	176178456	176178444	13	T	C
1431725_at	GCTCATTTGAATTTCCTCACATtTC	1	+	6	1295	176630287	176630311	176630309	23	T	A
1453529_at	GTTCTTAcTGATTTTTCTGCCCTTT	1	-	9	2820	176992212	176992236	176992229	8	G	C
1453529_at	GTGTAAGCCCcTTTTCAAGATAAAT	1	-	6	2611	176992421	176992445	176992435	11	G	T
1453529_at	gTGTAAGCCCCTTTTCAAGATAAAT	1	-	6	2611	176992421	176992445	176992445	1	C	G
1432942_at	GGCAAGTgTGTTCCAAGTAATCAAA	1	-	9	1558	177309237	177309261	177309254	8	C	T
1432942_at	GACTCCATCTAAtCATCTTAAACCC	1	-	7	1468	177309327	177309351	177309339	13	A	G
1432942_at	TGGTGCCGTGTACACCAATCTAgCA	1	-	2	1276	177309519	177309543	177309521	23	C	A
1432942_at	AATTGAGGCTGGTGCCgTGTACACC	1	-	1	1267	177309528	177309552	177309536	17	C	T
1432942_at	TGGTGCCgTGTACACCAATCTAGCA	1	-	2	1276	177309519	177309543	177309536	8	C	T
1432941_at	AAgGCTTGGGCCATTGAGCAGCAGT	1	+	3	1311	177310284	177310308	177310286	3	G	A
1432941_at	GGCTGTCTGTGTTtAGCATGGCTCT	1	+	7	1557	177310530	177310554	177310543	14	T	C
1432941_at	GTTTACACCCcGGATAATCTAGCAG	1	+	11	1748	177310721	177310745	177310731	11	C	A
1441114_at	GAACTATtTATTCCTATTCACAGAA	1	+	9	1040	182058691	182058715	182058698	8	T	C
1417066_at	CCTAGCTCAGTCTCaGCATGGACAA	1	-	9	2475	182096919	182096943	182096929	15	T	C
1417066_at	AGCTCAGGaCAGCAGGGTAGCCACC	1	-	8	2451	182096943	182096967	182096959	9	T	C
1417066_at	GTCCAGACAAAAAGGCAGGCTtCTT	1	-	4	2257	182097137	182097161	182097140	22	A	C
1440127_a_at	GACACTGCTACcAGGTTTGGCCATT	1	-	4	101	182142515	182142539	182142528	12	G	C
1431542_at	GAGGTCTCACAGGAGGCAtGGTTAT	1	-	2	1475	182163166	182163190	182163172	19	A	G
1440534_at	AGCCTTCTGCCAGCTTTGAAGaCCT	1	-	2	258	182362781	182362805	182362784	22	T	A
1440534_at	TTTGAAGaCCTTCCTTCCAGCAATG	1	-	3	272	182362767	182362791	182362784	8	T	A
1436511_at	GGAAAGAACGTACCATCAGcCGGCA	1	+	5	1632	182797316	182797340	182797335	20	C	T
1459853_x_at	GCAGTGAGTCACATGGTTGTTTCgG	1	+	3	105	182798094	182798118	182798117	24	G	A
1459853_x_at	GAGTCACATGGTTGTTTCgGTCATA	1	+	4	110	182798099	182798123	182798117	19	G	A
1459853_x_at	GGTTGTTTCgGTCATAACATTTTCT	1	+	5	119	182798108	182798132	182798117	10	G	A
1459853_x_at	TTTCgGTCATAACATTTTCTTTGGG	1	+	6	124	182798113	182798137	182798117	5	G	A
1436151_x_at	TCTTCTGCtCTGGAGTTTGGTGAAC	1	+	11	269	182798166	182798190	182798174	9	T	C
1423871_at	CTTAGCCTTCTGCAAGCTGATGaAT	1	+	7	3395	182904925	182904949	182904947	23	A	C
1423871_at	AGGCTCaTGCCCACTGGTTTGTAGC	1	+	9	3558	182905088	182905112	182905094	7	A	C
1423871_at	GTGtTTCCGGGTTTTTGTATCATGT	1	+	10	3595	182905124	182905148	182905127	4	T	C
1423871_at	TGGGCTGTGACTGGGTAAcCCCACA	1	+	11	3630	182905159	182905183	182905177	19	C	T
1423871_at	TGGGCTGTGACTGGGTAACCCCaCA	1	+	11	3630	182905159	182905183	182905181	23	A	T
1457411_at	AGCACaGAATACTTGGCTTCCCAGA	1	+	2	162	183021816	183021840	183021821	6	A	G
1453018_at	TGGAACTCACCACGAATCACAGTtA	1	-	4	2868	183023933	183023957	183023934	24	A	G
1453018_at	TGgAACTCACCACGAATCACAGTTA	1	-	4	2868	183023933	183023957	183023955	3	C	A
1435478_at	GGCATTGTGGTGTGATgTAGCTAAC	1	-	4	416	183103770	183103794	183103778	17	C	T
1435478_at	gTAGCTAACACAGAGCTCTTGGTAT	1	-	5	432	183103754	183103778	183103778	1	C	T
1423962_at	TTTCCAAGTCTGTCTTAACTGGCCg	1	-	7	4244	183105596	183105620	183105596	25	C	T
1433122_at	ACTCCATTTGAGCTAGGATCcGGGT	1	-	4	966	183311657	183311681	183311661	21	G	A
1433122_at	GATCcGGGTGAGTTTCAAGGCCCAT	1	-	5	982	183311641	183311665	183311661	5	G	A
1433123_at	GCACCCATTAGTtAGCCACTGTATT	1	+	1	795	183312089	183312113	183312101	13	T	C
1455375_at	GCCTTCCAACGACGTTCTgTGTGAA	1	-	9	231	183826831	183826855	183826837	19	C	A
1455375_at	GACGTTCTgTGTGAACTGCATGCAG	1	-	10	241	183826821	183826845	183826837	9	C	A
1448753_at	GGGATCACATgCTCCATGGTGCGCA	1	+	1	843	184061996	184062020	184062006	11	G	C
1448753_at	GTGTGCAaCGTACGCAGTGTTTACT	1	+	6	1048	184062201	184062225	184062208	8	A	G
1448753_at	GTGTGCAACGTACGCAGTGTtTACT	1	+	6	1048	184062201	184062225	184062221	21	T	G
1448753_at	AGTGTtTACTCAGTGTGGCTCCCGC	1	+	7	1063	184062216	184062240	184062221	6	T	G
1440532_a_at	TATACGGCCCAAACTAGAGACTCTg	1	+	4	269	184425236	184425260	184425260	25	G	C
1440532_a_at	AACTAGAGACTCTgACACGGAGGCT	1	+	5	280	184425247	184425271	184425260	14	G	C
1440532_a_at	ACTCTgACACGGAGGCTAGGGAGCT	1	+	6	288	184425255	184425279	184425260	6	G	C
1443759_at	aAGCATGAAGACAGATCCCAAATAT	1	+	1	146	184873304	184873328	184873304	1	A	G
1417164_at	GAATCCTTACACCaAAGCTCATGGG	1	+	6	1586	185898359	185898383	185898372	14	A	G
1425511_at	TGCTGGAtGCCAACACCTGTGACTA	1	-	2	2198	186722596	186722620	186722613	8	A	G
1439934_at	TGACTCTCAAGcGAGCTCAAAGCTT	1	+	11	477	187288848	187288872	187288859	12	C	T
1432336_at	GCGAGcCAGGCCTTGTGACACAGGA	1	+	6	837	187321797	187321821	187321802	6	C	T
1429874_at	TAGACAGCGCGAAAGAGtTGTGGTT	1	-	7	241	188966712	188966736	188966719	18	A	G
1429874_at	CAGCGCGAAAGAGtTGTGGTTAATA	1	-	8	245	188966708	188966732	188966719	14	A	G
1420528_at	TTCCcGGGAGGGACACACTGAAGTG	1	+	6	1338	189057947	189057971	189057951	5	C	T
1431266_at	GCCTGCACTCTTGAcGTGTGTAGAC	1	+	8	1653	189061972	189061996	189061986	15	C	T
1436811_at	TGCCCTCCCTGCTGGTGTTAcTGTG	1	-	3	1996	190795722	190795746	190795726	21	G	T
1436811_at	TGTTAcTGTGTTCCCTTAGAGCATG	1	-	4	2011	190795707	190795731	190795726	6	G	T
1432855_at	TTAGGTGGTGGTGACTCGCTCgCCC	1	-	2	662	190796945	190796969	190796948	22	C	T
1432855_at	TCGCTCgCCCTGTATTAGGAGTGGT	1	-	3	677	190796930	190796954	190796948	7	C	T
1458447_at	ATGAACCACCGGGACATTGCgAGAC	1	-	7	744	191504331	191504355	191504335	21	C	T
1458447_at	GACATTGCgAGACATCAGGCTTCCT	1	-	8	756	191504319	191504343	191504335	9	C	T
1458447_at	AGAGGTTAAAGCTTTGCATgCAAAA	1	-	5	689	191506240	191506264	191506245	20	C	T
1444036_at	CTACTCCTGACTTTATAAgGTCCAA	1	-	2	210	193195488	193195512	193195494	19	C	T
1444036_at	TATAAgGTCCAAATAGCTGAACTAA	1	-	3	223	193195475	193195499	193195494	6	C	T
1443864_at	AATCAAGGAGTGCTTtTGTGGACAG	1	-	9	1133	193362844	193362868	193362853	16	A	G
1453753_at	TAAAGGTTTCCACGACGTGTGgAGA	1	-	11	1753	193384325	193384349	193384328	22	C	T
1443045_at	TgAAGTAGAGTCATTGTGCTCTGAG	1	+	2	269	193425396	193425420	193425397	2	G	T
1443045_at	TAGTTCACATTAGcTCACCACAGTT	1	+	6	443	193425565	193425589	193425578	14	C	T
1443045_at	TAGcTCACCACAGTTGTTATAAGGG	1	+	7	453	193425575	193425599	193425578	4	C	T
1443045_at	TAGTTCACATTAGCTCACCACAgTT	1	+	6	443	193425565	193425589	193425587	23	G	T
1443045_at	TAGCTCACCACAgTTGTTATAAGGG	1	+	7	453	193425575	193425599	193425587	13	G	T
1443045_at	GTACACTTGAGATACcCTGAGAGCT	1	+	9	506	193425628	193425652	193425643	16	C	G
1443045_at	GAGATACcCTGAGAGCTGGAGAGAT	1	+	10	514	193425636	193425660	193425643	8	C	G
1443045_at	ACaTATAATAATGGCGCCTCACAAC	1	+	11	591	193425713	193425737	193425715	3	A	T
1443045_at	ACATATAATAATGGcGCCTCACAAC	1	+	11	591	193425713	193425737	193425727	15	C	T
1452822_at	AGGTCTCTGGCACTGTTaCACAGTA	1	+	8	3900	193447375	193447399	193447392	18	A	G
1456959_at	GCAAAGGCCCAAGTACCGaAGCAAA	1	-	9	552	193718202	193718226	193718208	19	T	G
1456959_at	GCAAAGGCCCAAGtACCGAAGCAAA	1	-	9	552	193718202	193718226	193718213	14	A	G
1456959_at	AGTTTCACATCCCTCTTtGGAGCCT	1	-	4	305	193718449	193718473	193718456	18	A	G
1452355_at	TTCTTGCCTCTGAGTCcTTGAATGC	1	+	7	1416	193809844	193809868	193809860	17	C	A
1448861_at	AAGAACCATATTGTGGAGACCTTcA	1	-	7	1834	193821487	193821511	193821488	24	G	A
1448861_at	TGGAGACCTTcAAAGCTGACCCCAA	1	-	8	1847	193821474	193821498	193821488	11	G	A
1425352_at	AAGGCTGACAATACACTTCCTcGTG	1	-	8	1568	193925381	193925405	193925384	22	G	A
1430655_at	AAATACTTCGCTGTCAGGgTCCGTG	1	-	6	2244	195332906	195332930	195332912	19	C	G
1430655_at	gTCCGTGGTTTGCTTTGATTGATTT	1	-	7	2262	195332888	195332912	195332912	1	C	G
1430655_at	TCCACAGTGCCAGTAAGACCTaCAG	1	-	1	1927	195333223	195333247	195333226	22	T	C
1449404_at	GCTCGAGTCATGAtCCGGGCTTTAC	2	-	11	3439	18763909	18763933	18763920	14	A	C
1442310_at	TAGAAaGTCTATCTCCTACGTTACC	2	-	1	55	18774250	18774274	18774269	6	T	A
1420109_at	GGTAATCTGATAtTATGAGCCAGGA	2	+	4	156	18907593	18907617	18907605	13	T	C
1449736_at	GGCTCATAaTATCAGATTACCATTG	2	-	7	274	18907589	18907613	18907605	9	T	C
1453119_at	GATTTCAACACtGTTTTTAGCAGGA	2	+	9	1633	19581883	19581907	19581894	12	T	A
1432900_at	GCTGGTGTGACCGTGATGGtCCACA	2	-	9	2029	20679240	20679264	20679245	20	A	G
1432900_at	TGATGGtCCACAGGGCTTCCTTGCA	2	-	10	2042	20679227	20679251	20679245	7	A	G
1432900_at	AAGTGAAAGTTGGTTCgCCCTGTCA	2	-	3	1666	20679603	20679627	20679611	17	C	T
1432900_at	gCCCTGTCACTTACTGCATGGAAGA	2	-	4	1682	20679587	20679611	20679611	1	C	T
1432900_at	aAGTGAAAGTTGGTTCGCCCTGTCA	2	-	3	1666	20679603	20679627	20679627	1	T	C
1432901_at	CAGTCTGCgCTTTTTAAAGGGCCCA	2	+	11	2073	20681226	20681250	20681234	9	G	A
1428369_s_at	AAGTCTTTAGTCATTCCAGaCGGAT	2	-	4	2866	20769858	20769882	20769863	20	T	C
1428369_s_at	AGTCATTCCAGaCGGATCTGAGTTT	2	-	5	2874	20769850	20769874	20769863	12	T	C
1428369_s_at	AACACAGGTGGATACAGGACTTCaA	2	-	3	2843	20769881	20769905	20769882	24	T	G
1428369_s_at	aAGTCTTTAGTCATTCCAGACGGAT	2	-	4	2866	20769858	20769882	20769882	1	T	G
1429589_at	AAGCTGTGTgCCCTCTCCATTGGCT	2	+	2	1509	22548861	22548885	22548870	10	G	A
1429589_at	gCCCTCTCCATTGGCTCTTAGAGAA	2	+	3	1518	22548870	22548894	22548870	1	G	A
1418208_at	CAGCCtTGCCAATTCAAGTGTGCTT	2	-	11	2243	24276360	24276384	24276379	6	A	G
1454776_at	GCCTCTTACTGGTGTTTCTTTGCtA	2	-	8	2385	24646909	24646933	24646910	24	A	C
1424578_at	GGAATTACTCAGTCCTCcTCTTAAG	2	-	9	1546	24780940	24780964	24780947	18	G	A
1424578_at	AATTACTCAGTCCTCcTCTTAAGAG	2	-	10	1548	24780938	24780962	24780947	16	G	A
1424578_at	TACTCAGTCCTCcTCTTAAGAGGTT	2	-	11	1551	24780935	24780959	24780947	13	G	A
1424578_at	GCTCCCTTGGGTTCTGTGTCTgTCA	2	-	3	1112	24781453	24781477	24781456	22	C	T
1424578_at	CCTTGGGTTCTGTGTCTgTCACCAC	2	-	4	1116	24781449	24781473	24781456	18	C	T
1447403_a_at	GTTCTCTCTGGTAATAGGTGtTCTG	2	+	2	112	24815325	24815349	24815345	21	T	A
1447403_a_at	GTTCTCTCTGGTAATAGGTGTTCtG	2	+	2	112	24815325	24815349	24815348	24	T	A
1447403_a_at	tGGAGTGTTCCAGTAGGTTGGCTAC	2	+	3	135	24815348	24815372	24815348	1	T	A
1447403_a_at	TGCTCAGCCTAACTTCTTGTaGTGC	2	+	6	251	24815535	24815559	24815555	21	A	T
1447403_a_at	TCTTGTaGTGCCCAGGATTGCCAGC	2	+	7	265	24815549	24815573	24815555	7	A	T
1447403_a_at	AGGACAGAGTAGTaGGGCCATTTTC	2	+	10	350	24815634	24815658	24815647	14	A	G
1440205_at	TATAGCCATATTCCTGCTTcAGTTC	2	+	2	2080	24817053	24817077	24817072	20	C	T
1440205_at	GGAGCTGCTGTAACgAAGTGCCAAA	2	+	5	2144	24817117	24817141	24817131	15	G	A
1440205_at	GCTGCAGGTCTGTCTtGTAGCATTC	2	+	7	2271	24817243	24817267	24817258	16	T	G
1440205_at	CTtGTAGCATTCTGGACTCACTTAT	2	+	8	2284	24817256	24817280	24817258	3	T	G
1429221_at	TGGTCCATATCACTCATCACTtAAT	2	+	2	2435	24828437	24828461	24828458	22	T	C
1429221_at	GATGGCTTCTaTGGGAACACAGACT	2	+	3	2498	24828500	24828524	24828510	11	A	G
1429221_at	TACAGGGACTtACACATGGCAGACA	2	+	8	2652	24828654	24828678	24828664	11	T	G
1428590_at	GTTCAAAGCCCAACCAGCTTAGAcT	2	-	10	1648	24828770	24828794	24828771	24	G	C
1429221_at	TTGAACTTaAGATCCACCTACCTAA	2	+	9	2787	24828789	24828813	24828797	9	A	T
1428590_at	ATCCGTCTTCATGTGCTTCcTGAGT	2	-	9	1537	24828881	24828905	24828886	20	G	A
1428590_at	ATGGCAGCTGAGGTTAACCcCTATC	2	-	5	1332	24829086	24829110	24829091	20	G	A
1428590_at	ACCGTGGCTCAAGACAGGCtATCGT	2	-	3	1305	24829113	24829137	24829118	20	A	G
1428590_at	GACAGGCtATCGTGAATGGCAGCTG	2	-	4	1317	24829101	24829125	24829118	8	A	G
1428590_at	AATCCCAGCAAGAGACcGTGGCTCA	2	-	2	1291	24829127	24829151	24829135	17	G	C
1428590_at	ACcGTGGCTCAAGACAGGCTATCGT	2	-	3	1305	24829113	24829137	24829135	3	G	C
1428588_a_at	AGaGTAGGGGCAGCTTCCTAGCGCA	2	-	11	750	24829668	24829692	24829690	3	T	C
1428589_at	CAAGCCTTGGATTCTtATTGTCTCA	2	-	11	724	24829694	24829718	24829703	16	A	C
1428588_a_at	GTGGAGACAGTaCTGACCAAGCCTT	2	-	8	707	24829711	24829735	24829724	12	T	C
1428588_a_at	GAGACAGTaCTGACCAAGCCTTGGA	2	-	9	710	24829708	24829732	24829724	9	T	C
1428588_a_at	GACAGTaCTGACCAAGCCTTGGATT	2	-	10	712	24829706	24829730	24829724	7	T	C
1428588_a_at	TAGAAGACCATGAGAGAGGcCAAAA	2	-	7	669	24829749	24829773	24829754	20	G	A
1439519_at	GAcCAGCAAAGTGGCTCACTGCTAT	2	-	9	421	25084607	25084631	25084629	3	G	A
1436890_at	CTTTGTTGCCTTTGAAGTGTGtCGG	2	-	3	1231	25218341	25218365	25218344	22	A	G
1418259_a_at	ACgGTCCTTATCTACACTCACAGAA	2	+	5	1648	25256569	25256593	25256571	3	G	C
1415919_at	GTGGGAGATCTAgCATCTGCTTGCA	2	+	10	1363	25264871	25264895	25264883	13	G	A
1429935_at	TAGAGACAGACTACATCACGTTtGC	2	-	9	341	25347820	25347844	25347822	23	A	G
1429935_at	TAGAGACAGACTACATCACgTTTGC	2	-	9	341	25347820	25347844	25347825	20	C	T
1429935_at	TAGAGACAGACTACAtCACGTTTGC	2	-	9	341	25347820	25347844	25347829	16	A	G
1459050_at	CCCTCAGGGACCGTGGaTACGGGCT	2	+	4	131	25433715	25433739	25433731	17	A	G
1452370_s_at	AAGAAGaGAGCTCCCACGAGAGGCA	2	-	5	1843	25441004	25441028	25441022	7	T	C
1444322_at	GGGCACCACCATtGTAATTGAGTTC	2	+	5	380	25634588	25634612	25634600	13	T	C
1433060_at	GAaCTCACTCTATCTAGATCACGCT	2	-	7	1230	25779088	25779112	25779110	3	T	C
1435469_at	AGTGAAAAGGCTTGCATcCCTCCAG	2	-	10	687	26064887	26064911	26064894	18	G	A
1439194_at	GTAGCCcGGTAATATGTACACATTT	2	-	11	1041	26099033	26099057	26099051	7	G	A
1439194_at	AAAACTATGCTTACTGTCaGGCGGT	2	-	8	743	26099331	26099355	26099337	19	T	G
1439194_at	TGGGTCCCATTGTTTCTCATGCAtG	2	-	5	632	26099442	26099466	26099443	24	A	G
1439194_at	TCTCATGCAtGGCTTTGCCTGTACT	2	-	6	646	26099428	26099452	26099443	10	A	G
1439194_at	TCACTCTTCATCTTCTGGGtCCCAT	2	-	4	617	26099457	26099481	26099462	20	A	G
1439194_at	TGGGtCCCATTGTTTCTCATGCATG	2	-	5	632	26099442	26099466	26099462	5	A	G
1430052_at	TTGAGTTCTCACCATaCCAATCATG	2	-	1	587	26101630	26101654	26101639	16	T	C
1435823_x_at	ATCCCTTGTAGCCAGAGTTCAGGCg	2	+	11	1081	26448003	26448027	26448027	25	G	A
1451428_x_at	CgCTGTCTGGTGGTGCCTATGAGCA	2	+	11	1210	26448026	26448050	26448027	2	G	A
1439393_x_at	TCATCAgAGTCACAGGCAGTTCCCC	2	+	1	187	30303173	30303197	30303179	7	G	C
1439393_x_at	ATCAgAGTCACAGGCAGTTCCCCAG	2	+	2	189	30303175	30303199	30303179	5	G	C
1439393_x_at	CAgAGTCACAGGCAGTTCCCCAGGA	2	+	3	191	30303177	30303201	30303179	3	G	C
1439393_x_at	gAGTCACAGGCAGTTCCCCAGGAAA	2	+	4	193	30303179	30303203	30303179	1	G	C
1449449_at	CTTTGCTCTTGGAaTGCTCATCTGA	2	-	9	1946	30746652	30746676	30746663	14	T	C
1460094_at	ACTCTGACCTCTAaTCTCGATATCA	2	+	3	138	31043115	31043139	31043128	14	A	G
1450146_at	GTTCCAGGAAGGCTCCAAGGCtGAT	2	+	9	529	31142836	31142860	31142857	22	T	C
1450146_at	GTTCCAGGAAGGCTCCAAGGCTGAt	2	+	9	529	31142836	31142860	31142860	25	T	C
1450146_at	GTCCCTCTACGAtGGGCTGGTATAG	2	+	10	574	31142881	31142905	31142893	13	T	C
1447982_at	AGGGCTTTGTGCTGTGTCTGTCAGt	2	-	7	316	32235099	32235123	32235099	25	A	G
1447982_at	GGCTTTGTGCTGTGTCTGTCAGtCC	2	-	8	318	32235097	32235121	32235099	23	A	G
1447982_at	CTTTGTGCTGTGTCTGTCAGtCCTG	2	-	9	320	32235095	32235119	32235099	21	A	G
1423115_at	AGTGAGCCCTGCaCAGCAAGGTAAT	2	+	9	2386	32476229	32476253	32476241	13	A	G
1459610_at	AGATCATCTATTCCAAATCTcCCAC	2	-	10	446	33954710	33954734	33954714	21	G	A
1459610_at	AATCTcCCACAACAGTGCCTGATAT	2	-	11	461	33954695	33954719	33954714	6	G	A
1419407_at	GATTgCTCCTCCTCTGGCTTGGAAA	2	-	8	5152	34839135	34839159	34839155	5	C	A
1420608_at	AGAGACACTTGACTTAACtTCTGGG	2	-	1	2130	35972015	35972039	35972021	19	A	G
1420144_x_at	TTTaCCCCTACTTACAAATGAGGAG	2	-	7	184	37269224	37269248	37269245	4	T	G
1452061_s_at	GAACAACAATaCAGTACAATGCAGA	2	-	1	2388	37439500	37439524	37439514	11	T	C
1451043_at	CAAGTtTTCCTTTAGTTGTCACGAG	2	+	3	3254	38443080	38443104	38443085	6	T	A
1451043_at	CAAGTTTTCCTTTAGTTGTCAcGAG	2	+	3	3254	38443080	38443104	38443101	22	C	A
1451043_at	TAGAGTgCAGCTCACCAGTCTCATA	2	+	4	3285	38443111	38443135	38443117	7	G	A
1446819_at	AAATTCCTATGTACTTTGtTTATAT	2	-	3	268	41525767	41525791	41525773	19	A	T
1454462_at	ATCTATGTAGATTCTTGATTTCcAA	2	-	10	1393	41924020	41924044	41924022	23	G	A
1454462_at	TTGATTTCcAAGACAGTGCCAATTA	2	-	11	1407	41924006	41924030	41924022	9	G	A
1454462_at	AAGTGAGGATGCCTTGGTCCtACTT	2	-	1	905	41924508	41924532	41924512	21	A	G
1454462_at	GCCTTGGTCCtACTTCAGAGGGAGA	2	-	2	915	41924498	41924522	41924512	11	A	G
1443131_at	GACTTtGATGATGACTCTATAGCTT	2	-	6	211	42177666	42177690	42177685	6	A	G
1443131_at	TGAGGTCTTTGGAGGCATGGTaAAA	2	-	5	176	42177701	42177725	42177704	22	T	C
1457235_at	CTAAGGGACATTTGCAAGCTGCTGt	2	-	9	378	42507413	42507437	42507413	25	A	G
1457235_at	AAGCTGCTGtCAGACTTGGAAGGGT	2	-	10	393	42507398	42507422	42507413	10	A	G
1454200_at	TGGTCACATCACGtACAGTACTCGG	2	-	1	507	44878176	44878200	44878187	14	A	G
1454200_at	GtACAGTACTCGGATTTTAGGAAAT	2	-	2	519	44878164	44878188	44878187	2	A	G
1430379_at	AAAGCAGCCTGATGAAAGGGaCTGT	2	-	11	3235	44931019	44931043	44931023	21	T	G
1430379_at	GCCcTTTAATTCAGATCTTTGTGAG	2	-	1	2756	44931498	44931522	44931519	4	G	A
1445176_at	GAGCAGGCTAtAGTGGAGTTGTCCA	2	-	10	663	50960772	50960796	50960786	11	A	G
1445176_at	AGAGCtTGTAATAGAGCTGCTGGCT	2	-	4	523	50960912	50960936	50960931	6	A	G
1416701_at	TTCCGTGTAATATTTTTTGTGcGCT	2	-	11	1793	50986983	50987007	50986986	22	G	T
1445737_at	CTTTCCTCTAATtGGGTTCCTTCAG	2	-	3	959	51276135	51276159	51276147	13	A	G
1451321_a_at	ATgTGCAGAACACCCTAGACTTGCC	2	-	8	1853	51780181	51780205	51780203	3	C	A
1451321_a_at	GTGTGGCgTCCAGATGAGCATTGTA	2	-	6	1786	51780248	51780272	51780265	8	C	T
1442939_at	GATAtTGTCTGCTGAAAGTTCATCT	2	+	4	649	51965607	51965631	51965611	5	T	A
1445487_at	TTGGTCTGTACGTtTGTATATGCAA	2	+	1	259	51970959	51970983	51970972	14	T	A
1438516_at	AGCAAAAGCCACTGATTTCTACTAt	2	+	8	688	51975368	51975392	51975392	25	T	C
1438516_at	TAtCTTTTCCACATTCCTGAACTTG	2	+	9	710	51975390	51975414	51975392	3	T	C
1419890_at	GAAAAACAcCCTAACCAGCACAAAG	2	-	1	77	51990847	51990871	51990863	9	G	A
1447154_at	AGTGcACTCCCCTACGCACATGTGT	2	-	2	74	52499524	52499548	52499544	5	G	A
1442171_at	AACAGGCTAGtCCATAACGCTGCTC	2	-	6	514	52994074	52994098	52994088	11	A	G
1455374_at	TCAGTAGTCAACATTTCAAtTAGAA	2	+	4	221	55450119	55450143	55450138	20	T	C
1455374_at	CGAgGTTTATACTTGTTGTACTTGT	2	+	11	498	55450396	55450420	55450399	4	G	A
1453444_at	TGCTGACATGCAcATACGCACACGC	2	-	4	1056	56627636	56627660	56627648	13	G	A
1433422_at	CAGGGTGGGAGtCGGAGGGCCTCCG	2	+	5	248	56975982	56976006	56975993	12	T	C
1433422_at	AGGAGGGCgACAGGGTGCCCGTGTC	2	+	6	317	56976051	56976075	56976059	9	G	T
1433038_at	AGGaGAGTCGCAACCAGGCGGTCAA	2	-	11	1485	57034277	57034301	57034298	4	T	G
1433039_at	GAATCTGAGGTCTgTCTACCTACAT	2	+	7	1305	57040428	57040452	57040441	14	G	A
1459689_at	CTGTTCTTTGTATCAGcCTGTCACA	2	+	5	193	57108534	57108558	57108550	17	C	T
1459689_at	GAGCAGTCTCTCAaGTATGTGTCCA	2	+	6	234	57108575	57108599	57108588	14	A	C
1440902_at	AACAAAGGTCTaTTCGGATTGCATA	2	-	3	121	57898002	57898026	57898015	12	T	C
1457551_at	TTTGGTGATCGGGTCAcGTAGCCAC	2	-	10	435	58365092	58365116	58365100	17	G	A
1457551_at	TTTGGTGATCGGGTCaCGTAGCCAC	2	-	10	435	58365092	58365116	58365101	16	T	C
1457551_at	AACCCTAGtGTACTTTCTTGGCTAT	2	-	5	214	58365313	58365337	58365329	9	A	T
1432281_a_at	GAATATtCCATGTCAACTGTCTTGG	2	-	11	1004	60491198	60491222	60491216	7	A	C
1432281_a_at	GATTTCTGCTAATATTGAcACACCT	2	-	6	799	60492738	60492762	60492744	19	G	A
1432281_a_at	TTTGCCATTaACTGATGATGCCGAG	2	-	5	745	60492792	60492816	60492807	10	T	C
1441437_at	AGGGAAGCCATTCCCACTTGtTCTG	2	-	11	659	60790388	60790412	60790392	21	A	G
1441437_at	GAtTATGGCATCACCAGCTTCTAAT	2	-	3	424	60790623	60790647	60790645	3	A	G
1416711_at	GTAAATCTTTGTAATGAgTAATCTA	2	+	2	3258	61651598	61651622	61651615	18	G	A
1459973_x_at	TATTTCTATTCTACACACTGGAAcT	2	-	5	231	62169728	62169752	62169729	24	G	A
1459973_x_at	ATTTCTATTCTACACACTGGAAcTT	2	-	6	232	62169727	62169751	62169729	23	G	A
1459973_x_at	TTTCTATTCTACACACTGGAAcTTT	2	-	7	233	62169726	62169750	62169729	22	G	A
1459973_x_at	TTCTATTCTACACACTGGAAcTTTG	2	-	8	234	62169725	62169749	62169729	21	G	A
1459973_x_at	TCTATTCTACACACTGGAAcTTTGC	2	-	9	235	62169724	62169748	62169729	20	G	A
1459973_x_at	CTATTCTACACACTGGAAcTTTGCC	2	-	10	236	62169723	62169747	62169729	19	G	A
1459973_x_at	TATTCTACACACTGGAAcTTTGCCT	2	-	11	237	62169722	62169746	62169729	18	G	A
1432746_at	GCATGTTGAGgTGCTTCTGTGATGT	2	-	6	895	64855663	64855687	64855677	11	C	T
1454795_at	AAGTTAGTCATTTATGTAtCTCAGA	2	-	8	1389	64926670	64926694	64926676	19	A	C
1454795_at	GAGGGTTAGTTTATGTCCAcATTCA	2	-	6	1306	64926753	64926777	64926758	20	G	A
1456991_at	CAGCCCAGTTgCTTGTACTTGATAG	2	-	4	201	64956007	64956031	64956021	11	C	T
1456991_at	CAGCcCAGTTGCTTGTACTTGATAG	2	-	4	201	64956007	64956031	64956027	5	G	A
1447968_at	ACAACAAAATCACAGGGTCCaCCAT	2	-	8	692	65177074	65177098	65177078	21	T	C
1447968_at	AGGGTCCaCCATACATATGCAGATT	2	-	9	705	65177061	65177085	65177078	8	T	C
1456336_at	CATCGTTGTTTAAACCTGAAgGCCA	2	+	9	320	65861148	65861172	65861168	21	G	A
1442809_at	TTGTCACAATTTGCAAtCATAAATG	2	-	4	837	66318632	66318656	66318640	17	A	T
1442810_x_at	TTGTCACAATTTGCAAtCATAAATG	2	-	3	837	66318632	66318656	66318640	17	A	T
1429922_at	CCCACTTCTGAGTTCACtAGGTTAA	2	+	11	955	66384001	66384025	66384018	18	T	C
1442333_a_at	GTAGCCATGGCGTAcGAGGAACAGA	2	-	1	207	66385169	66385193	66385179	15	G	A
1442333_a_at	GCCATGGCGTAcGAGGAACAGAACC	2	-	2	210	66385166	66385190	66385179	12	G	A
1446799_at	GAGAAGTGTtCACATAGCCCTACGC	2	+	6	331	67456764	67456788	67456773	10	T	C
1446799_at	GAGAAGTGTTCACATAGCCCtACGC	2	+	6	331	67456764	67456788	67456784	21	T	C
1446799_at	GCCTTTCTCTGCTCCAGCTAAGtAC	2	+	7	354	67456787	67456811	67456809	23	T	A
1446799_at	TTGTCCTTAAGAAACACTGGCTgAA	2	+	8	380	67456813	67456837	67456835	23	G	C
1446799_at	TTCCcGGTACATACACCATTCTCAA	2	+	10	467	67456900	67456924	67456904	5	C	T
1446799_at	TTCCCGGTaCATACACCATTCTCAA	2	+	10	467	67456900	67456924	67456908	9	A	T
1431434_at	TAATTTTCTTCAAAGGTGtCTCGTG	2	-	1	1949	68101108	68101132	68101114	19	A	G
1431434_at	CAAAGGTGtCTCGTGTATTTCCCTC	2	-	2	1959	68101098	68101122	68101114	9	A	G
1431515_at	GTAGGACACCATAATGCCTCACGCa	2	+	1	3144	68582327	68582351	68582351	25	A	G
1431515_at	aTAAAGCCACAGAAAGCCACACTTT	2	+	2	3168	68582351	68582375	68582351	1	A	G
1431515_at	AAGCCTCGTGTAAaGCAGAACCAAA	2	+	5	3229	68582412	68582436	68582425	14	A	G
1431515_at	GATgGTACGTTTCTGAAATGCTCAA	2	+	11	3571	68586437	68586461	68586440	4	G	T
1444494_at	AATCCCAGAGaTTTTCAGTGTGCCA	2	+	5	145	69521799	69521823	69521809	11	A	T
1442034_at	AtTCGCCGGTTGGTCAGTGGCTCTG	2	-	2	244	69551318	69551342	69551341	2	A	G
1435341_at	GACAATGAaGTGAAGTCCTCCACAT	2	+	2	619	69588266	69588290	69588274	9	A	G
1435341_at	GACGAAAAGACCAGATCCCcGGTGG	2	+	3	658	69588305	69588329	69588324	20	C	T
1435341_at	TCCTTCCTGTCTCAAATtTTCAGTT	2	+	6	813	69588460	69588484	69588477	18	T	C
1441383_at	TAAgCTGCCCCACAGCTGGGTCACT	2	-	4	248	70328446	70328470	70328467	4	C	T
1441383_at	GAAGGTCTCTAAGAACTCaACTGGG	2	-	2	160	70328534	70328558	70328540	19	T	G
1460002_at	TGGaCTGCTTGGCTGGTCTCCATCG	2	-	3	516	70554567	70554591	70554588	4	T	C
1422239_at	GTGCCTGGCTAcATCGACATGGTGT	2	+	6	607	74506961	74506985	74506972	12	C	T
1437664_at	GCAAAATGGGCgAATAGTCTACAGA	2	+	3	129	74586595	74586619	74586606	12	G	A
1441080_at	AATAAATCTTTCTCCCTTcAGTTGC	2	-	10	382	76265557	76265581	76265563	19	G	A
1416658_at	GTTTTTGGTGTGTTTATGtCTGTAT	2	-	10	2790	80252495	80252519	80252501	19	A	G
1440572_at	TGATCACCAACTCTATCTCTGTCtG	2	+	11	625	80459114	80459138	80459137	24	T	C
1418038_s_at	ACGACCgGTGGTCTGTGATCTGTAC	2	+	7	1000	80471171	80471195	80471177	7	G	C
1418038_s_at	ACGACCGgTGGTCTGTGATCTGTAC	2	+	7	1000	80471171	80471195	80471178	8	G	A
1426447_at	CCGGCGACTACTGCgGTCAATTAAA	2	+	11	1301	80498801	80498825	80498815	15	G	C
1446512_at	TAACATTTGTTTACcTACAGCCAGA	2	+	9	410	83487356	83487380	83487370	15	C	T
1421198_at	GAAATCCCAGGACTgTATTGCTGAG	2	+	4	3454	83643574	83643598	83643588	15	G	A
1436350_at	ATCATGCCTCATCCTCGTGCAGTGg	2	+	1	188	83720984	83721008	83721008	25	G	T
1436350_at	GGAAGcGCCCGGTTTACTTGAGAAG	2	+	6	363	83721159	83721183	83721164	6	C	T
1436350_at	GGAAGCGCCCGGTTtACTTGAGAAG	2	+	6	363	83721159	83721183	83721173	15	T	C
1436350_at	TATTTCAGATGAAGcGACCTTAGTT	2	+	8	491	83721287	83721311	83721301	15	C	T
1436350_at	cGACCTTAGTTGACAGCTGGGCGGA	2	+	9	505	83721301	83721325	83721301	1	C	T
1436350_at	CGACCTTAGTTGACAGCTGgGCGGA	2	+	9	505	83721301	83721325	83721320	20	G	A
1454965_at	AGCTCTTCTTTGTTTTGGCAgTTAC	2	+	4	772	83723231	83723255	83723251	21	G	A
1454965_at	GGCAgTTACTGTCAGGCCAGTTTCT	2	+	5	788	83723247	83723271	83723251	5	G	A
1454965_at	TTGAGTTACCCTCTGcTGTGTGCAG	2	+	9	940	83723397	83723421	83723412	16	C	T
1454965_at	cATAAAGAGGTCTACTTGGTTTCGA	2	+	10	969	83723426	83723450	83723426	1	C	A
1429751_at	AAAGATCATATTGGTCAGAGTCAaA	2	-	9	1658	83755629	83755653	83755630	24	T	C
1429751_at	aAAGACAAGCAGAGGTTACGAACAT	2	-	10	1681	83755606	83755630	83755630	1	T	C
1459536_at	AAGAGCTACcCGCTTCATAGTTACT	2	-	5	389	84214810	84214834	84214825	10	G	T
1459536_at	ACcCGCTTCATAGTTACTTCTTATT	2	-	6	396	84214803	84214827	84214825	3	G	T
1459536_at	GCCAGAGGATTAACAAAgCCCAAAG	2	-	4	367	84214832	84214856	84214839	18	C	T
1459536_at	GTCTCCATATGtGTGCACGCATCCA	2	-	3	307	84214892	84214916	84214905	12	A	C
1459536_at	TATATTGGTTTaCTCATTCATTAAT	2	-	2	235	84214964	84214988	84214977	12	T	A
1452130_at	ATGTAGTGCACAAACACgTGACGGA	2	-	9	2023	84511722	84511746	84511729	18	C	T
1419145_at	AGCTGGACCCAGCAAAGCGCcGGCA	2	-	5	1356	84655478	84655502	84655482	21	G	A
1417499_at	AAAcCTGTCATACTTAGGCCCTTGA	2	+	9	536	84670225	84670249	84670228	4	C	A
1423037_at	AAGgGTGAGCTTTTGTGATCCTCTC	2	+	1	3008	84979507	84979531	84979510	4	G	A
1439810_s_at	CACTGGCTTTCTgCTATCTATGAAA	2	-	3	820	87329515	87329539	87329527	13	C	G
1439809_at	TAGGGACTgGTCTCTCATCCAGAGA	2	-	10	731	87329604	87329628	87329620	9	C	T
1439809_at	GGACTgGTCTCTCATCCAGAGAACC	2	-	11	734	87329601	87329625	87329620	6	C	T
1460536_at	GTGTTTCCCCAAGGTTGTgTGCCTG	2	-	9	1025	90359765	90359789	90359771	19	C	T
1460536_at	GTGTTTCCCCAAGGtTGTGTGCCTG	2	-	9	1025	90359765	90359789	90359775	15	A	G
1460536_at	TTTGTTACCTATtGTCTCTCTAGCC	2	-	4	788	90360002	90360026	90360014	13	A	G
1440448_at	GTGACTTAATTCTGTgTGATATCAA	2	+	1	58	90789789	90789813	90789804	16	G	A
1418551_at	CTTtTGGCTGGCTCATTGTGTAGGA	2	+	11	4184	90976620	90976644	90976623	4	T	C
1430949_at	AATCATTTAATGTTCTgGCCTCAAG	2	-	10	996	91168046	91168070	91168054	17	C	G
1430949_at	TgGCCTCAAGCTGCCTGAAACTGAT	2	-	11	1011	91168031	91168055	91168054	2	C	G
1456872_a_at	GCTTCAGCCTCtCAAATACTGGTCT	2	+	4	1985	91561347	91561371	91561358	12	T	C
1456872_a_at	tCAAATACTGGTCTACGCTATCCTG	2	+	5	1996	91561358	91561382	91561358	1	T	C
1432584_at	TTATGTAGGCAtTTTCCCTCCTCTC	2	-	2	602	92134373	92134397	92134386	12	A	G
1449611_at	CCGGGCgGGCCTTCCTGACTTTGCT	2	-	10	347	93260113	93260137	93260131	7	C	T
1429421_at	AtTGTGGCGCCAATTTTTGGACAAC	2	-	2	1492	93676181	93676205	93676204	2	A	G
1450011_at	GAGCTTTTCTAAGTGTATGTcCCAG	2	-	3	1420	93873280	93873304	93873284	21	G	A
1450011_at	GTcCCAGCTTCGTATTTATGTGGCA	2	-	4	1438	93873262	93873286	93873284	3	G	A
1432265_at	GCTCTCTCATACTCTTATCAAGGaC	2	-	9	785	96843301	96843325	96843302	24	T	G
1438644_x_at	CCACTATTCCCGGGCTAGAAAGTAg	2	+	9	244	101741738	101741762	101741762	25	G	A
1438644_x_at	TATTCCCGGGCTAGAAAGTAgAAAG	2	+	10	248	101741742	101741766	101741762	21	G	A
1454781_x_at	CCACTATTCCCGGGCTAGAAAGTAg	2	+	9	267	101741738	101741762	101741762	25	G	A
1454781_x_at	TATTCCCGGGCTAGAAAGTAgAAAG	2	+	10	271	101741742	101741766	101741762	21	G	A
1447212_at	TAGCTaTGGGCCTATTGTTTGCATG	2	-	8	209	101815806	101815830	101815825	6	T	C
1457800_at	TCTCTGTGTCATTGCCTGATTATGg	2	-	1	120	102626041	102626065	102626041	25	C	A
1459014_at	ACAGCAGGTATGATGCAAGAtCTCA	2	-	1	75	102626531	102626555	102626535	21	A	T
1459014_at	GAtCTCAAAATTCAGACTCCAGGTG	2	-	2	93	102626513	102626537	102626535	3	A	T
1434376_at	AAACCTGATGTGTACATTACCCgAT	2	-	11	1115	102651586	102651610	102651588	23	C	T
1434376_at	TAGCCAATTGCTTAGGTATGTACAa	2	-	9	997	102651704	102651728	102651704	25	T	G
1434376_at	AaTGAGTTTTTCTATTGTTCCTTTG	2	-	10	1020	102651681	102651705	102651704	2	T	G
1434376_at	ACAATCTGACTTTGAGTTACTCCAt	2	-	1	592	102652109	102652133	102652109	25	A	G
1423760_at	TTGTTGGTGCTTTCACAAgCGAGTT	2	-	5	2653	102653022	102653046	102653028	19	C	T
1443265_at	TCCACCCAtGCTTCAACAGAACTGT	2	+	4	126	102701640	102701664	102701648	9	T	A
1443265_at	AAGAcGGACAGAGGCAAAACTAGTT	2	+	11	516	102702024	102702048	102702028	5	C	T
1418254_at	TGAAcGAGTACCCAGACTCCTGTGC	2	+	9	661	102931986	102932010	102931990	5	C	T
1425961_at	ATGCATCTAGCTTCACAGAGACTtG	2	-	11	666	103224265	103224289	103224266	24	A	G
1425961_at	CAGAgTCACCTATCCTGGACCCTTG	2	-	5	445	103224484	103224508	103224504	5	C	T
1419555_at	TGATTCTCTCTGAGGTCgGAATTTA	2	+	3	1747	103290641	103290665	103290658	18	G	A
1419555_at	TGACATTTCCTtGTCTGCCGTTGCA	2	+	7	1962	103290856	103290880	103290867	12	T	C
1441413_at	TTGGGATCAGGTTCACTTCTGTTCa	2	-	6	533	103321547	103321571	103321547	25	T	A
1441413_at	CTTCTGTTCaAGTTTCCTTAGCTGG	2	-	7	548	103321532	103321556	103321547	10	T	A
1441413_at	aACTGAGGGCCTCCGCTGAAGGACA	2	-	1	215	103321865	103321889	103321889	1	T	A
1443497_at	GTGTCATCCTTACAtACTATGCTAG	2	+	1	61	103537220	103537244	103537234	15	T	C
1443497_at	GGGTGTCGAGACaTATCTGCCTAGG	2	+	10	247	103537406	103537430	103537418	13	A	G
1454086_a_at	CTCTTCCTGGGCACTAAcGACATAG	2	+	1	1026	103821372	103821396	103821389	18	C	A
1423490_at	GAaGGACTGACTGTGCAAAGACCCC	2	+	1	1879	103900616	103900640	103900618	3	A	C
1418710_at	CAGCCCCAGCTCAAGCAGTGAaTGA	2	+	8	1158	103925380	103925404	103925401	22	A	G
1459504_at	TTTCCCCTCTGAACTTCaTGTGTTT	2	-	8	462	104039707	104039731	104039714	18	T	C
1459504_at	AATAtGTTCCCATGTCCCCACTTTC	2	-	7	441	104039728	104039752	104039748	5	A	G
1447140_at	CTATCCTCCTTAAATGACCAGCAAa	2	-	4	172	104512188	104512212	104512188	25	T	G
1447140_at	TTAAATGACCAGCAAaCACCTACCC	2	-	5	181	104512179	104512203	104512188	16	T	G
1441971_at	GTTTGTAGATACTGTCgCTGGTCAT	2	-	4	610	104667629	104667653	104667637	17	C	A
1441971_at	gCTGGTCATCCGAAACACGTATGCT	2	-	5	626	104667613	104667637	104667637	1	C	A
1445412_at	ATTAAtACTATGGTGTCTCAGGACA	2	+	1	63	104831272	104831296	104831277	6	T	C
1445412_at	AAGGATTAGGCcTTCTCCACAGTGG	2	+	5	319	104831528	104831552	104831539	12	C	A
1445725_at	GATGGATGCTCCAGTTACTCAtGGT	2	-	7	472	104834655	104834679	104834658	22	A	G
1445725_at	AGTTACTCAtGGTGTCAGCAGCTCT	2	-	8	484	104834643	104834667	104834658	10	A	G
1457698_at	CAGGTTCTAGTTTATGGAtGTTTCC	2	-	4	484	104917229	104917253	104917235	19	A	G
1457698_at	GGAtGTTTCCACAAAGGTACTCTGT	2	-	5	499	104917214	104917238	104917235	4	A	G
1459201_at	AtACTAATTTATATGCCCCGCCTCG	2	-	5	432	104939676	104939700	104939699	2	A	G
1417090_at	AACTTTTGTGCgTTTTCCTGTATAG	2	-	5	1956	105227537	105227561	105227550	12	C	T
1417090_at	GCgTTTTCCTGTATAGACCTGCTAA	2	-	6	1965	105227528	105227552	105227550	3	C	T
1456342_at	GAGCGGCAGGCCACtGTACAAGAAA	2	+	8	430	105515203	105515227	105515217	15	T	A
1451217_a_at	AAAATCcTCAGCACTAGTCCATCTG	2	+	8	515	105777228	105777252	105777234	7	C	T
1452950_at	GCTCAGAGCAGCCATcAAATTATGA	2	-	2	1326	108933012	108933036	108933021	16	G	C
1452950_at	AGCAGCCATcAAATTATGAGGATCT	2	-	3	1332	108933006	108933030	108933021	10	G	C
1449345_at	AACTCACTAcAGTATCAATAAACCA	2	+	4	1141	109884782	109884806	109884791	10	C	G
1445631_at	GCTCGATTGGCCTTCATTATcGTGT	2	-	2	57	110501329	110501353	110501333	21	G	A
1441500_at	TACTTTGTATGAGATTCCAATGcAG	2	-	8	457	110587706	110587730	110587708	23	G	A
1421521_at	GaAAGTGCCCAATCTGAATGAAGTA	2	-	2	1291	111044141	111044165	111044164	2	T	C
1439817_at	AACTACaGATTGTCATGGTCAGCAA	2	+	6	442	112311898	112311922	112311904	7	A	G
1443139_at	TGTCATTCTTGCCACACaTGCAGGA	2	-	2	109	112317853	112317877	112317860	18	T	C
1432203_at	GAAACCGGGaTCAACTCTGGTAGAG	2	+	2	774	113135653	113135677	113135662	10	A	G
1432373_at	ATCCTCCTtTAGACTCATGTGTCAC	2	-	10	922	113531306	113531330	113531322	9	A	C
1432373_at	GTTCCtGACTCCCTGTGAGACACAT	2	-	9	824	113531404	113531428	113531423	6	A	G
1432373_at	CAGGATGTCCTCAAAACTCAcGATC	2	-	3	636	113534756	113534780	113534760	21	G	A
1438434_at	GATTAATcGTAAGCCATACTTCATT	2	-	10	966	113671882	113671906	113671899	8	G	A
1438434_at	GGAACATTGTtCACAGAAACTTCTA	2	-	4	702	113672146	113672170	113672160	11	A	G
1430275_a_at	AGCTTATCTCGCTCCCgATGTGGAT	2	-	4	687	113983289	113983313	113983297	17	C	T
1430275_a_at	TCCCgATGTGGATGGGCTTGCAGCC	2	-	5	699	113983277	113983301	113983297	5	C	T
1430972_x_at	GTAATTTTACTCTGcGCTCACAGTT	2	-	6	669	113984581	113984605	113984591	15	G	A
1430972_x_at	TTTACTCTGcGCTCACAGTTTCAGA	2	-	7	674	113984576	113984600	113984591	10	G	A
1437305_at	CAATTTAcATTGTCCCTTTTCAGTG	2	-	6	1065	114022424	114022448	114022441	8	G	A
1432912_at	GaAGAGATTGGCTGTGTCATTAAAT	2	-	8	1664	115594060	115594084	115594083	2	T	C
1454416_at	TAAATGCTCTCGcTGACAGTCTTTA	2	+	6	1692	115595429	115595453	115595441	13	C	T
1446005_at	GTCTACCTCCTTTCtGCATAACCTT	2	+	2	262	115628790	115628814	115628804	15	T	G
1443561_at	AGCCTGAGCCCCTTATTGAgACTTA	2	-	10	321	115753987	115754011	115753992	20	C	T
1443561_at	TTGAgACTTAGGCTCGTAAGCAAAA	2	-	11	336	115753972	115753996	115753992	5	C	T
1457358_at	GAGTGcCTCCTACTGTCAAGAGTAC	2	-	4	653	115858656	115858680	115858675	6	G	C
1423160_at	AACCACTTTGcTGCTAAGATTTTGC	2	+	8	3684	117005928	117005952	117005938	11	C	A
1423160_at	TTGcTGCTAAGATTTTGCCATCCCG	2	+	9	3691	117005935	117005959	117005938	4	C	A
1431408_at	GGAATTTCaGTCCTTCATATCTAAA	2	+	1	834	117650502	117650526	117650510	9	A	G
1446794_at	AAATGGAAGCTGGTGCTcACTCCAC	2	-	4	415	118124272	118124296	118124279	18	G	A
1446794_at	GTGCTcACTCCACATGATGGTCTAA	2	-	5	427	118124260	118124284	118124279	6	G	A
1446794_at	TCgTTTGCTGGAACTAATGGGCTGT	2	-	2	343	118124344	118124368	118124366	3	C	A
1446794_at	ACTGGCTTCCAGTGCTTGTATAaTG	2	-	1	295	118124392	118124416	118124394	23	T	C
1446794_at	ACTGGCTTCCAGTGCTtGTATAATG	2	-	1	295	118124392	118124416	118124400	17	A	G
1443235_at	AgCTCTATTCTTCTGTTAACTTCTC	2	+	9	387	118234600	118234624	118234601	2	G	T
1454615_x_at	TTTTACCTTGTCATGAGATTAcTGT	2	-	11	319	118301616	118301640	118301619	22	G	A
1447363_s_at	GGGTCAcTCTCAGTAGCACAGCTTT	2	+	7	262	118467139	118467163	118467145	7	C	T
1433161_at	ACCCATCTTGTCTCTCTTTATGaTT	2	-	11	1129	118484667	118484691	118484669	23	T	C
1433161_at	ACCCATCTTGTCTCTCTTTATgATT	2	-	11	1129	118484667	118484691	118484670	22	C	T
1433160_at	GGTCATCAGTTTTCAGAAGTCCcGA	2	+	7	991	118485534	118485558	118485556	23	C	G
1445475_at	AGAAAaCCTCTACGGAACTGTGAAT	2	+	10	516	118522865	118522889	118522870	6	A	G
1455200_at	GGGCCCTCaAAGTTTCTGAGTTTCT	2	+	4	202	118523250	118523274	118523258	9	A	G
1455200_at	TTTTCAGAACCcTGGGCTGGGACAG	2	+	8	311	118523359	118523383	118523370	12	C	G
1443287_at	TGGGAACGTCACTTTGGTCAgTCTC	2	-	3	184	118525295	118525319	118525299	21	C	T
1452481_at	GGAGCAGTACCGCTCcGTCCTCAAG	2	-	10	1580	118536853	118536877	118536862	16	G	A
1452481_at	GACCCaGGCAGCAGGCTGCAAGCTC	2	-	8	1412	118537101	118537125	118537120	6	T	G
1452481_at	CAGACCGCCAGCTTGGAAGAGTTGc	2	-	5	1260	118537253	118537277	118537253	25	G	A
1452481_at	GTCTCGGCAGGCAATGGGTCAaCAG	2	-	3	1182	118537667	118537691	118537670	22	T	C
1435404_at	TCTTTCAATaAGCTCCTGTGTCTAA	2	+	1	687	118620310	118620334	118620319	10	A	G
1435404_at	CAGGTCCCTGGGAAtATCCATAGAT	2	+	4	791	118620414	118620438	118620428	15	T	G
1435404_at	GAgTTCCTGTGTTATTGAGACCTAT	2	+	8	940	118620563	118620587	118620565	3	G	A
1444039_at	TGGGACTGAGAGACCCCGCcGAGCA	2	+	4	326	118636665	118636689	118636684	20	C	T
1420082_at	CTAGAGTCTCCAAGGCaGCTGGTTT	2	-	3	195	118660130	118660154	118660138	17	T	C
1420082_at	GGCaGCTGGTTTAGTATCCTAGTTC	2	-	4	208	118660117	118660141	118660138	4	T	C
1442280_at	GaGTCCTATAGAACACTGCATTCTG	2	+	4	368	118661616	118661640	118661617	2	A	T
1449001_at	GAGCTATAATTACCCAATCTGTtTG	2	+	10	3522	118708514	118708538	118708536	23	T	G
1449001_at	ATCTGTtTGTATCCAGCTATAGCAA	2	+	11	3538	118708530	118708554	118708536	7	T	G
1426866_at	GTGAGACTGTAcAGCCCATATATCT	2	+	10	1978	118754201	118754225	118754212	12	C	T
1426866_at	GTGAGACTGTACaGCCCATATATCT	2	+	10	1978	118754201	118754225	118754213	13	A	G
1460558_at	AATTCCAAACTTGCTTCTCATGGtA	2	-	10	1378	118843991	118844015	118843992	24	A	G
1460558_at	TCATGGtAAGTTCCCCGACTGAGAC	2	-	11	1395	118843974	118843998	118843992	7	A	G
1460558_at	TCGCTCACACAcTCATCGTAAATGG	2	-	6	1132	118844236	118844260	118844249	12	G	T
1460558_at	GTGTCTCAAGCATtCCATAGTTAAG	2	-	4	1041	118844327	118844351	118844338	14	A	G
1429442_at	CACTgTTGGCATTTACTATATTCAC	2	+	1	2207	118864986	118865010	118864990	5	G	A
1429442_at	GTTTTCTGAGACATGGTTTTGGTaT	2	+	9	2420	118865199	118865223	118865222	24	A	G
1453138_at	CTCTGTTaTGATGCCTTGCCTTCCA	2	+	5	3061	118865839	118865863	118865846	8	A	C
1453138_at	AAGCACTGTGCGTGATCAcGGCTGT	2	+	7	3091	118865869	118865893	118865887	19	C	T
1438833_at	ACGATACAGGTTTTgTCATCAGAAA	2	+	3	71	118894462	118894486	118894476	15	G	A
1438833_at	AATGCTGCTTtTCAAGGCTCTTTCC	2	+	5	206	118894597	118894621	118894607	11	T	A
1428196_a_at	TGCCTgGAGTATTTTTGGTACAAAT	2	-	11	2496	118962765	118962789	118962784	6	C	T
1427304_at	TTGGTGTTcGGTCCTTGAGCTTGCC	2	+	3	2231	119123426	119123450	119123434	9	C	G
1427304_at	GTGCTTCAGACCTGTCTTAGAgCTG	2	+	7	2325	119123520	119123544	119123541	22	G	C
1427304_at	CAGGCAgCCCGAGCTGGTGAGATCA	2	+	8	2357	119123552	119123576	119123558	7	G	A
1451382_at	GTAGCTCTTCAAGGGCCAAGGGtCA	2	+	4	1337	119179794	119179818	119179816	23	T	C
1444858_at	GGATTTCCAAAAGTTCTAGGCCAgC	2	-	10	935	119293509	119293533	119293510	24	C	T
1444858_at	CCAgCTTGGTTTACACATAGCAAGT	2	-	11	955	119293489	119293513	119293510	4	C	T
1444858_at	TCCCAGGtTTAATTTCTAGCAACCA	2	-	1	509	119293935	119293959	119293952	8	A	G
1443189_at	AGACACACCCTcACAATGGACAGAT	2	+	4	221	119306753	119306777	119306764	12	C	T
1443189_at	TCCCTAGCACcAGTATTGGACAACT	2	+	8	435	119306967	119306991	119306977	11	C	T
1443189_at	AGCTCCAGGGTATTTAACACCAcCT	2	+	9	479	119307011	119307035	119307033	23	C	T
1443189_at	TTTAACACCAcCTAGTCAAGAGCTT	2	+	10	491	119307023	119307047	119307033	11	C	T
1458262_at	GATGCCTTTGTtAGCAAAACACTTG	2	-	11	455	119356650	119356674	119356663	12	A	G
1458262_at	GATGCCTTtGTTAGCAAAACACTTG	2	-	11	455	119356650	119356674	119356666	9	A	T
1458262_at	GCCAGACAGGATACACAaAACAAAA	2	-	9	346	119356759	119356783	119356766	18	T	C
1458262_at	CATGTATACcTGAAGCAAACTGGCT	2	-	6	164	119356941	119356965	119356956	10	G	C
1442839_at	GTAAGcAATTTTGTGACATGGGATG	2	+	6	863	119407815	119407839	119407820	6	C	T
1420809_a_at	GGGAATAATTGTCTGATACTGaTCT	2	+	7	2412	119412570	119412594	119412591	22	A	C
1420809_a_at	GTCTGATACTGaTCTGTTTGAGAAG	2	+	8	2422	119412580	119412604	119412591	12	A	C
1428411_at	CAAGCATAGGTGTCAcTGTTCGCTT	2	+	10	3342	119432985	119433009	119433000	16	C	T
1442830_at	TCGCATGCTCTGGTTCTCTaTTGAA	2	-	6	441	119472971	119472995	119472976	20	T	G
1442830_at	TTCTAACCgAGCTTTCATATTCCAC	2	-	5	413	119472999	119473023	119473015	9	C	G
1442830_at	GaGCTGGAGCTTTTTGCTTCTAACC	2	-	4	396	119473016	119473040	119473039	2	T	C
1445808_at	TAAGGCCATCCTaCTCTTACAGAGG	2	-	1	492	119477783	119477807	119477795	13	T	C
1445808_at	TaCTCTTACAGAGGCAAGTTCCAGG	2	-	2	503	119477772	119477796	119477795	2	T	C
1457341_at	GAGgCTTTGACAGCCCAGGTCATCA	2	-	11	534	119566600	119566624	119566621	4	C	T
1457341_at	TATCCATCTCCCTATCtGTAAACAG	2	-	1	74	119567060	119567084	119567068	17	A	C
1426890_a_at	TGTGCAATtACTGTGCTACACTCTG	2	-	11	2421	119589722	119589746	119589738	9	A	G
1443484_at	TTTATCATGGCATCTGGcAGAGAGC	2	-	5	99	119593066	119593090	119593073	18	G	A
1443484_at	GGcAGAGAGCAGGTATACATATTAT	2	-	6	114	119593051	119593075	119593073	3	G	A
1430790_at	GATGCAGCATTAGATCCCtTAATAG	2	-	9	1994	119720893	119720917	119720899	19	A	G
1430790_at	AATTTCTAGAGCTTCTtGCAGACCT	2	-	5	1821	119721066	119721090	119721074	17	A	G
1433012_at	GAGCTTGCCAAGCTTGCGTGtCCAA	2	+	10	1526	119724055	119724079	119724075	21	T	G
1442356_at	ATTCTTGGTATTCTCTGGCCAGCtA	2	+	8	747	119794983	119795007	119795006	24	T	C
1442356_at	CCAGCtAGTCTAGCCTAATGGGTTA	2	+	9	765	119795001	119795025	119795006	6	T	C
1432414_at	GTGTCTTATAGCTGGTCACCTGCaA	2	-	6	666	119850834	119850858	119850835	24	T	C
1432414_at	TTTGCTCTGCCGAAGGTGTCTTAtA	2	-	5	651	119850849	119850873	119850850	24	A	G
1432414_at	GTGTCTTAtAGCTGGTCACCTGCAA	2	-	6	666	119850834	119850858	119850850	9	A	G
1432414_at	AGGAACTCAGAGTCTaCGCTCCATG	2	-	2	451	119851049	119851073	119851058	16	T	C
1431467_at	GGtTTTCCAGATACCTGAGTGCTTA	2	-	5	1849	120281832	120281856	120281854	3	A	G
1431063_at	GGGCTCGAATaGCTCTGGAGACTCT	2	+	6	1953	120286693	120286717	120286703	11	A	G
1420897_at	ACAATGAGTCATgGCATGGTCCCAT	2	+	5	1446	120425701	120425725	120425713	13	G	A
1420897_at	ATgGCATGGTCCCATTGTAGGCCTG	2	+	6	1456	120425711	120425735	120425713	3	G	A
1436324_at	cACCCAGTACCTACTTCTTTGTATA	2	+	3	1820	120541156	120541180	120541156	1	C	T
1436324_at	GTtGTGGCACATAGCTCTGGTAGTA	2	+	4	1855	120541191	120541215	120541193	3	T	A
1428371_at	AGTCAtAACCCGAATTCTCTTACTG	2	-	7	3018	120558882	120558906	120558901	6	A	G
1428371_at	GACAGATCTGATGGCCTGGGCTcGA	2	-	1	2813	120559087	120559111	120559089	23	G	A
1428371_at	TGGGCTcGAGCCACTTTGCTGTTCC	2	-	2	2829	120559071	120559095	120559089	7	G	A
1440734_at	TTACTaAGGCTTACAATCAGATTTT	2	-	11	432	120564501	120564525	120564520	6	T	C
1440734_at	GAcAGAGTGGGACAATGGCTTTCAA	2	-	6	245	120564688	120564712	120564710	3	G	C
1431264_at	CAACACTGGTTGATTGTGTGGCgAT	2	+	7	1608	120677970	120677994	120677992	23	G	A
1431264_at	ATTGTGTGGCgATAACTACTAATAC	2	+	8	1620	120677982	120678006	120677992	11	G	A
1450066_at	CCAGCCCACgGGATCTTTAATAGTA	2	-	4	7299	120686469	120686493	120686484	10	C	T
1450066_at	AGAGCCTAATTCATCACTcAGTTCT	2	-	2	7219	120686549	120686573	120686555	19	G	C
1458033_at	TGAATTGGTACCTGCCTGTcAAAAG	2	-	8	605	120696464	120696488	120696469	20	G	C
1458033_at	TTCTCTCTTGaCTCCACTTACAGGT	2	-	1	289	120696780	120696804	120696794	11	T	C
1446438_at	ACCCAtCGTCTGTGTTCATGCTGAA	2	-	3	238	120700997	120701021	120701016	6	A	G
1440552_at	GGGTATGTgGCTTCCTAATTTCTAA	2	-	11	558	120763174	120763198	120763190	9	C	T
1440552_at	TTTTGTGGCTTTCCTTATTTGGcTC	2	-	5	267	120763464	120763488	120763466	23	G	A
1417337_at	AAGGGTTTcGAAATCCATGGTTGAG	2	-	8	3518	120844163	120844187	120844179	9	G	A
1417337_at	TcGAAATCCATGGTTGAGAACTGTT	2	-	9	3525	120844156	120844180	120844179	2	G	A
1417337_at	GGTGGcTATTGTAAAAGACCCAAAG	2	-	1	3152	120844528	120844552	120844547	6	G	A
1430142_at	AATCCTCTGTAACCCCAtTTTCAGG	2	-	11	2443	120871986	120872010	120871993	18	A	C
1433518_at	GGAACtGTTGAGCTCTGTACTCTTT	2	-	8	1446	120964645	120964669	120964664	6	A	G
1428199_at	TAATTTGACCCCATTTCAgGTGTGG	2	+	10	1206	120981136	120981160	120981154	19	G	A
1447747_x_at	TCAACTTCCCAGGATGACAGACTAc	2	+	10	174	120982303	120982327	120982327	25	C	A
1429345_at	TTCTTAAGTGCTGTCAGGTTTAcCA	2	+	1	2727	121011872	121011896	121011894	23	C	A
1429345_at	TGTCAGGTTTAcCAGTTGCCCCTGT	2	+	2	2738	121011883	121011907	121011894	12	C	A
1435609_at	TTCCTTAGACCCACTGAGaATGCTC	2	-	5	331	121020884	121020908	121020890	19	T	A
1435609_at	GAGaATGCTCTTGCCTTTGAGCTCT	2	-	6	346	121020869	121020893	121020890	4	T	A
1433660_at	CAACTAcCCAGGAGGATTATCCCAC	2	+	9	1951	121023296	121023320	121023302	7	C	T
1433659_at	CCCTCTACTCTAGGTACTGTATgTT	2	+	11	3110	121024452	121024476	121024474	23	G	C
1426957_at	TCTGGTCTGAGATCCTtATGACTGG	2	-	7	5743	121024759	121024783	121024767	17	A	G
1446100_at	AAAGCCCAAACTGCTTCCtGTGACA	2	+	3	237	121025708	121025732	121025726	19	T	C
1446100_at	CTGGAGTAGCACACTGGCACAgTAC	2	+	8	460	121025931	121025955	121025952	22	G	T
1446100_at	GGCACAgTACCCTGCATTTCAGTAA	2	+	9	475	121025946	121025970	121025952	7	G	T
1446100_at	GGCACAGTACCCTGCAtTTCAGTAA	2	+	9	475	121025946	121025970	121025962	17	T	C
1459131_at	TTGACTTAATTTCACCCTCACAGCa	2	-	9	726	121051041	121051065	121051041	25	T	G
1459131_at	GTTAGCACTGAAtTCAACTTGACCT	2	-	5	552	121051215	121051239	121051227	13	A	G
1459131_at	TTGCCAaGCCTGGACTGGCTAGGGT	2	-	2	414	121051353	121051377	121051371	7	T	A
1459131_at	GCCAGACCTTAGTAGTCaGCCTCAG	2	-	1	273	121051494	121051518	121051501	18	T	C
1442466_a_at	CACAGTGGaCTAGAGCATGGGCTAT	2	-	11	716	121172967	121172991	121172983	9	T	A
1445264_at	TTCTGCTCTTcTCAGGCATGTGGTA	2	-	11	612	121218439	121218463	121218453	11	G	C
1419370_a_at	CCTGAGTTTGATCCTATAGATGAAc	2	-	10	2649	121286622	121286646	121286622	25	G	A
1419370_a_at	CCTGAGTTTGATCCTAtAGATGAAC	2	-	10	2649	121286622	121286646	121286630	17	A	G
1449444_a_at	ATTCTGAGTGtTTGTCTAGCCTGGA	2	-	7	1709	121287577	121287601	121287591	11	A	G
1449444_a_at	AAATCTTAtGTTTCTCACCTTGGCT	2	-	5	1664	121287622	121287646	121287638	9	A	C
1449444_a_at	TAACCgGGTAGGCTAGAGGCTTCCA	2	-	3	1620	121287666	121287690	121287685	6	C	T
1419370_a_at	TAGTTCAGGACCTTCCTAGACTCTa	2	-	2	2375	121319462	121319486	121319462	25	T	C
1419370_a_at	TCAGGACCTTCCTAGACTCTaTAAG	2	-	3	2379	121319458	121319482	121319462	21	T	C
1419370_a_at	GGACCTTCCTAGACTCTaTAAGACA	2	-	4	2382	121319455	121319479	121319462	18	T	C
1419370_a_at	TTCCTAGACTCTaTAAGACAGCCTA	2	-	5	2387	121319450	121319474	121319462	13	T	C
1419370_a_at	GACTCTaTAAGACAGCCTAAGAAGC	2	-	6	2393	121319444	121319468	121319462	7	T	C
1449445_x_at	GTTCAGGACCTTCCTAGACTCTaTA	2	-	4	2377	121319460	121319484	121319462	23	T	C
1430304_at	TGGAGCTTGCTCAAtGTGCATGCAT	2	+	4	1833	121358014	121358038	121358028	15	T	C
1430304_at	AAtGTGCATGCATTCCTGTGCTTGA	2	+	5	1845	121358026	121358050	121358028	3	T	C
1430304_at	TGGAGCTTGCTCAATgTGCATGCAT	2	+	4	1833	121358014	121358038	121358029	16	G	T
1430304_at	AATgTGCATGCATTCCTGTGCTTGA	2	+	5	1845	121358026	121358050	121358029	4	G	T
1430304_at	GCTGGTATTCAAACCTTGcATTAAC	2	+	9	2007	121358188	121358212	121358206	19	C	T
1430304_at	TTACCTCCACtTCTAGGAGATCGGG	2	+	10	2219	121358400	121358424	121358410	11	T	G
1430304_at	TTACCTCCACTTCTAGGAGAtCGGG	2	+	10	2219	121358400	121358424	121358420	21	T	C
1455674_at	TCCCAGAgTTCCAAATGACATGCAA	2	+	1	101	121370009	121370033	121370016	8	G	A
1455674_at	TaTAGCTGGCAAAACCACGGCTCTG	2	+	2	140	121370048	121370072	121370049	2	A	G
1455674_at	GAATTCTTATTCtACCCTAGCACTT	2	+	5	290	121370194	121370218	121370206	13	T	C
1455674_at	GAATTCTTATTCTACCcTAGCACTT	2	+	5	290	121370194	121370218	121370210	17	C	T
1436243_at	GACAGAAAAGGCTCCCTTCGATTcG	2	-	6	177	121371695	121371719	121371696	24	G	A
1436243_at	gACAGAAAAGGCTCCCTTCGATTCG	2	-	6	177	121371695	121371719	121371719	1	C	T
1442078_at	GCTCTGACATCATCgTTTCATACAC	2	+	2	172	121791106	121791130	121791120	15	G	A
1442078_at	ATCCCTTGGTTGTgACTAATCTTTT	2	+	10	480	121791414	121791438	121791427	14	G	A
1426451_at	AAGGCGCCTGATTGCTTGtTTGTAC	2	-	11	1945	121879582	121879606	121879588	19	A	G
1430735_at	GCTATATGCCTTGCTGAGTCAtGGA	2	-	2	1880	121947576	121947600	121947579	22	A	G
1452428_a_at	GGTGCTTGTCTCACTGACCGGCcTG	2	+	2	98	121973503	121973527	121973525	23	C	T
1427511_at	TAGTTGTGCACATCTaTAATCTCAG	2	+	8	1314	121974976	121975000	121974991	16	A	T
1430433_at	GCTTGTTCTTCTGGcGGGCATAGAA	2	+	4	1644	122031649	122031673	122031663	15	C	T
1430433_at	TATTTGGATGCGtGTGAGCCTCAGC	2	+	6	1705	122031710	122031734	122031722	13	T	C
1456877_at	GTGATAGTATGGATGCTGGCgTCTT	2	+	8	1968	122173452	122173476	122173472	21	G	A
1446202_at	ACTTCTCTCCTTCATcTACCTAGGG	2	+	4	144	122215521	122215545	122215536	16	C	T
1446202_at	TTCCTGCCTAtCATGTGACCAAGCA	2	+	7	191	122215568	122215592	122215578	11	T	C
1446202_at	tCATGTGACCAAGCACAGACTGTGC	2	+	8	201	122215578	122215602	122215578	1	T	C
1446202_at	TTCCTGCCTATcATGTGACCAAGCA	2	+	7	191	122215568	122215592	122215579	12	C	T
1446202_at	TcATGTGACCAAGCACAGACTGTGC	2	+	8	201	122215578	122215602	122215579	2	C	T
1446202_at	TTCCTGCCTATCaTGTGACCAAGCA	2	+	7	191	122215568	122215592	122215580	13	A	G
1446202_at	TCaTGTGACCAAGCACAGACTGTGC	2	+	8	201	122215578	122215602	122215580	3	A	G
1423569_at	TaTGATAGGTCTTACTTTCTTCTCC	2	-	6	1515	122421045	122421069	122421068	2	T	A
1418843_at	TAGGCAACCCGTCAgTAAGTTATGG	2	-	3	4855	122507435	122507459	122507445	15	C	G
1444782_at	GCTAAACTTAtCCAGCACCGTGGGA	2	+	1	133	122530001	122530025	122530011	11	T	C
1417349_at	TAGGACCTGCAGGACAATGtCATTA	2	+	11	2534	122573774	122573798	122573793	20	T	C
1457088_at	AACACCATAGGTGATgAAGCCCTAA	2	+	8	459	122574862	122574886	122574877	16	G	T
1457088_at	GGATTCAGTTCACCAGTACCAATTa	2	+	9	703	122575104	122575128	122575128	25	A	G
1457088_at	GTACCAATTaTATGCTGAAACACCT	2	+	10	718	122575119	122575143	122575128	10	A	G
1430998_at	TGAACCAATtACATTTTGCTCTGTC	2	+	11	1704	122626435	122626459	122626444	10	T	C
1420641_a_at	GTGGACAACCcAGAACGAGTCTTTG	2	+	11	1929	122635221	122635245	122635231	11	C	T
1438870_at	GGAACACTTTAGACATTGtTGCTGA	2	-	11	652	125290353	125290377	125290359	19	A	G
1438870_at	GAGCTAAGACATATcCAGTGGCACC	2	-	9	514	125290491	125290515	125290501	15	G	T
1438870_at	GTGCACATATATTAcTGACCTGGAG	2	-	8	492	125290513	125290537	125290523	15	G	A
1438870_at	CGACACAGTATTTCTGTtCTTTGGC	2	-	4	381	125290624	125290648	125290631	18	A	T
1438870_at	GTtCTTTGGCCCACTCTGAGTGTAA	2	-	5	396	125290609	125290633	125290631	3	A	T
1438870_at	AAATTGCAATGATcACTCTTCTCCC	2	-	1	139	125290866	125290890	125290877	14	G	A
1438870_at	GATcACTCTTCTCCCAAATTGTATA	2	-	2	149	125290856	125290880	125290877	4	G	A
1427496_at	AGATTTCAaGAGACTCAGTGGCACA	2	-	5	2081	125389229	125389253	125389245	9	T	C
1427496_at	AGTAGTCACACTCTAGATCTGCcCA	2	-	2	1974	125389336	125389360	125389338	23	G	A
1427496_at	AGATCTGCcCAAAGAAACCCTGCAT	2	-	3	1988	125389322	125389346	125389338	9	G	A
1457118_at	TAGGTCTTAATCATTTTTCTTCgTA	2	-	7	278	125453547	125453571	125453549	23	C	T
1457118_at	TTTCCTCCATCTATCTTAGGTcTTA	2	-	6	262	125453563	125453587	125453566	22	G	C
1457118_at	TAGGTcTTAATCATTTTTCTTCGTA	2	-	7	278	125453547	125453571	125453566	6	G	C
1448406_at	GATCGAGATGATTTtCCTTACATTG	2	+	11	958	125499679	125499703	125499693	15	T	C
1448406_at	GATCGAGATGATTTTCCTTACATtG	2	+	11	958	125499679	125499703	125499702	24	T	G
1416614_at	GATTTATAAAGCTACTGTGAcCTCT	2	+	7	1328	125500048	125500072	125500068	21	C	T
1450642_at	TTTAACCTTTGTACACAcCAGGGAT	2	-	8	3438	125562912	125562936	125562919	18	G	C
1456120_at	GGAcATGCTAGCTGCTCTGGAGAAG	2	-	8	459	125582988	125583012	125583009	4	G	A
1430919_at	CTTGCCGCTTTGTTGTTCCATaATA	2	-	9	1793	125829093	125829117	125829096	22	T	C
1430919_at	GTCCTGAAAATCTAACTTGCCGCtT	2	-	8	1778	125829108	125829132	125829109	24	A	C
1430919_at	CTTGCCGCtTTGTTGTTCCATAATA	2	-	9	1793	125829093	125829117	125829109	9	A	C
1422243_at	TGCCAACTCTGCTCTACAGaTCATG	2	+	3	686	125861479	125861503	125861498	20	A	G
1439814_at	GAGCTTGTTAATCTTATGTGGtCTT	2	-	5	561	126147004	126147028	126147007	22	A	G
1445522_at	AGCCCGGACGACCACTCTaAATGAG	2	-	10	472	126223424	126223448	126223430	19	T	G
1416316_at	TCTTTCAACACATCgCGGAGTACCT	2	+	1	2202	126412057	126412081	126412071	15	G	T
1416316_at	GAAACTCGATAGAcCTCGCAGAGCC	2	+	8	2479	126413711	126413735	126413724	14	C	A
1447386_at	TAAGTTGTAcTTAATCAGCCCTTAA	2	+	9	226	126541024	126541048	126541033	10	C	T
1443420_at	GACTCCCgCACTCAGACATACATGG	2	-	11	550	126556313	126556337	126556330	8	C	A
1443420_at	TGGCAAGATTACAAGGGCCTAtAAT	2	-	7	293	126556570	126556594	126556573	22	A	G
1443420_at	TTACCCTAGCATGCCATTAgCTTGG	2	-	6	271	126556592	126556616	126556597	20	C	T
1443420_at	TTaCCCTAGCATGCCATTAGCTTGG	2	-	6	271	126556592	126556616	126556614	3	T	C
1443420_at	ACAGGGTGgCGAGGACTACAGTTAT	2	-	1	72	126556791	126556815	126556807	9	C	T
1446807_at	GGTTAGTTTTCATCATCCTTGTAGt	2	+	5	359	126558811	126558835	126558835	25	T	C
1446807_at	CCTTGTAGtTCATCCTGCGTAGGTA	2	+	6	375	126558827	126558851	126558835	9	T	C
1453670_at	AaTTAATTCTCCTTTCCACCATGTG	2	-	9	1604	126586904	126586928	126586927	2	T	C
1416800_at	AGATTTGATTGGCTGCTCAGTcACA	2	-	6	6182	126618250	126618274	126618253	22	G	A
1416800_at	TGCTCAGTcACAGCCATTCAGCTAA	2	-	7	6195	126618237	126618261	126618253	9	G	A
1416800_at	AGATTTGATTGGCTGCTCaGTCACA	2	-	6	6182	126618250	126618274	126618256	19	T	G
1416800_at	TGCTCaGTCACAGCCATTCAGCTAA	2	-	7	6195	126618237	126618261	126618256	6	T	G
1416800_at	AGATTTgATTGGCTGCTCAGTCACA	2	-	6	6182	126618250	126618274	126618268	7	C	A
1416800_at	AGTGGTGGTTCTCTCACcTGGTGCA	2	-	5	6131	126618301	126618325	126618308	18	G	A
1416800_at	GTCATTGgTTTTTGCCTACACTTCA	2	-	2	5899	126618531	126618555	126618548	8	C	T
1446504_at	AAtACTTAAGTCATATCTGAGCCTT	2	-	1	69	126641583	126641607	126641605	3	A	C
1452225_at	AGTTAAGCTCTCTTCATCATgATGT	2	-	9	2401	126716217	126716241	126716221	21	C	G
1452225_at	AgTTAAGCTCTCTTCATCATGATGT	2	-	9	2401	126716217	126716241	126716240	2	C	T
1425193_at	ACATTTGTGCCTGGTaCCTGGTGCC	2	-	3	1532	126719332	126719356	126719341	16	T	C
1436707_x_at	TTTCTGTGACCGTCCCACTTTtCAT	2	-	4	167	126929698	126929722	126929701	22	A	G
1436707_x_at	TTCTGTGACCGTCCCACTTTtCATT	2	-	5	168	126929697	126929721	126929701	21	A	G
1436707_x_at	TGTGACCGTCCCACTTTtCATTCTG	2	-	6	171	126929694	126929718	126929701	18	A	G
1436707_x_at	CCACTTTtCATTCTGTACTGTCGAG	2	-	7	181	126929684	126929708	126929701	8	A	G
1460552_at	AGTGACGCATACATGGGcTGTGACC	2	+	6	3608	127065865	127065889	127065882	18	C	A
1454772_at	GTTATaATCACTTTACGTCTAGCTT	2	+	1	4569	127066816	127066840	127066821	6	A	T
1454772_at	GAGCTGAGCATGTCAACTTcAGGTT	2	+	4	4637	127066884	127066908	127066903	20	C	G
1454772_at	GCcAGTGTATTGGTCATTTCAACAG	2	+	8	4826	127067073	127067097	127067075	3	C	T
1450953_at	GCTCCTGGCCTCtTGTAGTGATGAT	2	-	8	1161	127068578	127068602	127068590	13	A	G
1433896_at	CTGCCTTTAGGTTTGTCCATGtGTC	2	+	1	1079	127083139	127083163	127083160	22	T	C
1433895_at	GATGGGATCAaCCTTGTAGCTCAAG	2	+	8	4204	127086252	127086276	127086262	11	A	G
1433895_at	GATGGGATCAACCTTGTAGCTCaAG	2	+	8	4204	127086252	127086276	127086274	23	A	G
1433895_at	AAATCTcCAGCTGGTTTCTTACTCA	2	+	10	4341	127086386	127086410	127086392	7	C	T
1450698_at	TCCCTcCTTCGACTTGCAGAAATTA	2	+	8	1189	127163715	127163739	127163720	6	C	T
1438136_at	GACAGCAGCCTtGAGTCTTTGTGAA	2	+	6	341	127183080	127183104	127183091	12	T	C
1438136_at	GACAGCAGCCTTGAGTCTTtGTGAA	2	+	6	341	127183080	127183104	127183099	20	T	C
1438136_at	GCCAtACTCCTCCTTGATCTATGAG	2	+	10	447	127183186	127183210	127183190	5	T	C
1450003_at	TGAAGATCCCGAAGCCAGGGCTTTg	2	+	1	801	127190104	127190128	127190128	25	G	A
1450003_at	AGGGCTTTgCCACCCAATTGGTCTG	2	+	2	817	127190120	127190144	127190128	9	G	A
1439645_at	ATcTTGTGTATGCTTCATGGGACCC	2	+	10	857	127192855	127192879	127192857	3	C	A
1418544_at	TCTGAGGgCTGTACTGACCCCATCT	2	-	11	2383	127282574	127282598	127282591	8	C	T
1449129_a_at	CgGTGGTCATTGCTTCTCAACCCAG	2	-	10	921	127284033	127284057	127284056	2	C	T
1449129_a_at	TTCAATGCCTTcGATGCTGATGGGA	2	-	5	533	127290804	127290828	127290817	12	G	A
1428704_at	ACCACATTCtGCTCACGGACATGAT	2	-	7	1572	127401569	127401593	127401584	10	A	G
1428704_at	GACTGGtCTTGGCACACTGGTCTAG	2	-	3	1396	127401745	127401769	127401763	7	A	C
1453954_a_at	TaCAGACACAGTGCTGCGTTTCCTC	2	+	1	228	127417610	127417634	127417611	2	A	G
1453954_a_at	TACAGACACAGTGCTGCgTTTCCTC	2	+	1	228	127417610	127417634	127417627	18	G	A
1453954_a_at	TGCgTTTCCTCTCCCGGCAACTGGA	2	+	2	242	127417624	127417648	127417627	4	G	A
1453954_a_at	CCTGTGGCCtGGTTTGAACGTTCCT	2	+	7	445	127421413	127421437	127421422	10	T	C
1453954_a_at	CCtGGTTTGAACGTTCCTCTGATAA	2	+	8	452	127421420	127421444	127421422	3	T	C
1453954_a_at	CCTGTGGCCTGGTTTGAAcGTTCCT	2	+	7	445	127421413	127421437	127421431	19	C	T
1453954_a_at	CCTGGTTTGAAcGTTCCTCTGATAA	2	+	8	452	127421420	127421444	127421431	12	C	T
1453954_a_at	GAAcGTTCCTCTGATAAAAAGTGGG	2	+	9	460	127421428	127421452	127421431	4	C	T
1459439_at	AAGTTGGAtAGCCTGACCCGCTGAG	2	+	4	302	127429917	127429941	127429925	9	T	C
1459439_at	TTGTGTGCCGTTTCTGTCCATAAaT	2	+	5	353	127429968	127429992	127429991	24	A	G
1459439_at	TAAaTACTGTGCCAGGCTGTGGCCT	2	+	6	373	127429988	127430012	127429991	4	A	G
1459439_at	TGTGTTTCCTGGAcTCTAGGTGGTA	2	+	7	408	127430023	127430047	127430036	14	C	T
1447628_x_at	TGTAGTATAGATACAAACCTCCTgT	2	+	5	131	127430227	127430251	127430250	24	G	A
1447628_x_at	CTGGGTGTTCcGTTTGTTGGTCTGC	2	+	8	173	127430269	127430293	127430279	11	C	T
1447628_x_at	TGGGTGTTCcGTTTGTTGGTCTGCT	2	+	9	174	127430270	127430294	127430279	10	C	T
1447628_x_at	GGGTGTTCcGTTTGTTGGTCTGCTT	2	+	10	175	127430271	127430295	127430279	9	C	T
1447628_x_at	GGTGTTCcGTTTGTTGGTCTGCTTT	2	+	11	176	127430272	127430296	127430279	8	C	T
1435563_at	GTGATGGGATTAGAcCCCGGTCTTC	2	+	1	211	127431974	127431998	127431988	15	C	T
1435563_at	ATTAGAcCCCGGTCTTCTGGTGAGC	2	+	2	219	127431982	127432006	127431988	7	C	T
1417275_at	CTAAGAGGAATTgCCCAAGGTTTCT	2	-	11	2326	127459005	127459029	127459017	13	C	A
1417275_at	GGGATTTTTCTAtGTTGGTTCTCAG	2	-	2	1885	127459443	127459467	127459455	13	A	G
1435693_at	TCTTCCTaGGGACCCTCTGGGCAGG	2	-	1	345	127530623	127530647	127530640	8	T	C
1425359_at	TATGGCCCTGGAgCAGTTGAGACCT	2	-	11	1057	127531063	127531087	127531075	13	C	T
1425359_at	TTGCACAcGCCTTGCTTGTAGCTTG	2	-	9	1029	127531091	127531115	127531108	8	G	A
1448523_at	AGAACGAGGGTTCCCTGAAGgCTCT	2	-	5	1979	127566740	127566764	127566744	21	C	T
1448523_at	GAGGGTTCCCTGAAGgCTCTGCTGT	2	-	6	1984	127566735	127566759	127566744	16	C	T
1448523_at	GAAGgCTCTGCTGTCACCAGATGGA	2	-	7	1995	127566724	127566748	127566744	5	C	T
1448523_at	GgCTCTGCTGTCACCAGATGGAGTT	2	-	8	1998	127566721	127566745	127566744	2	C	T
1416919_a_at	CTGGtCTGAGAAAGAAAGTACACTA	2	-	1	1779	127568823	127568847	127568843	5	A	C
1453686_x_at	TTCTCTCCTAGAACCAcTTGGAATG	2	-	3	80	127570192	127570216	127570200	17	G	A
1453686_x_at	AcTTGGAATGAATGGCGCTCTCTGT	2	-	4	95	127570177	127570201	127570200	2	G	A
1438571_at	TAAAAGATAGAAtCCTTTGTGTGCC	2	-	9	635	127626103	127626127	127626115	13	A	T
1438571_at	ATTGTCATTATACAaCCATCAGTTG	2	-	6	528	127626210	127626234	127626220	15	T	A
1432661_at	GGGCATTTCTGTGAGGGCATTTCtA	2	-	6	2221	127746298	127746322	127746299	24	A	G
1432661_at	ATTTCtAGAGGCTACCCTGGTGGAA	2	-	7	2239	127746280	127746304	127746299	6	A	G
1432662_at	AGCCAGGTCTTTTGTCAGCTGTGGa	2	+	5	2198	127748162	127748186	127748186	25	A	G
1432662_at	AATTGGATTTGACCTTaTCCCTCAC	2	+	6	2285	127748249	127748273	127748265	17	A	G
1432662_at	GTCTGGAAAACTCACCCGTGgCTGA	2	+	10	2450	127748414	127748438	127748434	21	G	A
1460470_at	AGACTTCGAAAAgCTCTGGCGCTGG	2	+	7	2455	127949204	127949228	127949216	13	G	A
1460470_at	CCAAGCTCGGGCAAAAGTTCAGCgA	2	+	8	2555	127949304	127949328	127949327	24	G	T
1435449_at	GAGAACTTCAGACgTCAGGCAGCTT	2	+	3	107	127985664	127985688	127985677	14	G	A
1435448_at	AGAGGTTCTGGCACCCaCGTCAAGA	2	+	1	1465	127987746	127987770	127987762	17	A	G
1435448_at	AGAGGTTCTGGCACCCAcGTCAAGA	2	+	1	1465	127987746	127987770	127987763	18	C	T
1435448_at	AGAGGTTCTGGCACCCACgTCAAGA	2	+	1	1465	127987746	127987770	127987764	19	G	A
1459688_at	GGATTATCTCTGGAGGCTGAAgGCA	2	-	1	47	128171182	128171206	128171185	22	C	A
1459688_at	GGATTATCTCtGGAGGCTGAAGGCA	2	-	1	47	128171182	128171206	128171196	11	A	G
1444524_at	GGATGCTCTcTTACAGCTGGTTTGT	2	-	10	471	128197938	128197962	128197953	10	G	A
1444524_at	TACTCAGTGCTCAcGGGTGCTGGGC	2	-	8	432	128197977	128198001	128197988	14	G	A
1444524_at	GGAACGGACTCTTAgCTACTCAGTG	2	-	7	416	128197993	128198017	128198003	15	C	T
1444524_at	AAGTGACTTTCCAGGCAAGCTGCGc	2	-	2	178	128254897	128254921	128254897	25	G	A
1444524_at	AGCTGCGcATATCTTGGGATCTTCA	2	-	3	195	128254880	128254904	128254897	8	G	A
1434444_s_at	ATCATAGTTCTCAACATtCTGGACT	2	-	4	756	128436844	128436868	128436851	18	A	G
1434444_s_at	ATtCTGGACTCTACCCTATCTGCTA	2	-	5	771	128436829	128436853	128436851	3	A	G
1434444_s_at	ACTGAGCTCAGATGCCAAACTTCAt	2	-	2	719	128436881	128436905	128436881	25	A	T
1434444_s_at	TTCAtCTACACTACTCCATCATAGT	2	-	3	739	128436861	128436885	128436881	5	A	T
1434444_s_at	TTCTCtCTCTTGGTCTAACGTGGGA	2	-	1	684	128436916	128436940	128436935	6	A	G
1417570_at	GAAAATACAGAATTACCgCCACAGA	2	-	4	6995	128437809	128437833	128437816	18	C	G
1415680_at	ACCCTAGAAATGACTGcGGCACAGA	2	-	8	6138	128438637	128438661	128438645	17	G	A
1415680_at	AAGCGAGGGCTCTTCATAAATTCtG	2	-	2	5783	128443347	128443371	128443348	24	A	G
1415680_at	ATAAATTCtGAGTTCCTACCTGTGG	2	-	3	5798	128443332	128443356	128443348	9	A	G
1444271_at	GATCATGAGTCCAATAGCCACcGGC	2	-	3	589	128503401	128503425	128503404	22	G	A
1444271_at	ATAGCCACcGGCTAAAGCAAGCCTT	2	-	4	602	128503388	128503412	128503404	9	G	A
1422869_at	GATTTCTTTTATACaGTTGCCTGCA	2	+	4	3594	128627940	128627964	128627954	15	A	G
1429336_at	TTCTCTGGACAAACGAATcTGTAGC	2	+	9	2044	128677393	128677417	128677411	19	C	T
1429336_at	GACAACCAGAGAGAGCTACATAgTG	2	+	11	2127	128677476	128677500	128677498	23	G	C
1429337_at	AGCCCcGGTGCACTGTTTCTTGTGA	2	+	6	2560	128677908	128677932	128677913	6	C	G
1433740_at	GTTTTGTCTCTCGTTCtGATATTTG	2	+	5	1218	128679578	128679602	128679594	17	T	C
1433740_at	CTCGTTCtGATATTTGTGTCTTTGT	2	+	6	1227	128679587	128679611	128679594	8	T	C
1418495_at	GAAGTCTCCTCCAGTCGAGAGCTAt	2	-	9	1301	128752289	128752313	128752289	25	A	G
1418495_at	GAAGTCTCCTCCAGTCgAGAGCTAT	2	-	9	1301	128752289	128752313	128752297	17	C	A
1418495_at	GCACATGTGTGCTGGCTAGaGCTCA	2	-	6	1253	128752337	128752361	128752342	20	T	G
1418495_at	CTAGaGCTCAGTGCTGTGCTGGGCT	2	-	7	1268	128752322	128752346	128752342	5	T	G
1418495_at	GCACATGtGTGCTGGCTAGAGCTCA	2	-	6	1253	128752337	128752361	128752354	8	A	G
1418495_at	GCACaTGTGTGCTGGCTAGAGCTCA	2	-	6	1253	128752337	128752361	128752357	5	T	C
1432035_at	AGACCTTCGGGAGcGTTCAGTAGTG	2	-	6	1360	128781569	128781593	128781580	14	G	A
1453415_at	TCCCTAACAGCCCTAAAGGTCATcT	2	-	2	1841	128791611	128791635	128791612	24	G	A
1453415_at	AAGGTCATcTTCTAAGGGCTACTGC	2	-	3	1856	128791596	128791620	128791612	9	G	A
1453477_at	ACTGCTTGCACTTTGGGcTGATTAA	2	+	4	1938	128819421	128819445	128819438	18	C	T
1453477_at	ACAGTGCTTGCTCTTTCTGTTTTCa	2	+	10	2140	128819623	128819647	128819647	25	A	G
1453477_at	GTGTCCAAGGGCATTCATGGtTTTT	2	+	11	2188	128819671	128819695	128819691	21	T	G
1454467_at	AGACGCTTGGCCTGGAtTGGAGCCC	2	-	11	1339	128864356	128864380	128864364	17	A	G
1433084_at	CTGAAAAGCGCAGCCGCCAGGTCAt	2	+	2	919	128865199	128865223	128865223	25	T	G
1433084_at	GCCAGGTCAtCAAGCGAGGTGCGCA	2	+	3	934	128865214	128865238	128865223	10	T	G
1433084_at	GGTCTAACCTAGACTGTTCAAGGAt	2	+	9	1283	128865563	128865587	128865587	25	T	C
1447964_at	GAGCGGCTGACTgGGTCGTTTCTCC	2	+	1	482	128893258	128893282	128893270	13	G	A
1447964_at	GTCGTTTCTCCTAAcTTTACTGCTT	2	+	2	496	128893272	128893296	128893286	15	C	T
1451630_at	ACCTGCTGCaGCTTTAGTGCCTTAG	2	+	4	1707	128919147	128919171	128919156	10	A	G
1451630_at	AGTGCCTTAGTCTGTGCaTGGTGCA	2	+	5	1722	128919162	128919186	128919179	18	A	C
1451630_at	aTGGTGCAGCCTCACTGGACACAGA	2	+	6	1739	128919179	128919203	128919179	1	A	C
1451630_at	TTTAgAGGTTGCCACATGTTCCCTG	2	+	7	1780	128919220	128919244	128919224	5	G	C
1427113_s_at	TATAAGTGCCTCTGTGTTGTGAaAC	2	+	1	2062	128921590	128921614	128921612	23	A	G
1416126_at	GGAgGTGTCCTGTATAACACAAGTG	2	+	7	3556	128951869	128951893	128951872	4	G	A
1416126_at	GTATTATGGGCTCACTcTGGGTCTA	2	+	8	3584	128951897	128951921	128951913	17	C	A
1416126_at	GGCTCACTcTGGGTCTATACAAGAA	2	+	9	3592	128951905	128951929	128951913	9	C	A
1416126_at	GTATTATGGGCTCACTCTGGGTcTA	2	+	8	3584	128951897	128951921	128951919	23	C	T
1416126_at	GGCTCACTCTGGGTcTATACAAGAA	2	+	9	3592	128951905	128951929	128951919	15	C	T
1451505_at	AAGTGTCTTCgCTTGAATGAGGCAG	2	+	6	273	128956192	128956216	128956202	11	G	A
1444095_a_at	ACTCTACGTACAAAATGTcCCCTGT	2	-	1	467	129004318	129004342	129004324	19	G	A
1444095_a_at	TACGTACAAAATGTcCCCTGTCTGT	2	-	2	471	129004314	129004338	129004324	15	G	A
1438824_at	AACaTTGTTTAAGGTGGCTCTGTCT	2	+	7	336	129026580	129026604	129026583	4	A	G
1435938_at	GTAGCCTGAGGAGGCCACGAGCaCC	2	-	8	236	129094129	129094153	129094131	23	T	C
1435938_at	AGGCCACGAGCaCCGCAGAGACTAT	2	-	9	247	129094118	129094142	129094131	12	T	C
1453769_at	GAAAACCTATAAACGaCCTCCCATG	2	-	8	1474	129107778	129107802	129107787	16	T	C
1453769_at	GACCCAGACTCACCCACATGgTAAA	2	-	7	1393	129110616	129110640	129110620	21	C	A
1444628_at	GGCAACTTAGCAAAAtCCAGTCTCA	2	-	11	1052	130883319	130883343	130883328	16	A	G
1444628_at	GTAgAGGCCTGTAAGTCCGGCTCCT	2	-	9	956	130883415	130883439	130883436	4	C	G
1444628_at	TGTAAGGATGGCTGGCcGTACAACA	2	-	7	850	130883521	130883545	130883529	17	G	A
1444628_at	CcGTACAACAGCCTGGGTTTTTGAT	2	-	8	865	130883506	130883530	130883529	2	G	A
1444628_at	CATCCCTTCCTACTAAACGGTCtTG	2	-	4	756	130883615	130883639	130883617	23	A	G
1444628_at	CATcCCTTCCTACTAAACGGTCTTG	2	-	4	756	130883615	130883639	130883636	4	G	A
1422161_at	GTCTGAATTAGTGTTCCGaGCCATT	2	-	7	6533	130894804	130894828	130894810	19	T	C
1422161_at	GTTCCGaGCCATTCTGTTTCAGAGG	2	-	8	6545	130894792	130894816	130894810	7	T	C
1422161_at	TCTTTCTGAAGGAcACCAACTGTGG	2	-	5	6457	130894880	130894904	130894891	14	G	A
1422161_at	ACTTCTCATCCGCTAgAAACTGGTC	2	-	3	6355	130894982	130895006	130894991	16	C	T
1422161_at	ACTTCTCATCcGCTAGAAACTGGTC	2	-	3	6355	130894982	130895006	130894996	11	G	T
1422161_at	GAAGGGAAGACATACCCATCCCCaT	2	-	1	6294	130895043	130895067	130895044	24	T	C
1422161_at	GAAGGGAAGACAtACCCATCCCCAT	2	-	1	6294	130895043	130895067	130895055	13	A	G
1427668_at	GGAGGATACTCTTACcATTCTGGGA	2	-	6	5434	130898129	130898153	130898138	16	G	C
1427706_a_at	GAGtCACGGGACATGTGCTTCGGCT	2	-	8	1531	130909625	130909649	130909646	4	A	G
1460371_at	ATGTCaGACATTTCCTGCCAACCAT	2	+	10	2901	130971627	130971651	130971632	6	A	T
1457684_at	TGTTTACAATGTGACCTCTaGGCAG	2	-	8	820	130974370	130974394	130974375	20	T	C
1426051_a_at	TTCCCCATCGATGACCGAGTgCAGA	2	-	6	1719	131003908	131003932	131003912	21	C	T
1426051_a_at	GTgCAGAGTCACATCCTTCATTTGG	2	-	7	1737	131003890	131003914	131003912	3	C	T
1421963_a_at	AaTGGACCAGTCACCGAGCTTTGCT	2	+	5	2577	131023832	131023856	131023833	2	A	G
1432295_a_at	CAGTGCTATGGCTGGGTaTACTCTC	2	+	6	638	131038338	131038362	131038355	18	A	G
1432295_a_at	TATGGCTGGGTaTACTCTCCTTAGG	2	+	7	644	131038344	131038368	131038355	12	A	G
1432295_a_at	TGGGTaTACTCTCCTTAGGTTTCGC	2	+	8	650	131038350	131038374	131038355	6	A	G
1441393_at	GGAGCgTGGCCTGCATCTGAGATTC	2	+	2	416	131040647	131040671	131040652	6	G	A
1451176_at	AGAACTCAGGCTGGGCTTGCATCaG	2	+	3	2564	131073249	131073273	131073272	24	A	G
1451176_at	TTTACTGGGCTCCTCTGAGtTTGAA	2	+	8	2669	131073354	131073378	131073373	20	T	A
1451176_at	GAAGGATACAGATACTTGCCTAGTa	2	+	9	2691	131073376	131073400	131073400	25	A	G
1451176_at	TTGCCTAGTaCTTATCTCAGAGGGT	2	+	10	2706	131073391	131073415	131073400	10	A	G
1451176_at	TTGCCTAGTACTTATCTCAGAGGgT	2	+	10	2706	131073391	131073415	131073414	24	G	A
1451176_at	AGAGGgTGTGAGTACAAGTTCTTGC	2	+	11	2724	131073409	131073433	131073414	6	G	A
1451176_at	AGAGGGTGTGAGTACAAGTTCTTgC	2	+	11	2724	131073409	131073433	131073432	24	G	A
1439185_x_at	AATATATTCTCACCTGTGAGATGGa	2	+	5	190	131073667	131073691	131073691	25	A	G
1439185_x_at	CTCACCTGTGAGATGGaAAGTATGC	2	+	6	198	131073675	131073699	131073691	17	A	G
1439185_x_at	CACCTGTGAGATGGaAAGTATGCAT	2	+	7	200	131073677	131073701	131073691	15	A	G
1439185_x_at	GaAAGTATGCATACATTGATGCTAA	2	+	8	213	131073690	131073714	131073691	2	A	G
1442755_at	AATtCATAGAAATAGCAGCTCTGGG	2	-	1	69	131108986	131109010	131109007	4	A	G
1431948_a_at	AGCATCACCCACTTGGGcATACGTG	2	+	9	1645	131122325	131122349	131122342	18	C	T
1431948_a_at	GGGcATACGTGGAGCTTTCTGGACT	2	+	10	1659	131122339	131122363	131122342	4	C	T
1431948_a_at	AGCATCACCCACTTGGGCATAcGTG	2	+	9	1645	131122325	131122349	131122346	22	C	T
1431948_a_at	GGGCATAcGTGGAGCTTTCTGGACT	2	+	10	1659	131122339	131122363	131122346	8	C	T
1436101_at	TGCCTCTGTCTGaGGACATGTCCAG	2	-	8	575	131124519	131124543	131124531	13	T	G
1452733_at	TTCCTGGACATGTCCtCAGACAGAG	2	+	4	1155	131124516	131124540	131124531	16	T	G
1436101_at	CTCACCAGTGTTAAGGGACTCaTGT	2	-	6	479	131124615	131124639	131124618	22	T	C
1436101_at	GACTCaTGTGGTTGAACCCTCAGCG	2	-	7	495	131124599	131124623	131124618	6	T	C
1452733_at	GGGTTCAACCACAtGAGTCCCTTAA	2	+	6	1244	131124605	131124629	131124618	14	T	C
1453929_at	GACATCCGAGTCtAGTGAAGCCAGT	2	-	6	1093	131128744	131128768	131128756	13	A	G
1453929_at	ATCcCACCTGTGGACCTGTAAGCTG	2	-	4	1027	131128810	131128834	131128831	4	G	A
1453929_at	ATcCCACCTGTGGACCTGTAAGCTG	2	-	4	1027	131128810	131128834	131128832	3	G	A
1453929_at	AtCCCACCTGTGGACCTGTAAGCTG	2	-	4	1027	131128810	131128834	131128833	2	A	G
1447398_at	GTCAAGTTGCCAAAAATCAACCGGt	2	-	2	122	131308779	131308803	131308779	25	A	G
1447398_at	TCAACCGGtACAGACATGAGCTTCT	2	-	3	138	131308763	131308787	131308779	9	A	G
1424268_at	TGAAAGGTGTCCTCACTGCCAAaTG	2	+	7	1863	131350614	131350638	131350636	23	A	T
1424268_at	CACTGCCAAaTGTGTTCCTTGAAGA	2	+	8	1876	131350627	131350651	131350636	10	A	T
1454598_at	TGTGGGATGCTCtAGCAGTTAATTA	2	-	1	197	131474134	131474158	131474146	13	A	G
1454598_at	GATGCTCtAGCAGTTAATTAAACTC	2	-	2	202	131474129	131474153	131474146	8	A	G
1454599_at	aGAGCATCCCACAATGCTGCTGGAT	2	+	7	599	131474146	131474170	131474146	1	A	G
1454599_at	CTGCTGGATGTACCCgCTATGTAAA	2	+	8	615	131474162	131474186	131474177	16	G	A
1454599_at	TTaGACTGACTAACTGACAACACTG	2	+	9	642	131474189	131474213	131474191	3	A	G
1443998_at	GGACcGCGTGGGTGTGCCCAACTAA	2	-	4	561	131815602	131815626	131815622	5	G	T
1446437_at	AAtCCCACTGCTTTGGATAGCACAG	2	-	10	559	135151276	135151300	135151298	3	A	T
1446437_at	GCTTGCTCtGAAAGCTTCTTCTTAC	2	-	6	379	135151456	135151480	135151472	9	A	T
1446437_at	GTGAGtGGCCTCTAGGGCTTGAAAA	2	-	1	76	135151759	135151783	135151778	6	A	G
1425782_at	TGGACTTGCCTGTTTaGTCCTCACC	2	+	4	3625	135225171	135225195	135225186	16	A	G
1435043_at	GACATGaCATGTGCTCTGTTTTTTA	2	+	6	846	135300591	135300615	135300597	7	A	C
1447004_at	GTGATATCACTTCATACCTGTCAAg	2	-	11	510	135406302	135406326	135406302	25	C	T
1436988_at	GTTCTGCCCTGGATTATCTGCAAgG	2	+	2	1164	139583093	139583117	139583116	24	G	A
1436988_at	GAGAGTACTAAAgCACCACTGGTTT	2	+	7	1291	139583220	139583244	139583232	13	G	A
1436988_at	AAgCACCACTGGTTTGGAGACACAA	2	+	8	1301	139583230	139583254	139583232	3	G	A
1436987_at	GTaAGTGAATGTGCAGAGTCAAATC	2	+	3	1886	139583811	139583835	139583813	3	A	G
1436987_at	GAGTCAAATCTAAGACATcGTTTTC	2	+	4	1901	139583826	139583850	139583844	19	C	G
1436987_at	AAGACATcGTTTTCAATGGCTTTAA	2	+	5	1912	139583837	139583861	139583844	8	C	G
1436987_at	GTAAATGaCCAACATAATTGTACTG	2	+	6	1938	139583863	139583887	139583870	8	A	G
1436987_at	AGGAGCTCTGCTCTaTCTTAACGGG	2	+	8	1974	139583899	139583923	139583913	15	A	G
1436987_at	CTGCTCTaTCTTAACGGGCTCAGAA	2	+	9	1981	139583906	139583930	139583913	8	A	G
1436987_at	aTCTTAACGGGCTCAGAAGACTGAA	2	+	10	1988	139583913	139583937	139583913	1	A	G
1451998_at	TATGGTGTCAGTTTAAGTGGATgGT	2	-	11	2081	139659606	139659630	139659608	23	C	T
1424810_at	GGGCCCaCATGGTATAAGGACAGAA	2	-	8	1031	139802472	139802496	139802490	7	T	C
1424810_at	TTGAGaGTTGGTAAGATGGCACAGT	2	-	6	974	139802529	139802553	139802548	6	T	C
1434941_s_at	AATAGTGTCAATTTTTTCTCTgTAA	2	-	9	2254	139945803	139945827	139945806	22	C	G
1434941_s_at	ATGTAATTTGAGAGACCCgGTGCCT	2	-	5	1940	139946117	139946141	139946123	19	C	T
1453727_at	GGATTCAGATAGTGCTAGTGAgCTA	2	-	5	852	139990230	139990254	139990233	22	C	T
1453727_at	TGAgCTAGGAAGTGATGAGGAATCT	2	-	6	870	139990212	139990236	139990233	4	C	T
1449624_at	TACAGATGTATGATGcCACGCCCAC	2	-	10	223	140121758	140121782	140121767	16	G	T
1449624_at	CTTCACCTCCTGAGTAGtATTACAG	2	-	9	203	140121778	140121802	140121785	18	A	G
1449624_at	AGAATAATCTTGACCTTTCCgTCCT	2	-	8	173	140121808	140121832	140121812	21	C	T
1453102_at	GAGACAGTGGcATCCCAGACTCGGA	2	-	5	1751	140485509	140485533	140485523	11	G	C
1431159_at	GAGAGATTCCCATACTGCaGGTTTT	2	+	10	1150	140651411	140651435	140651429	19	A	G
1459624_at	GCAGCCAGGAGAGGcCTTTTCTACA	2	+	2	77	140923846	140923870	140923860	15	C	T
1459624_at	GGCCACACCTATTtTACCAAGGCCA	2	+	6	169	140923938	140923962	140923951	14	T	C
1459624_at	CCAAaCATATTGAAGCCACCACACT	2	+	8	229	140923998	140924022	140924002	5	A	G
1459624_at	CCAAACATATTGAAgCCACCACACT	2	+	8	229	140923998	140924022	140924012	15	G	A
1459624_at	ACACTGAAACTCCTATAGATGcTGA	2	+	9	249	140924018	140924042	140924039	22	C	T
1459624_at	AGATGcTGAAAATCCAATGGGTTGT	2	+	10	265	140924034	140924058	140924039	6	C	T
1459624_at	ATTCtAGTCCTTGTAACTTTGAACT	2	+	11	431	140924200	140924224	140924204	5	T	C
1432739_at	ATGCTCATTTCATTCAGtCAAGGAA	2	-	10	1262	141000860	141000884	141000867	18	A	C
1432739_at	GGATTATATGGCAAGCAcTCTATTT	2	-	7	1046	141001076	141001100	141001083	18	G	A
1454328_at	gAAAACTCTCTTTTAACAGGTATAG	2	+	1	827	141001618	141001642	141001618	1	G	A
1454328_at	GAAAACTCTCTTTTAaCAGGTATAG	2	+	1	827	141001618	141001642	141001633	16	A	C
1454328_at	GAAAACTCTCTTTTAACAGGTATAg	2	+	1	827	141001618	141001642	141001642	25	G	A
1454328_at	GACTTCTCAATTCATCAAaCTACTG	2	+	2	859	141001650	141001674	141001668	19	A	G
1454328_at	AaCTACTGTAATAGTGGACCCCACT	2	+	3	876	141001667	141001691	141001668	2	A	G
1454328_at	AACTACTGTAaTAGTGGACCCCACT	2	+	3	876	141001667	141001691	141001677	11	A	G
1454328_at	ATTAACCACCTgTCAGAGCACCTGA	2	+	7	996	141001787	141001811	141001798	12	G	C
1454328_at	GCACCTGACAGGCTaAGACTGAAGT	2	+	8	1013	141001804	141001828	141001818	15	A	G
1454328_at	AAATGTTAATCTCACCTCAGGACCt	2	+	9	1120	141001911	141001935	141001935	25	T	C
1454328_at	CCTCAGGACCtGAAGATTGACTTGG	2	+	10	1134	141001925	141001949	141001935	11	T	C
1454328_at	CCTCAGGACCTgAAGATTGACTTGG	2	+	10	1134	141001925	141001949	141001936	12	G	A
1439682_at	TCAAAAGCGGGCCACtGATGCACCG	2	-	9	475	141291157	141291181	141291166	16	A	G
1439682_at	tGATGCACCGCTCCGAGAACAACCA	2	-	10	490	141291142	141291166	141291166	1	A	G
1445976_at	GATATGGAAAcGCTTCATGCATTAT	2	-	4	485	142273005	142273029	142273019	11	G	T
1458694_at	AAGTAGGTGGCATGCCTTCCTAGAc	2	-	11	784	142443255	142443279	142443255	25	G	A
1458694_at	tAATTATTCCGGTTGGTCCAGCTGA	2	-	5	501	142443538	142443562	142443562	1	A	C
1458694_at	GGAGATCTTCCTtGTATCAAATGCA	2	-	1	316	142443723	142443747	142443735	13	A	G
1458694_at	GGaGATCTTCCTTGTATCAAATGCA	2	-	1	316	142443723	142443747	142443745	3	T	C
1452422_a_at	TGCAGCtGCTGCAAACAAGAAGCCT	2	+	1	346	142894107	142894131	142894113	7	T	A
1452422_a_at	TTCAAGGAAGTTCGCTTGGTACCgG	2	+	8	527	142897142	142897166	142897165	24	G	A
1452422_a_at	AGACATGACATTGCaTTTGTAGAAT	2	+	9	554	142897169	142897193	142897183	15	A	G
1452131_at	GAAGATTCTGTAATCTCgGTCTCCT	2	+	1	1504	142898017	142898041	142898034	18	G	A
1452131_at	TCgGTCTCCTTTGTGATGCTGTGGG	2	+	2	1519	142898032	142898056	142898034	3	G	A
1452131_at	GTGACaCTGTGTGACCAGGTTAGAT	2	+	3	1570	142898082	142898106	142898087	6	A	G
1452131_at	GTACCCTACTGtAAGTTCGTTGTGC	2	+	7	1718	142898230	142898254	142898241	12	T	C
1452131_at	GACTTCTCCCTACTAACgAAACTAT	2	+	10	1802	142898314	142898338	142898331	18	G	A
1425083_at	ACTGAACCTGTGTATCtGTACCTTC	2	+	2	488	142906980	142907004	142906996	17	T	C
1425083_at	AACTGCGACTAcGTGCTGTGTGAAT	2	+	4	610	142907102	142907126	142907113	12	C	A
1439535_at	TTGAATAAGAGATCGCCcCTCGTGA	2	+	6	662	143745914	143745938	143745931	18	C	T
1439535_at	CCcCTCGTGAGCTCATGTGTTTGAA	2	+	7	677	143745929	143745953	143745931	3	C	T
1417124_at	GACTCATGTCTGCTTAAAaTTCACG	2	+	3	1379	143768508	143768532	143768526	19	A	C
1417124_at	AAaTTCACGCTGACCTTGCAGAGCA	2	+	4	1395	143768524	143768548	143768526	3	A	C
1417124_at	AAATTCACGCTGACCTTGCAGAGCa	2	+	4	1395	143768524	143768548	143768548	25	A	G
1417124_at	AAGtGCCCTGTATCTGCAGCAGGAG	2	+	6	1446	143768574	143768598	143768577	4	T	C
1417124_at	CTGGGACAtGGCTTAGAGTGACTTT	2	+	7	1479	143768607	143768631	143768615	9	T	C
1447978_at	CtGTTTGTGTTCTGTAGGTGGCTTT	2	+	1	548	143770225	143770249	143770226	2	T	C
1447978_at	GaAAAGTCAACTTAGGATTCACCTA	2	+	6	748	143770425	143770449	143770426	2	A	G
1447978_at	GAAAAGtCAACTTAGGATTCACCTA	2	+	6	748	143770425	143770449	143770431	7	T	C
1452767_at	GAGtCTCCTCGGCAAACTGTTCAAC	2	-	1	2731	143773604	143773628	143773625	4	A	T
1436660_at	AGACTTCCCCTGaCATCTCAGAGTT	2	-	9	468	143786676	143786700	143786688	13	T	C
1445477_at	GATTCTTGACAGCTGcGTAAACCTA	2	+	9	464	143992452	143992476	143992467	16	C	T
1445477_at	GTAAACCTACCCAtAGAGCTCTTTG	2	+	10	480	143992468	143992492	143992481	14	T	C
1433167_at	GTCAGGCCTCGATGCAGATCTTGAa	2	-	11	1153	144069422	144069446	144069422	25	T	C
1433167_at	GAGGAGGCTGTCACCTaAGGCTAAA	2	-	9	1003	144069572	144069596	144069580	17	T	C
1454509_at	GTCTGTTTGTTcGTATTGGACTACC	2	+	10	1085	144070414	144070438	144070425	12	C	T
1417648_s_at	GCTTTACAGcCTCTGGAGTTCTGCA	2	-	6	2335	144076039	144076063	144076054	10	G	A
1417648_s_at	ACAGcCTCTGGAGTTCTGCAGTTAT	2	-	7	2340	144076034	144076058	144076054	5	G	A
1417646_a_at	TTCAAACGGAAGAGAGTgGCAGCAT	2	-	1	1348	144078231	144078255	144078238	18	C	T
1417646_a_at	GTgGCAGCATTTCGAAAGAACCTAA	2	-	2	1363	144078216	144078240	144078238	3	C	T
1437074_at	GATATTATGAGGAACTTTGTcGAAA	2	-	10	1235	144093030	144093054	144093034	21	G	A
1429619_a_at	GAAGGTGTTTTATAcACTCTGTGTC	2	+	10	1721	144105830	144105854	144105844	15	C	T
1429619_a_at	TAcACTCTGTGTCATTAGGAAAAAC	2	+	11	1733	144105842	144105866	144105844	3	C	T
1429620_at	TAGGCACCTCCCTCATATGAaGCAA	2	+	2	2500	144106606	144106630	144106626	21	A	G
1429620_at	GACTTAGGTCAAACCgGTTCACGCT	2	+	4	2641	144106747	144106771	144106762	16	G	A
1429620_at	GACTTAGGTCAAACCGGTTCAcGCT	2	+	4	2641	144106747	144106771	144106768	22	C	G
[truncated: 10,845 more rows]
